# Supplementary material for: Bacterial Necromass Is Rapidly Metabolized by Heterotrophic Bacteria and Supports Multiple Trophic Levels of the Groundwater Microbiome
Source: Microbiol Spectr. 2022 Jun 14;10(4):e00437-22. doi: 10.1128/spectrum.00437-22 (PMC9431026; doi:10.1128/spectrum.00437-22)
Supplement: SUPPLEMENTAL FILE 1 — Supplemental material. Download spectrum.00437-22-s001.xlsx, XLSX file, 1.1 MB [file spectrum.00437-22-s001.xlsx]

## Sheet: Supplemental Material Overview
	Supplemental Material
	Geesink et al. Response to necromass addition by groundwater microorganisms
	Figure S1	Identified peptides belonging to the genus Pseudomonas are mainly derived from necromass.
	Figure S2	DNA-SIP reveals differences in labeling of bacterial genera on OTU-level.
	Table S1	Oxygen concentrations within the mesocosms were monitored daily over the course of the incubation.
	Table S2	Shannon diversity of 16S rRNA genes within the original groundwater
	Table S3	List of identified peptides
	Table S4	RIA of analysed peptides
	Table S5	Quantitative PCR data Bacteria
	Table S6	Quantitative PCR data Eukarya
	Table S7	OTU table 16S rRNA gene amplicon data
	Table S8	Fisher's exact test

## Sheet: Figure S1
	Figure S1 Identified peptides belonging to the genus Pseudomonas are mainly derived from necromass. (A) Relative isotope abundances (RIA) of 13C in the Pseudomonas peptides show consistently show a full labeling throughout the course of the incubation. (B) The number of identified peptides drastically decreases between two and four days of incubation.

## Sheet: Figure S2
	Figure S2 DNA-SIP reveals differences in labeling of bacterial genera on OTU-level.
	Relative abundance in relation to DNA content of the heavy and light factions in the 12C and 13C incubation for the 50 most abundant OTUs.

## Sheet: Table S1 Oxygen concentrations
Table S1 Oxygen concentrations within the mesocosms were monitored daily over the course of the incubation.
Mesocosm	Oxygen concentration (mg/L)
	Day 1	Day 2	Day 3	Day 4	Day 5	Day 6	Day 7	Day 8
SIP_4	8.9	9.05
SIP_5	8.75	9
SIP_6	8.72	8.88
SIP_7	9.09	9.15
SIP_8	8.89	9.09
SIP_9	8.89	9.04
SIP_10	9.12	9.13	9.25	9.26
SIP_11	9.04	9.2	9.29	9.27
SIP_12	9.31	9.35	9.4	9.56
SIP_13	8.85	9.06	9.1	9.29
SIP_14	8.96	9.1	9.14	9.28
SIP_15	9.15	9.26	9.24	9.36
SIP_16	9.12	9.25	9.25	0.39	9.2	8.88	9.29	9.45
SIP_17	9.13	9.3	9.28	9.4	9.21	8.95	9.34	9.33
SIP_18	9.05	9.15	9.26	9.22	9.14	9.98	9.31	9.34
SIP_19	9.27	9.32	9.28	9.36	9.25	9.04	9.56	9.57
SIP_20	9.38	9.64	9.42	9.55	9.35	9.14	9.55	9.49
SIP_21	9.29	9.41	9.32	9.44	9.25	9.11	9.47	9.43

## Sheet: Table S2 Shannon diversity
Table S2: Shannon Diversity of 16S rRNA genes within the original groundwater (day 0) and the different mesocosms at day 2-8. Significant differences were calculated with respect to the diversity in the original goroundwater.
Mesocosm	nseqs	shannon diversity	Day	Average Diversity	Standard deviation	Significance (T-Test)
SIP_1	7554	5.58619	Day 0	5.67433	0.0949539
SIP_2	8813	5.80614
SIP_3	11105	5.63067
SIP_4	7744	3.51643	Day 2	3.82042	0.384318	4.24026e-05
SIP_5	10594	3.38872
SIP_6	9410	3.46586
SIP_7	9963	4.16909
SIP_8	9216	4.39758
SIP_9	7000	3.98484
SIP_10	7975	2.62574	Day 4	2.63937	0.108526	2.11293e-06
SIP_11	7501	2.62414
SIP_12	7497	2.86006
SIP_13	9082	2.54918
SIP_14	9149	2.52433
SIP_15	9397	2.65274
SIP_16	8715	2.66508	Day 8	2.60685	0.0846072	1.38308e-05
SIP_17	7763	2.62982
SIP_18	9377	2.71513
SIP_19	10044	2.53019
SIP_20	7108	2.46364
SIP_21	9455	2.63724

## Sheet: Table S3 List of peptides
Table S3: List of identified peptides within the 21 mesocosm. Their taxonomic affiliation, the respective proteins function as well as the abundance of the peptide across mesocosms is given.
Sequence	PSMs	Proteins	Protein_Groups	Protein_Group_Accessions	First_Accession	Kingdom	Phylum	Class	Order	Family	Genus	Function	KO	q-Value	PEP	Original Groundwater T0			T1 12C			T1 13C			T2 12C			T2 13C			T3 12C			T3 13C
																XCorr__SIP_01	XCorr__SIP_02	XCorr__SIP_03	XCorr__SIP_04	XCorr__SIP_05	XCorr__SIP_06	XCorr__SIP_07	XCorr__SIP_08	XCorr__SIP_09	XCorr__SIP_10	XCorr__SIP_11	XCorr__SIP_12	XCorr__SIP_13	XCorr__SIP_14	XCorr__SIP_15	XCorr__SIP_16	XCorr__SIP_17	XCorr__SIP_18	XCorr__SIP_19	XCorr__SIP_20	XCorr__SIP_21
AQEQYDEEEARK	5	1	1	V6SIK2	V6SIK2	Bacteria	Bacteroidetes	Flavobacteriia	Flavobacteriales	Flavobacteriaceae	Flavobacterium	Signal recognition particle protein OS=Flavobacterium limnosediminis JC2902 OX=1341181 GN=ffh PE=3 SV=1 - [V6SIK2_9FLAO]	K03110	0	0.01										1.96	3.19	2.85				2.13	2.6
CNLATAPGQHGAR	5	1	1	A0A437QES4	A0A437QES4	Bacteria	Proteobacteria	Gammaproteobacteria	Chromatiales	Chromatiaceae	Rheinheimera	30S ribosomal protein S4 OS=Rheinheimera sp. KYPC3 OX=1834037 GN=rpsD PE=3 SV=1 - [A0A437QES4_9GAMM]	K02986	0	0										2.03	2.66	2.43				2.38		2.77203
INNAMAAGAK	1	1	1	A0A349LY43	A0A349LY43	Bacteria	Proteobacteria	Gammaproteobacteria	Chromatiales	Chromatiaceae	Rheinheimera	Peptidase S8 OS=Rheinheimera sp. OX=1869214 GN=DCS87_15975 PE=4 SV=1 - [A0A349LY43_9GAMM]		0	0.02										2.7
LVGTAHAGVDR	2	1	1	A0A1I1IEK3	A0A1I1IEK3	Bacteria	Proteobacteria	Betaproteobacteria	Burkholderiales	Oxalobacteraceae	Massilia	Uncharacterized protein OS=Massilia yuzhufengensis OX=1164594 GN=SAMN05216204_105178 PE=4 SV=1 - [A0A1I1IEK3_9BURK]		0	0.09										2.36							2.96
TAAQVDAANPR	6	1	1	A0A1H6JXU8	A0A1H6JXU8	Bacteria	Proteobacteria	Gammaproteobacteria	Chromatiales	Chromatiaceae	Rheinheimera	Uncharacterized protein OS=Rheinheimera pacifica OX=173990 GN=SAMN05660691_00622 PE=4 SV=1 - [A0A1H6JXU8_9GAMM]	K07093	0	0										2.23	3.3	3.28				3.14	3.18	3.71942
IDINAGHGAGK	2	1	1	V6STM4	V6STM4	Bacteria	Bacteroidetes	Flavobacteriia	Flavobacteriales	Flavobacteriaceae	Flavobacterium	Prolyl oligopeptidase OS=Flavobacterium limnosediminis JC2902 OX=1341181 GN=FLJC2902T_02800 PE=4 SV=1 - [V6STM4_9FLAO]	K01322	0	0.12										1.97	1.73
TASGIVLPDAAAEKPDQGEVLAVGQGK	2	1	1	A0A3S9HGW0	A0A3S9HGW0	Bacteria	Proteobacteria	Betaproteobacteria	Burkholderiales	Oxalobacteraceae	Undibacterium	10 kDa chaperonin OS=Undibacterium parvum OX=401471 GN=groS PE=3 SV=1 - [A0A3S9HGW0_9BURK]	K04078	0	0										2.48		2.65
EEDVFAIVQK	4	1	1	A0A3S9HGW0	A0A3S9HGW0	Bacteria	Proteobacteria	Betaproteobacteria	Burkholderiales	Oxalobacteraceae	Undibacterium	10 kDa chaperonin OS=Undibacterium parvum OX=401471 GN=groS PE=3 SV=1 - [A0A3S9HGW0_9BURK]	K04078	0	0.06												2.08				2.4	2.21	2.41467
VLAQQTGSGDTPR	6	1	1	A0A0U4UWR8	A0A0U4UWR8	Bacteria	Proteobacteria	Gammaproteobacteria	Chromatiales	Chromatiaceae	Rheinheimera	ATP synthase gamma chain OS=Rheinheimera sp. F8 OX=1763998 GN=atpG PE=3 SV=1 - [A0A0U4UWR8_9GAMM]	K02115	0	0.01										2.02	2.53	3.03				2.75	2.73	2.59959
FANYTAEDFVK	2	1	1	A0A318JI78	A0A318JI78	Bacteria	Proteobacteria	Betaproteobacteria	Burkholderiales	Oxalobacteraceae	Undibacterium	2,3,4,5-tetrahydropyridine-2,6-dicarboxylate N-succinyltransferase OS=Undibacterium pigrum OX=401470 GN=dapD PE=3 SV=1 - [A0A318JI78_9BURK]	K00674	0	0.01											1.99	1.92
SYADAAQEPK	4	1	1	V6SNF0	V6SNF0	Bacteria	Bacteroidetes	Flavobacteriia	Flavobacteriales	Flavobacteriaceae	Flavobacterium	Acetyl-CoA acetyltransferase OS=Flavobacterium limnosediminis JC2902 OX=1341181 GN=FLJC2902T_15580 PE=3 SV=1 - [V6SNF0_9FLAO]	K00626	0	0.09										2.4	2.82	2.31				2.11
LQGTNAEIAK	8	1	1	V6SRL2	V6SRL2	Bacteria	Bacteroidetes	Flavobacteriia	Flavobacteriales	Flavobacteriaceae	Flavobacterium	Succinate--CoA ligase [ADP-forming] subunit beta OS=Flavobacterium limnosediminis JC2902 OX=1341181 GN=sucC PE=3 SV=1 - [V6SRL2_9FLAO]	K01903	0	0.01				1.96	1.63	1.7				2.13		2.67				2.46	2.04	2.68935
HNPGENVYMGK	5	1	1	V6SRY0	V6SRY0	Bacteria	Bacteroidetes	Flavobacteriia	Flavobacteriales	Flavobacteriaceae	Flavobacterium	50S ribosomal protein L27 OS=Flavobacterium limnosediminis JC2902 OX=1341181 GN=rpmA PE=3 SV=1 - [V6SRY0_9FLAO]	K02899	0	0.02				2.49		2.35				1.39		2.73					2.61
TPGNTVSNMSSSR	6	1	1	V6SQ57	V6SQ57	Bacteria	Bacteroidetes	Flavobacteriia	Flavobacteriales	Flavobacteriaceae	Flavobacterium	Phosphoglucosamine mutase OS=Flavobacterium limnosediminis JC2902 OX=1341181 GN=FLJC2902T_16980 PE=3 SV=1 - [V6SQ57_9FLAO]	K01840	0	0										2.81	3.66	3.38				3.34	3.5	3.6311
AEQLQSSAIR	2	1	1	A0A318J913	A0A318J913	Bacteria	Proteobacteria	Betaproteobacteria	Burkholderiales	Oxalobacteraceae	Undibacterium	2-aminoadipate transaminase OS=Undibacterium pigrum OX=401470 GN=DFR42_108213 PE=4 SV=1 - [A0A318J913_9BURK]	K05825	0	0.05											2.73	2.33
ELAVQSANGTNSSSDR	4	1	1	A0A4Y9SX92	A0A4Y9SX92	Bacteria	Proteobacteria	Betaproteobacteria	Burkholderiales	Oxalobacteraceae	Massilia	Flagellin OS=Massilia sp. MC02 OX=2561931 GN=E4L96_01660 PE=4 SV=1 - [A0A4Y9SX92_9BURK]	K02406	0	0										1.75	2.72					2.76	2.48
TVAVYSDADKDAR	1	1	1	Q21UN9	Q21UN9	Bacteria	Proteobacteria	Betaproteobacteria	Burkholderiales	Comamonadaceae	Rhodoferax	Carbamoyl-phosphate synthase L chain, ATP-binding OS=Rhodoferax ferrireducens (strain ATCC BAA-621 / DSM 15236 / T118) OX=338969 GN=Rfer_2802 PE=4 SV=1 - [Q21UN9_RHOFT]	K01965	0.01	0.15										2.06
AAAAAPVAAAAASK	6	1	1	A0A3D5VRX5	A0A3D5VRX5	Bacteria	Proteobacteria	Betaproteobacteria	Burkholderiales	Comamonadaceae	Rhodoferax	OmpA-like domain-containing protein OS=Rhodoferax sp. OX=50421 GN=DHV01_12715 PE=4 SV=1 - [A0A3D5VRX5_9BURK]	K03286	0	0										2.32	3.63	2.6				3.02	2.97	3.95741
LTSEHQIEQVGEK	12	1	1	A0A1G3IGZ8	A0A1G3IGZ8	Bacteria	Proteobacteria	Betaproteobacteria	Burkholderiales	Comamonadaceae	Rhodoferax	Ketol-acid reductoisomerase (NADP(+)) OS=Rhodoferax sp. RIFCSPLOWO2_12_FULL_60_11 OX=1802019 GN=ilvC PE=3 SV=1 - [A0A1G3IGZ8_9BURK]	K00053	0	0				2.77	3.79	2.91				3.52	2.43	3.8		2.53		3.96	2.13	3.38166		2.49067
ASENVANPDYER	6	1	1	A0A4V3CTP8	A0A4V3CTP8	Bacteria	Proteobacteria	Betaproteobacteria	Burkholderiales		Paucibacter	Nucleoside-binding protein OS=Paucibacter toxinivorans OX=270368 GN=DES47_102901 PE=4 SV=1 - [A0A4V3CTP8_9BURK]	K07335	0	0										2.04	2.42	2.73				3.21	3.23	3.12637
VLNEAAVAGK	8	1	1	V6SRL3	V6SRL3	Bacteria	Bacteroidetes	Flavobacteriia	Flavobacteriales	Flavobacteriaceae	Flavobacterium	DNA-directed RNA polymerase subunit beta' OS=Flavobacterium limnosediminis JC2902 OX=1341181 GN=rpoC PE=3 SV=1 - [V6SRL3_9FLAO]	K03046	0	0.03				1.77	2.23	1.85				2.38	2.7					2.24	2.4	2.69534
GNQTQGNLSSTTTMR	6	1	1	A0A1B7UNJ5	A0A1B7UNJ5	Bacteria	Proteobacteria	Gammaproteobacteria	Chromatiales	Chromatiaceae	Rheinheimera	Cell envelope biogenesis protein OmpA OS=Rheinheimera sp. SA_1 OX=1827365 GN=A5320_01220 PE=4 SV=1 - [A0A1B7UNJ5_9GAMM]		0	0										1.24	4.02	3.34				3.69	3.18	3.43169
QSDLEHTSFR	2	1	1	A0A0U4V7P2	A0A0U4V7P2	Bacteria	Proteobacteria	Gammaproteobacteria	Chromatiales	Chromatiaceae	Rheinheimera	TonB-dependent receptor OS=Rheinheimera sp. F8 OX=1763998 GN=ATY27_01170 PE=3 SV=1 - [A0A0U4V7P2_9GAMM]		0.01	0.14										2.45						2.05
HSSPSNLYLDK	4	1	1	V6SNK7	V6SNK7	Bacteria	Bacteroidetes	Flavobacteriia	Flavobacteriales	Flavobacteriaceae	Flavobacterium	Cystathionine beta-lyase OS=Flavobacterium limnosediminis JC2902 OX=1341181 GN=FLJC2902T_16260 PE=3 SV=1 - [V6SNK7_9FLAO]	K01761	0	0				2.36						3.07							3.63	3.20621
AGDTVQSGMDSPIK	1	1	1	A0A437QEP1	A0A437QEP1	Bacteria	Proteobacteria	Gammaproteobacteria	Chromatiales	Chromatiaceae	Rheinheimera	50S ribosomal protein L2 OS=Rheinheimera sp. KYPC3 OX=1834037 GN=rplB PE=3 SV=1 - [A0A437QEP1_9GAMM]	K02886	0	0.12										2.06
IPLSGQSVPHEQK	18	1	1	V6SLK4	V6SLK4	Bacteria	Bacteroidetes	Flavobacteriia	Flavobacteriales	Flavobacteriaceae	Flavobacterium	30S ribosomal protein S5 OS=Flavobacterium limnosediminis JC2902 OX=1341181 GN=rpsE PE=3 SV=1 - [V6SLK4_9FLAO]	K02988	0	0				3.15	3	2.48				3.89	3.97	3.66				3.43	3.72	3.66293
VLVTVVAHGR	5	1	1	A0A418Y7P0	A0A418Y7P0	Bacteria	Proteobacteria	Betaproteobacteria	Burkholderiales	Oxalobacteraceae	Massilia	50S ribosomal protein L21 OS=Massilia sp. K1S02-61 OX=2320864 GN=rplU PE=3 SV=1 - [A0A418Y7P0_9BURK]	K02888	0	0.01										2.17	2.68	2.22				2
GPDKLEFVNWIFAEK	1	1	1	A0A165L696	A0A165L696	Bacteria	Proteobacteria	Betaproteobacteria	Burkholderiales	Comamonadaceae	Acidovorax	(2Fe-2S)-binding protein OS=Acidovorax sp. GW101-3H11 OX=1813946 GN=A1D30_12960 PE=4 SV=1 - [A0A165L696_9BURK]		0.01	0.08																1.3
GQFLAPHDMINVIAK	4	1	1	A0A3Q9BTN6	A0A3Q9BTN6	Bacteria	Proteobacteria	Betaproteobacteria	Burkholderiales	Oxalobacteraceae	Undibacterium	2-dehydro-3-deoxyphosphooctonate aldolase OS=Undibacterium parvum OX=401471 GN=kdsA PE=3 SV=1 - [A0A3Q9BTN6_9BURK]	K01627	0	0											2.78	2.34				2.95		3.24648
AVAAATLGDAEK	5	1	1	A0A1P8K809	A0A1P8K809	Bacteria	Proteobacteria	Betaproteobacteria	Burkholderiales	Comamonadaceae	Rhodoferax	Amino acid ABC transporter substrate-binding protein OS=Rhodoferax saidenbachensis OX=1484693 GN=RS694_05930 PE=4 SV=1 - [A0A1P8K809_9BURK]	K09969	0	0										2.75		2.91				2.99	2.54	2.87026
YYAAHQPADATSEYAK	8	1	1	A0A1B7UHS1	A0A1B7UHS1	Bacteria	Proteobacteria	Gammaproteobacteria	Chromatiales	Chromatiaceae	Rheinheimera	Methyltransferase OS=Rheinheimera sp. SA_1 OX=1827365 GN=A5320_15470 PE=4 SV=1 - [A0A1B7UHS1_9GAMM]		0	0										2.28	2.99	2.93				3.29	3.64	4.18245
WYASDRDFAGMLAEDIK	2	1	1	A0A3A1W2A4	A0A3A1W2A4	Bacteria	Proteobacteria	Betaproteobacteria	Burkholderiales	Comamonadaceae	Acidovorax	30S ribosomal protein S3 OS=Acidovorax cavernicola OX=1675792 GN=rpsC PE=3 SV=1 - [A0A3A1W2A4_9BURK]	K02982	0	0.06											2.69
LYVEQHFKPEAK	5	1	1	A0A0U4VA78	A0A0U4VA78	Bacteria	Proteobacteria	Gammaproteobacteria	Chromatiales	Chromatiaceae	Rheinheimera	Peptidase M13 OS=Rheinheimera sp. F8 OX=1763998 GN=ATY27_06555 PE=4 SV=1 - [A0A0U4VA78_9GAMM]	K07386	0	0										2.46						3.15	2.66	3.4707
VAYANNVTDETAK	6	1	1	A0A437R2R7	A0A437R2R7	Bacteria	Proteobacteria	Gammaproteobacteria	Chromatiales	Chromatiaceae	Rheinheimera	TonB-dependent receptor OS=Rheinheimera sp. KYPC3 OX=1834037 GN=EOE67_04775 PE=3 SV=1 - [A0A437R2R7_9GAMM]	K02014	0	0										1.16	2.74	1.99				2.26	2.36	3.13976
EAAQQSDQYFVNHR	8	1	1	A0A437R156	A0A437R156	Bacteria	Proteobacteria	Gammaproteobacteria	Chromatiales	Chromatiaceae	Rheinheimera	30S ribosomal protein S2 OS=Rheinheimera sp. KYPC3 OX=1834037 GN=rpsB PE=3 SV=1 - [A0A437R156_9GAMM]	K02967	0	0										3.53	4.65					3.76	4.46	3.40814
DGFDNADAQAGTAR	6	1	1	A0A437QEU3	A0A437QEU3	Bacteria	Proteobacteria	Gammaproteobacteria	Chromatiales	Chromatiaceae	Rheinheimera	50S ribosomal protein L6 OS=Rheinheimera sp. KYPC3 OX=1834037 GN=rplF PE=3 SV=1 - [A0A437QEU3_9GAMM]	K02933	0	0										2.94	3.02	2.28				2.52	2.79	3.29141
ALTEAEGDMER	4	1	1	A0A4R6QTZ0	A0A4R6QTZ0	Bacteria	Proteobacteria	Betaproteobacteria	Burkholderiales		Paucibacter	Elongation factor Ts OS=Paucibacter toxinivorans OX=270368 GN=tsf PE=3 SV=1 - [A0A4R6QTZ0_9BURK]	K02357	0	0.01										1.74	2.36	2.22				2.21
YVAHDETNDCNIGDTVK	16	1	1	V6SM48	V6SM48	Bacteria	Bacteroidetes	Flavobacteriia	Flavobacteriales	Flavobacteriaceae	Flavobacterium	30S ribosomal protein S17 OS=Flavobacterium limnosediminis JC2902 OX=1341181 GN=rpsQ PE=3 SV=1 - [V6SM48_9FLAO]	K02961	0	0				3.51	3.05	3.49				3.48	4.29	4.22				4.05	4.61	5.00256
VVAHATQLGDTPHLDK	8	1	1	A0A315EQM3	A0A315EQM3	Bacteria	Proteobacteria	Betaproteobacteria	Burkholderiales	Comamonadaceae	Limnohabitans	ATP synthase gamma chain OS=Limnohabitans curvus OX=323423 GN=atpG PE=3 SV=1 - [A0A315EQM3_9BURK]	K02115	0	0										2.74	3.92	4.59				4.77		2.69078
AAADSGLPYFPGVGGASDLMLALEHGFNVVK	1	1	1	A0A318IXG7	A0A318IXG7	Bacteria	Proteobacteria	Betaproteobacteria	Burkholderiales	Oxalobacteraceae	Undibacterium	2-keto-3-deoxy-phosphogluconate aldolase OS=Undibacterium pigrum OX=401470 GN=DFR42_1095 PE=4 SV=1 - [A0A318IXG7_9BURK]	K01625	0	0.01																		1.9546
SYDHMLVDK	10	1	1	V6SL51	V6SL51	Bacteria	Bacteroidetes	Flavobacteriia	Flavobacteriales	Flavobacteriaceae	Flavobacterium	30S ribosomal protein S10 OS=Flavobacterium limnosediminis JC2902 OX=1341181 GN=rpsJ PE=3 SV=1 - [V6SL51_9FLAO]	K02946	0	0				3.7	2.71	3.17				2.88		3.73				3.43	2.38	3.5104
NLSNPSTNNALGR	2	1	1	A0A1B7UJI4	A0A1B7UJI4	Bacteria	Proteobacteria	Gammaproteobacteria	Chromatiales	Chromatiaceae	Rheinheimera	Flagellar motor protein MotA OS=Rheinheimera sp. SA_1 OX=1827365 GN=A5320_12930 PE=3 SV=1 - [A0A1B7UJI4_9GAMM]	K03561	0	0.01										1.59		2.62
VLAALAEQK	8	1	1	A0A1T1AUK5	A0A1T1AUK5	Bacteria	Proteobacteria	Betaproteobacteria	Burkholderiales	Comamonadaceae	Rhodoferax	50S ribosomal protein L10 OS=Rhodoferax fermentans OX=28066 GN=rplJ PE=3 SV=1 - [A0A1T1AUK5_RHOFE]	K02864	0	0.03				2.02	2.42					2.5	2.52	2.5				2.4	2.56	2.5601
VPLHYSGDENSPAVK	13	1	1	A0A1G3IKT3	A0A1G3IKT3	Bacteria	Proteobacteria	Betaproteobacteria	Burkholderiales	Comamonadaceae	Rhodoferax	50S ribosomal protein L25 (Fragment) OS=Rhodoferax sp. RIFCSPLOWO2_12_FULL_60_11 OX=1802019 GN=A3H24_05465 PE=3 SV=1 - [A0A1G3IKT3_9BURK]	K02897	0	0				2.16	4.24	3.9				4.86	5.75	4.77					5.07	5.14348
SGGGGFGGGGGGGGFGGGGGGGR	4	1	1	A0A4R6QQ41	A0A4R6QQ41	Bacteria	Proteobacteria	Betaproteobacteria	Burkholderiales		Paucibacter	RNA recognition motif-containing protein OS=Paucibacter toxinivorans OX=270368 GN=DES47_102347 PE=4 SV=1 - [A0A4R6QQ41_9BURK]	K13195	0	0										1.51		3.7				3.33		4.40733
DGELSVAGSNPR	6	1	1	A0A1B7UNJ5	A0A1B7UNJ5	Bacteria	Proteobacteria	Gammaproteobacteria	Chromatiales	Chromatiaceae	Rheinheimera	Cell envelope biogenesis protein OmpA OS=Rheinheimera sp. SA_1 OX=1827365 GN=A5320_01220 PE=4 SV=1 - [A0A1B7UNJ5_9GAMM]		0	0.02										3.1	3.25	2.36				2.27	2.66	2.69556
YSDYSTSGSEPTYK	7	1	1	A0A0U4V7P2	A0A0U4V7P2	Bacteria	Proteobacteria	Gammaproteobacteria	Chromatiales	Chromatiaceae	Rheinheimera	TonB-dependent receptor OS=Rheinheimera sp. F8 OX=1763998 GN=ATY27_01170 PE=3 SV=1 - [A0A0U4V7P2_9GAMM]		0	0										2.72	3.01	1.88				2.14	3.27	3.5936
SVGGVVNVTTK	6	1	1	A0A0K1JYV7	A0A0K1JYV7	Bacteria	Proteobacteria	Betaproteobacteria	Burkholderiales	Oxalobacteraceae	Massilia	Plug domain-containing protein OS=Massilia sp. NR 4-1 OX=1678028 GN=ACZ75_13265 PE=3 SV=1 - [A0A0K1JYV7_9BURK]		0	0.01										2.95	3.25	3.01				2.94	3.05	3.17873
TSFTAYTAK	4	1	1	A0A315E3S7	A0A315E3S7	Bacteria	Proteobacteria	Betaproteobacteria	Burkholderiales	Comamonadaceae	Limnohabitans	Porin_4 domain-containing protein OS=Limnohabitans parvus II-B4 OX=1293052 GN=B9Z37_13000 PE=4 SV=1 - [A0A315E3S7_9BURK]		0	0.08										2.59	2.92					3.31	2.81
GSFHTVIGEVDEK	2	1	1	A0A3S9HNW0	A0A3S9HNW0	Bacteria	Proteobacteria	Betaproteobacteria	Burkholderiales	Oxalobacteraceae	Undibacterium	2-oxoglutarate dehydrogenase E1 component OS=Undibacterium parvum OX=401471 GN=EJN92_18540 PE=4 SV=1 - [A0A3S9HNW0_9BURK]	K00164	0	0																	2.75	2.66122
TQHNLFVGETTAEK	5	1	1	V6SSJ5	V6SSJ5	Bacteria	Bacteroidetes	Flavobacteriia	Flavobacteriales	Flavobacteriaceae	Flavobacterium	Cell shape-determining protein MreB OS=Flavobacterium limnosediminis JC2902 OX=1341181 GN=mreB PE=3 SV=1 - [V6SSJ5_9FLAO]	K03569	0	0					2.39					3.65	3.2	3.6
SVQTTYQASDYAK	8	1	1	A0A3D5VRV1	A0A3D5VRV1	Bacteria	Proteobacteria	Betaproteobacteria	Burkholderiales	Comamonadaceae	Rhodoferax	C4-dicarboxylate ABC transporter OS=Rhodoferax sp. OX=50421 GN=DHV01_12045 PE=4 SV=1 - [A0A3D5VRV1_9BURK]		0	0										1.35	3.28	1.83				2.98	2.95	3.49209
HLVCNADESEPGTFK	1	1	1	V6SZF2	V6SZF2	Bacteria	Bacteroidetes	Flavobacteriia	Flavobacteriales	Flavobacteriaceae	Flavobacterium	NADH-quinone oxidoreductase subunit F OS=Flavobacterium limnosediminis JC2902 OX=1341181 GN=FLJC2902T_02610 PE=3 SV=1 - [V6SZF2_9FLAO]	K00335	0	0.04										2.52
SFDQIDNAPEEKER	11	1	1	V6SS58	V6SS58	Bacteria	Bacteroidetes	Flavobacteriia	Flavobacteriales	Flavobacteriaceae	Flavobacterium	Elongation factor Tu OS=Flavobacterium limnosediminis JC2902 OX=1341181 GN=tuf PE=3 SV=1 - [V6SS58_9FLAO]	K02358	0	0				1.92		2.08				2.65	2.25	3.8				3.11	3.39	4.30078
DGFNHIYHYDK	2	1	1	V6SSH0	V6SSH0	Bacteria	Bacteroidetes	Flavobacteriia	Flavobacteriales	Flavobacteriaceae	Flavobacterium	Xaa-Pro dipeptidyl-peptidase OS=Flavobacterium limnosediminis JC2902 OX=1341181 GN=FLJC2902T_01100 PE=4 SV=1 - [V6SSH0_9FLAO]	K01278	0	0.02										2.27	2.66
HSYVANQDVWNK	3	1	1	A0A437R2R7	A0A437R2R7	Bacteria	Proteobacteria	Gammaproteobacteria	Chromatiales	Chromatiaceae	Rheinheimera	TonB-dependent receptor OS=Rheinheimera sp. KYPC3 OX=1834037 GN=EOE67_04775 PE=3 SV=1 - [A0A437R2R7_9GAMM]	K02014	0	0.03										2.71	3.34					2.85
AYFDAMQNVPAVDGSSKPDVAHAPVIASFAER	1	1	1	A0A318JJM8	A0A318JJM8	Bacteria	Proteobacteria	Betaproteobacteria	Burkholderiales	Oxalobacteraceae	Undibacterium	2-oxoglutarate dehydrogenase E1 component OS=Undibacterium pigrum OX=401470 GN=DFR42_101879 PE=4 SV=1 - [A0A318JJM8_9BURK]	K00164	0	0.09											2.23
KGEVISWSSAGK	3	1	1	V6SKS1	V6SKS1	Bacteria	Bacteroidetes	Flavobacteriia	Flavobacteriales	Flavobacteriaceae	Flavobacterium	30S ribosomal protein S11 OS=Flavobacterium limnosediminis JC2902 OX=1341181 GN=rpsK PE=3 SV=1 - [V6SKS1_9FLAO]	K02948	0	0										4.55		4.58						4.64924
AIVDDQSKTEEER	6	1	1	A0A431T9X6	A0A431T9X6	Bacteria	Proteobacteria	Betaproteobacteria	Burkholderiales	Oxalobacteraceae	Undibacterium	30S ribosomal protein S14 OS=Undibacterium sp. S11R28 OX=2495591 GN=rpsN PE=3 SV=1 - [A0A431T9X6_9BURK]		0	0											3.01	2.52				3.57	2.05	3.18558
AIKDDAFNPAEAK	10	1	1	A0A3E1RH89	A0A3E1RH89	Bacteria	Proteobacteria	Betaproteobacteria	Burkholderiales	Comamonadaceae	Rhodoferax	ABC transporter substrate-binding protein OS=Rhodoferax sp. IMCC26218 OX=2184758 GN=DIC66_02435 PE=4 SV=1 - [A0A3E1RH89_9BURK]	K12368	0	0										2.78	3.53	2.58				3.38	3.21	3.54455
ENSQMQLLESER	5	1	1	V6SRT8	V6SRT8	Bacteria	Bacteroidetes	Flavobacteriia	Flavobacteriales	Flavobacteriaceae	Flavobacterium	GldN protein OS=Flavobacterium limnosediminis JC2902 OX=1341181 GN=FLJC2902T_07530 PE=4 SV=1 - [V6SRT8_9FLAO]		0	0						1.93				1.37	2.65					2.92		2.12929
AANPDLAAAQAAAK	1	1	1	A0A3E1RA04	A0A3E1RA04	Bacteria	Proteobacteria	Betaproteobacteria	Burkholderiales	Comamonadaceae	Rhodoferax	MFS transporter OS=Rhodoferax sp. IMCC26218 OX=2184758 GN=DIC66_14370 PE=4 SV=1 - [A0A3E1RA04_9BURK]	K03762	0	0.02										2.41
TMGTDGIYSSR	4	1	1	A0A4R6QIJ8	A0A4R6QIJ8	Bacteria	Proteobacteria	Betaproteobacteria	Burkholderiales		Paucibacter	Putative porin OS=Paucibacter toxinivorans OX=270368 GN=DES47_10653 PE=4 SV=1 - [A0A4R6QIJ8_9BURK]		0	0.01										1.87						2.34	2.43	2.54523
APSIAAGSASLK	1	1	1	A0A1I1MFX1	A0A1I1MFX1	Bacteria	Proteobacteria	Betaproteobacteria	Burkholderiales	Oxalobacteraceae	Massilia	Outer membrane transport energization protein ExbB OS=Massilia yuzhufengensis OX=1164594 GN=SAMN05216204_1115 PE=3 SV=1 - [A0A1I1MFX1_9BURK]		0.01	0.16										2.33
LVANLGAAQER	2	1	1	A0A437QF97	A0A437QF97	Bacteria	Proteobacteria	Gammaproteobacteria	Chromatiales	Chromatiaceae	Rheinheimera	50S ribosomal protein L9 OS=Rheinheimera sp. KYPC3 OX=1834037 GN=rplI PE=3 SV=1 - [A0A437QF97_9GAMM]	K02939	0	0										2.19								2.9641
NNDTAAAGVPVVNR	4	1	1	A0A0Q6WY47	A0A0Q6WY47	Bacteria	Proteobacteria	Betaproteobacteria	Burkholderiales	Oxalobacteraceae	Massilia	Porin OS=Massilia sp. Root351 OX=1736522 GN=ASD15_03455 PE=4 SV=1 - [A0A0Q6WY47_9BURK]		0	0										2.73		3.53				3.6	3.58
FSAGHVAAVDYK	6	1	1	A0A3S9HF84	A0A3S9HF84	Bacteria	Proteobacteria	Betaproteobacteria	Burkholderiales	Oxalobacteraceae	Undibacterium	30S ribosomal protein S18 OS=Undibacterium parvum OX=401471 GN=rpsR PE=3 SV=1 - [A0A3S9HF84_9BURK]	K02963	0	0.01											3.59	4.03				3.85	3.28	3.37649
LVNDHLANALK	2	1	1	V6SVF9	V6SVF9	Bacteria	Bacteroidetes	Flavobacteriia	Flavobacteriales	Flavobacteriaceae	Flavobacterium	3-hydroxyacyl-CoA dehydrogenase OS=Flavobacterium limnosediminis JC2902 OX=1341181 GN=FLJC2902T_17810 PE=4 SV=1 - [V6SVF9_9FLAO]		0	0.03										2.01	2.8
NSSALVYTQTSPGR	6	1	1	A0A1M5TVP5	A0A1M5TVP5	Bacteria	Proteobacteria	Betaproteobacteria	Burkholderiales	Oxalobacteraceae	Massilia	Iron complex outermembrane recepter protein OS=Massilia sp. CF038 OX=1881045 GN=SAMN05428948_4400 PE=3 SV=1 - [A0A1M5TVP5_9BURK]		0	0										2.88	2.53	3.32				3.77	3.4	3.71531
ETYSATFGTSTEK	5	1	1	A0A0U4X3B3	A0A0U4X3B3	Bacteria	Proteobacteria	Gammaproteobacteria	Chromatiales	Chromatiaceae	Rheinheimera	Uncharacterized protein OS=Rheinheimera sp. F8 OX=1763998 GN=ATY27_01175 PE=3 SV=1 - [A0A0U4X3B3_9GAMM]	K02014	0	0										2.79		2.95				2.45	2.95	3.00689
AQYSFVDGK	1	1	1	A0A1M5TVP5	A0A1M5TVP5	Bacteria	Proteobacteria	Betaproteobacteria	Burkholderiales	Oxalobacteraceae	Massilia	Iron complex outermembrane recepter protein OS=Massilia sp. CF038 OX=1881045 GN=SAMN05428948_4400 PE=3 SV=1 - [A0A1M5TVP5_9BURK]		0	0.12										1.89
LTQLTVADAQK	7	1	1	V6SJ68	V6SJ68	Bacteria	Bacteroidetes	Flavobacteriia	Flavobacteriales	Flavobacteriaceae	Flavobacterium	Nucleoside diphosphate kinase OS=Flavobacterium limnosediminis JC2902 OX=1341181 GN=ndk PE=3 SV=1 - [V6SJ68_9FLAO]	K00940	0	0					2.67					3.16	3.33	3.18				3.42	3.35	3.46844
APTLVENSTDVR	2	1	1	A0A2U2HHP7	A0A2U2HHP7	Bacteria	Proteobacteria	Betaproteobacteria	Burkholderiales	Oxalobacteraceae	Massilia	TonB-dependent receptor OS=Massilia glaciei OX=1524097 GN=C7C56_017860 PE=3 SV=1 - [A0A2U2HHP7_9BURK]		0	0.09										1.89	2.34
ASPSLHGVVLDK	7	1	1	V6SSX9	V6SSX9	Bacteria	Bacteroidetes	Flavobacteriia	Flavobacteriales	Flavobacteriaceae	Flavobacterium	DNA-directed RNA polymerase subunit beta OS=Flavobacterium limnosediminis JC2902 OX=1341181 GN=rpoB PE=3 SV=1 - [V6SSX9_9FLAO]	K03043	0	0										3.4	3.42	2.88				2.5	3.15	3.12849
ALGGAMGGYTTAK	4	1	1	V6SZK5	V6SZK5	Bacteria	Bacteroidetes	Flavobacteriia	Flavobacteriales	Flavobacteriaceae	Flavobacterium	2-amino-3-ketobutyrate coenzyme A ligase OS=Flavobacterium limnosediminis JC2902 OX=1341181 GN=kbl PE=3 SV=1 - [V6SZK5_9FLAO]	K00639	0	0										1.8	2						2.29	2.73628
SDDDLANVQDAPTK	5	1	1	V6SSD2	V6SSD2	Bacteria	Bacteroidetes	Flavobacteriia	Flavobacteriales	Flavobacteriaceae	Flavobacterium	GldK protein OS=Flavobacterium limnosediminis JC2902 OX=1341181 GN=FLJC2902T_07560 PE=4 SV=1 - [V6SSD2_9FLAO]	K13444	0	0										2.44	3.25	3.13				3.76		3.39606
AEEWAHFDSK	8	1	1	A0A2G8T5K2	A0A2G8T5K2	Bacteria	Proteobacteria	Betaproteobacteria	Burkholderiales	Oxalobacteraceae	Massilia	TonB-dependent receptor OS=Massilia psychrophila OX=1603353 GN=CR103_02090 PE=4 SV=1 - [A0A2G8T5K2_9BURK]		0	0.02										2.09	2.79						3.26	2.96315
QLFTGSVSR	5	1	1	A0A1W9KYH3	A0A1W9KYH3	Bacteria	Proteobacteria	Betaproteobacteria	Burkholderiales	Comamonadaceae	Rhodoferax	Citrate synthase OS=Rhodoferax ferrireducens OX=192843 GN=BWK72_00535 PE=3 SV=1 - [A0A1W9KYH3_9BURK]	K01647	0	0.02										2.45	2.6	2.35					2.62	2.6318
ADLTAADDEAAVR	6	1	1	A0A349LPE1	A0A349LPE1	Bacteria	Proteobacteria	Gammaproteobacteria	Chromatiales	Chromatiaceae	Rheinheimera	50S ribosomal protein L11 OS=Rheinheimera sp. OX=1869214 GN=rplK PE=3 SV=1 - [A0A349LPE1_9GAMM]	K02867	0	0										2.97	3.56	3.48				3.73	3.72	3.04303
SEYAVQLMEK	1	1	1	V6SM34	V6SM34	Bacteria	Bacteroidetes	Flavobacteriia	Flavobacteriales	Flavobacteriaceae	Flavobacterium	30S ribosomal protein S4 OS=Flavobacterium limnosediminis JC2902 OX=1341181 GN=rpsD PE=3 SV=1 - [V6SM34_9FLAO]	K02986	0	0.12										2.28
VAAPGTSVALPEVK	6	1	1	A0A3A1WHD8	A0A3A1WHD8	Bacteria	Proteobacteria	Betaproteobacteria	Burkholderiales	Comamonadaceae	Acidovorax	3-hydroxyacyl-CoA dehydrogenase OS=Acidovorax cavernicola OX=1675792 GN=D3H34_02385 PE=4 SV=1 - [A0A3A1WHD8_9BURK]	K07516	0	0.01										2.32	3.3	3.1				2.6	2.31	3.04086
NNQVELTDNGIK	4	1	1	V6SIP8	V6SIP8	Bacteria	Bacteroidetes	Flavobacteriia	Flavobacteriales	Flavobacteriaceae	Flavobacterium	Protein translocase subunit SecA OS=Flavobacterium limnosediminis JC2902 OX=1341181 GN=secA PE=3 SV=1 - [V6SIP8_9FLAO]	K03070	0	0										1.87	2.74	2.1					2.57
FHYVSAGLPAK	1	1	1	V6SQ98	V6SQ98	Bacteria	Bacteroidetes	Flavobacteriia	Flavobacteriales	Flavobacteriaceae	Flavobacterium	Fused isobutyryl-CoA mutase OS=Flavobacterium limnosediminis JC2902 OX=1341181 GN=icmF PE=3 SV=1 - [V6SQ98_9FLAO]	K11942	0	0.07										2.9
QICEACGIAYSK	9	1	1	A0A315BST3	A0A315BST3	Bacteria	Proteobacteria	Betaproteobacteria	Burkholderiales	Comamonadaceae	Limnohabitans	30S ribosomal protein S13 OS=Limnohabitans sp. MMS-10A-160 OX=1835766 GN=rpsM PE=3 SV=1 - [A0A315BST3_9BURK]	K02952	0	0					3.11	2.69				2.58		3.33			2.8	3.39	3.29	3.28732			2.15912
LLHPDNTVVCQVR	13	1	1	V6SRB5	V6SRB5	Bacteria	Bacteroidetes	Flavobacteriia	Flavobacteriales	Flavobacteriaceae	Flavobacterium	50S ribosomal protein L25 OS=Flavobacterium limnosediminis JC2902 OX=1341181 GN=rplY PE=3 SV=1 - [V6SRB5_9FLAO]	K02897	0	0				3.62	3.17	3.27				2.19	3.81	3.35				3.29	4.41	3.79545
KSEYAVQLMEK	6	1	1	V6SM34	V6SM34	Bacteria	Bacteroidetes	Flavobacteriia	Flavobacteriales	Flavobacteriaceae	Flavobacterium	30S ribosomal protein S4 OS=Flavobacterium limnosediminis JC2902 OX=1341181 GN=rpsD PE=3 SV=1 - [V6SM34_9FLAO]	K02986	0	0						1.81				3.12	3.85	3.32				4.71		3.94379
GQSIAVIDDR	4	1	1	A0A2N8KSG9	A0A2N8KSG9	Bacteria	Proteobacteria	Betaproteobacteria	Burkholderiales		Paucibacter	Branched chain amino acid ABC transporter substrate-binding protein OS=Paucibacter aquatile OX=2070761 GN=C1O66_22005 PE=4 SV=1 - [A0A2N8KSG9_9BURK]	K01999	0	0.08										2.58						2.36	2.36	2.49838
TIVMQSHLDMVHQK	6	1	1	V6SQG0	V6SQG0	Bacteria	Bacteroidetes	Flavobacteriia	Flavobacteriales	Flavobacteriaceae	Flavobacterium	Aminoacyl-histidine dipeptidase OS=Flavobacterium limnosediminis JC2902 OX=1341181 GN=FLJC2902T_14730 PE=4 SV=1 - [V6SQG0_9FLAO]	K01270	0	0.01										2.65	2.94	3.62				3.62	3.28	3.5906
LYPLVDAIGIVK	1	1	1	A0A3A1W077	A0A3A1W077	Bacteria	Proteobacteria	Betaproteobacteria	Burkholderiales	Comamonadaceae	Acidovorax	50S ribosomal protein L1 OS=Acidovorax cavernicola OX=1675792 GN=rplA PE=3 SV=1 - [A0A3A1W077_9BURK]	K02863	0.01	0.11											1.42
YVQQEQAVNYDMNK	4	1	1	A0A0U4W1E2	A0A0U4W1E2	Bacteria	Proteobacteria	Gammaproteobacteria	Chromatiales	Chromatiaceae	Rheinheimera	TonB-dependent receptor OS=Rheinheimera sp. F8 OX=1763998 GN=ATY27_14005 PE=3 SV=1 - [A0A0U4W1E2_9GAMM]	K02014	0	0										1	2.13						1.46	2.71926
FGHTYLYDGGTGER	9	1	1	V6SSX9	V6SSX9	Bacteria	Bacteroidetes	Flavobacteriia	Flavobacteriales	Flavobacteriaceae	Flavobacterium	DNA-directed RNA polymerase subunit beta OS=Flavobacterium limnosediminis JC2902 OX=1341181 GN=rpoB PE=3 SV=1 - [V6SSX9_9FLAO]	K03043	0	0.01										3.1	3.29	2.81				3.25	3.18	2.86526
QTDLVVAAANTGK	3	1	1	V6SPR9	V6SPR9	Bacteria	Bacteroidetes	Flavobacteriia	Flavobacteriales	Flavobacteriaceae	Flavobacterium	2-dehydro-3-deoxyphosphooctonate aldolase OS=Flavobacterium limnosediminis JC2902 OX=1341181 GN=FLJC2902T_12590 PE=3 SV=1 - [V6SPR9_9FLAO]	K01627	0	0										2.2	3.24	3.27
TTISVTIEGHTDAR	17	1	1	A0A0U4N6P4	A0A0U4N6P4	Bacteria	Proteobacteria	Gammaproteobacteria	Chromatiales	Chromatiaceae	Rheinheimera	Peptidoglycan-associated protein OS=Rheinheimera sp. F8 OX=1763998 GN=pal PE=3 SV=1 - [A0A0U4N6P4_9GAMM]	K03640	0	0										2.44	2.81	2.85				2.76	2.88	2.37861
ADDSHVIVDGINLVK	4	1	1	A0A3A1WCL7	A0A3A1WCL7	Bacteria	Proteobacteria	Betaproteobacteria	Burkholderiales	Comamonadaceae	Acidovorax	50S ribosomal protein L24 OS=Acidovorax cavernicola OX=1675792 GN=rplX PE=3 SV=1 - [A0A3A1WCL7_9BURK]	K02895	0	0										2.22		3.28				3.8
VDVDANQEFAAK	6	1	1	V6SSS7	V6SSS7	Bacteria	Bacteroidetes	Flavobacteriia	Flavobacteriales	Flavobacteriaceae	Flavobacterium	Thioredoxin OS=Flavobacterium limnosediminis JC2902 OX=1341181 GN=FLJC2902T_01540 PE=3 SV=1 - [V6SSS7_9FLAO]	K03671	0	0										1.77	3.12	2.46				3.17	2.8	3.15717
LGIPVIGVVDTNHSPEGVAYIIPGNDDSSK	5	1	1	A0A318JI71	A0A318JI71	Bacteria	Proteobacteria	Betaproteobacteria	Burkholderiales	Oxalobacteraceae	Undibacterium	30S ribosomal protein S2 OS=Undibacterium pigrum OX=401470 GN=rpsB PE=3 SV=1 - [A0A318JI71_9BURK]	K02967	0	0										2.68	3.6	3.11				3.73		4.39842
LFILHADHEQNCSTSTVR	13	1	1	V6SLJ0	V6SLJ0	Bacteria	Bacteroidetes	Flavobacteriia	Flavobacteriales	Flavobacteriaceae	Flavobacterium	Citrate synthase OS=Flavobacterium limnosediminis JC2902 OX=1341181 GN=FLJC2902T_19920 PE=3 SV=1 - [V6SLJ0_9FLAO]	K01647	0	0				3.72	3.94					2.88	5.71	4.78					6.5	6.85798
TNAANTSETLSNEIK	1	1	1	A0A0U4VJ74	A0A0U4VJ74	Bacteria	Proteobacteria	Gammaproteobacteria	Chromatiales	Chromatiaceae	Rheinheimera	Chemotaxis protein OS=Rheinheimera sp. F8 OX=1763998 GN=ATY27_06630 PE=4 SV=1 - [A0A0U4VJ74_9GAMM]	K03406	0	0.03										1.97
ESAPGSGSFTATPANAADR	1	1	1	A0A1I1FX55	A0A1I1FX55	Bacteria	Proteobacteria	Betaproteobacteria	Burkholderiales	Oxalobacteraceae	Massilia	Iron complex outermembrane recepter protein OS=Massilia yuzhufengensis OX=1164594 GN=SAMN05216204_103129 PE=3 SV=1 - [A0A1I1FX55_9BURK]		0	0.1										1.38
TLGMYQEAMK	1	1	1	A0A431T1S8	A0A431T1S8	Bacteria	Proteobacteria	Betaproteobacteria	Burkholderiales	Oxalobacteraceae	Undibacterium	30S ribosomal protein S2 OS=Undibacterium sp. S11R28 OX=2495591 GN=rpsB PE=3 SV=1 - [A0A431T1S8_9BURK]		0	0.05											2.03
NIIEDPEATDNDR	8	1	1	V6STY6	V6STY6	Bacteria	Bacteroidetes	Flavobacteriia	Flavobacteriales	Flavobacteriaceae	Flavobacterium	Fumarate hydratase class I OS=Flavobacterium limnosediminis JC2902 OX=1341181 GN=FLJC2902T_04100 PE=3 SV=1 - [V6STY6_9FLAO]	K01676	0	0					2.26					1.9	3.01	2.37				2.23	2.32	2.70908
LNDLQGALR	3	1	1	V6SSX9	V6SSX9	Bacteria	Bacteroidetes	Flavobacteriia	Flavobacteriales	Flavobacteriaceae	Flavobacterium	DNA-directed RNA polymerase subunit beta OS=Flavobacterium limnosediminis JC2902 OX=1341181 GN=rpoB PE=3 SV=1 - [V6SSX9_9FLAO]	K03043	0	0.07										2.48	2.81						2.89
VYVSEGTGNITVNK	2	1	1	V6SQL5	V6SQL5	Bacteria	Bacteroidetes	Flavobacteriia	Flavobacteriales	Flavobacteriaceae	Flavobacterium	30S ribosomal protein S9 OS=Flavobacterium limnosediminis JC2902 OX=1341181 GN=FLJC2902T_09680 PE=4 SV=1 - [V6SQL5_9FLAO]	K02996	0	0.01										2.43	2.37
VVNSFDTITTDKPER	9	1	1	V6SM56	V6SM56	Bacteria	Bacteroidetes	Flavobacteriia	Flavobacteriales	Flavobacteriaceae	Flavobacterium	50S ribosomal protein L2 OS=Flavobacterium limnosediminis JC2902 OX=1341181 GN=rplB PE=3 SV=1 - [V6SM56_9FLAO]	K02886	0	0				5.46						5.09	5.24	4.84				4.81	5.23	5.48056
RPEGQTPTTGAAAPAAK	4	1	1	A0A318J5D1	A0A318J5D1	Bacteria	Proteobacteria	Betaproteobacteria	Burkholderiales	Oxalobacteraceae	Undibacterium	30S ribosomal protein S3 OS=Undibacterium pigrum OX=401470 GN=rpsC PE=3 SV=1 - [A0A318J5D1_9BURK]	K02982	0	0											4.04	2.76					4.22	3.29564
SAGTFAQLMAR	9	1	1	V6SM56	V6SM56	Bacteria	Bacteroidetes	Flavobacteriia	Flavobacteriales	Flavobacteriaceae	Flavobacterium	50S ribosomal protein L2 OS=Flavobacterium limnosediminis JC2902 OX=1341181 GN=rplB PE=3 SV=1 - [V6SM56_9FLAO]	K02886	0	0.01				2.69	2.46	2.3				2.71	3.18	2.58				2.67	2.63	2.80271
RVDVITINDEEAR	2	1	1	V6STS2	V6STS2	Bacteria	Bacteroidetes	Flavobacteriia	Flavobacteriales	Flavobacteriaceae	Flavobacterium	Carbohydrate kinase OS=Flavobacterium limnosediminis JC2902 OX=1341181 GN=FLJC2902T_03320 PE=4 SV=1 - [V6STS2_9FLAO]		0	0.01										3.81								2.82915
LANGDAPVIESTPEDDKK	7	1	1	A0A318J5D1	A0A318J5D1	Bacteria	Proteobacteria	Betaproteobacteria	Burkholderiales	Oxalobacteraceae	Undibacterium	30S ribosomal protein S3 OS=Undibacterium pigrum OX=401470 GN=rpsC PE=3 SV=1 - [A0A318J5D1_9BURK]	K02982	0	0											3.79	2.46				3.48	3.44	3.89487
MPVTGAGTFSTR	6	1	1	A0A3D5BEX5	A0A3D5BEX5	Bacteria	Proteobacteria	Gammaproteobacteria	Chromatiales	Chromatiaceae	Rheinheimera	TonB-dependent receptor OS=Rheinheimera sp. OX=1869214 GN=DF774_00810 PE=3 SV=1 - [A0A3D5BEX5_9GAMM]		0	0										1.79	2.52	2.35				3.03	2.93	2.6171
AMPIHQSNVAIYNAATGK	4	1	1	A0A1D2RNB7	A0A1D2RNB7	Bacteria	Proteobacteria	Betaproteobacteria	Burkholderiales	Comamonadaceae	Acidovorax	50S ribosomal protein L24 OS=Acidovorax sp. SCN 68-22 OX=1660087 GN=rplX PE=3 SV=1 - [A0A1D2RNB7_9BURK]	K02895	0	0												3.19				3.84
SGEGFYDYSESK	3	1	1	V6SJN1	V6SJN1	Bacteria	Bacteroidetes	Flavobacteriia	Flavobacteriales	Flavobacteriaceae	Flavobacterium	3-hydroxyacyl-CoA dehydrogenase OS=Flavobacterium limnosediminis JC2902 OX=1341181 GN=FLJC2902T_24530 PE=4 SV=1 - [V6SJN1_9FLAO]	K00074	0	0.06					2.38					1.72							2.4
EGATLLVDGR	1	1	1	A0A1T1AT94	A0A1T1AT94	Bacteria	Proteobacteria	Betaproteobacteria	Burkholderiales	Comamonadaceae	Rhodoferax	Methylmalonate-semialdehyde dehydrogenase (CoA acylating) OS=Rhodoferax fermentans OX=28066 GN=RF819_11730 PE=4 SV=1 - [A0A1T1AT94_RHOFE]	K00140	0	0.03										2.81
SGAAPITYYDTEK	7	1	1	V6STS7	V6STS7	Bacteria	Bacteroidetes	Flavobacteriia	Flavobacteriales	Flavobacteriaceae	Flavobacterium	3-oxoacyl-[acyl-carrier-protein] synthase 2 OS=Flavobacterium limnosediminis JC2902 OX=1341181 GN=FLJC2902T_03370 PE=3 SV=1 - [V6STS7_9FLAO]	K09458	0	0				2.31	2.07					3.07	3.25						3.22	3.21971
YTLVNEEMK	1	1	1	V6SLJ0	V6SLJ0	Bacteria	Bacteroidetes	Flavobacteriia	Flavobacteriales	Flavobacteriaceae	Flavobacterium	Citrate synthase OS=Flavobacterium limnosediminis JC2902 OX=1341181 GN=FLJC2902T_19920 PE=3 SV=1 - [V6SLJ0_9FLAO]	K01647	0.01	0.14										2.12
SDAVSTVGQGSQLVK	3	1	1	A0A3E1R7J6	A0A3E1R7J6	Bacteria	Proteobacteria	Betaproteobacteria	Burkholderiales	Comamonadaceae	Rhodoferax	Chemotaxis protein CheA OS=Rhodoferax sp. IMCC26218 OX=2184758 GN=DIC66_20320 PE=4 SV=1 - [A0A3E1R7J6_9BURK]	K03407	0	0.01										1.76	2.55	1.8
IESEGNAGPYGGDKPEDNSGILK	3	1	1	A0A1B7UNX0	A0A1B7UNX0	Bacteria	Proteobacteria	Gammaproteobacteria	Chromatiales	Chromatiaceae	Rheinheimera	Uncharacterized protein OS=Rheinheimera sp. SA_1 OX=1827365 GN=A5320_01945 PE=4 SV=1 - [A0A1B7UNX0_9GAMM]		0	0										2.35								4.58961
VDVAVYNVSK	6	1	1	A0A3E1RGT4	A0A3E1RGT4	Bacteria	Proteobacteria	Betaproteobacteria	Burkholderiales	Comamonadaceae	Rhodoferax	BMP family ABC transporter substrate-binding protein OS=Rhodoferax sp. IMCC26218 OX=2184758 GN=DIC66_01395 PE=4 SV=1 - [A0A3E1RGT4_9BURK]	K07335	0	0										2.42	2.57	2.15				2.83	2.95	3.25538
IPVIQEQVEK	8	1	1	V6SV02	V6SV02	Bacteria	Bacteroidetes	Flavobacteriia	Flavobacteriales	Flavobacteriaceae	Flavobacterium	Chaperone protein DnaK OS=Flavobacterium limnosediminis JC2902 OX=1341181 GN=dnaK PE=2 SV=1 - [V6SV02_9FLAO]	K04043	0	0.01					1.94	2.29				2.33	3.18	3.14				2.62	2.85	2.8785
ATTEFTGGYATNVAK	2	1	1	A0A1G3IIR3	A0A1G3IIR3	Bacteria	Proteobacteria	Betaproteobacteria	Burkholderiales	Comamonadaceae	Rhodoferax	Glutamate synthase OS=Rhodoferax sp. RIFCSPLOWO2_12_FULL_60_11 OX=1802019 GN=gltD PE=4 SV=1 - [A0A1G3IIR3_9BURK]	K00266	0	0										2	2.5
AKRPEGQTPTTGAAAPAAK	1	1	1	A0A318J5D1	A0A318J5D1	Bacteria	Proteobacteria	Betaproteobacteria	Burkholderiales	Oxalobacteraceae	Undibacterium	30S ribosomal protein S3 OS=Undibacterium pigrum OX=401470 GN=rpsC PE=3 SV=1 - [A0A318J5D1_9BURK]	K02982	0.01	0.09																2.8
NADQLNLVGMAK	2	1	1	V6SIA0	V6SIA0	Bacteria	Bacteroidetes	Flavobacteriia	Flavobacteriales	Flavobacteriaceae	Flavobacterium	Dihydrolipoamide acetyltransferase component of pyruvate dehydrogenase complex OS=Flavobacterium limnosediminis JC2902 OX=1341181 GN=FLJC2902T_27870 PE=3 SV=1 - [V6SIA0_9FLAO]	K00658	0	0.01										1.97	2.24
KGDDIIVLTGR	2	1	1	A0A1G3IIB6	A0A1G3IIB6	Bacteria	Proteobacteria	Betaproteobacteria	Burkholderiales	Comamonadaceae	Rhodoferax	50S ribosomal protein L24 OS=Rhodoferax sp. RIFCSPLOWO2_12_FULL_60_11 OX=1802019 GN=rplX PE=3 SV=1 - [A0A1G3IIB6_9BURK]	K02895	0	0										2.72	4.12
GITINTSHVEYDTPSR	10	1	1	A0A1H6NKQ8	A0A1H6NKQ8	Bacteria	Proteobacteria	Gammaproteobacteria	Chromatiales	Chromatiaceae	Rheinheimera	Elongation factor Tu OS=Rheinheimera pacifica OX=173990 GN=tuf PE=3 SV=1 - [A0A1H6NKQ8_9GAMM]	K02358	0	0					1.36					2.83		4.18				3.43	3.57	4.08918
AAGNYSAQFYPTK	6	1	1	V6SIQ5	V6SIQ5	Bacteria	Bacteroidetes	Flavobacteriia	Flavobacteriales	Flavobacteriaceae	Flavobacterium	Branched-chain-amino-acid aminotransferase OS=Flavobacterium limnosediminis JC2902 OX=1341181 GN=FLJC2902T_25560 PE=3 SV=1 - [V6SIQ5_9FLAO]	K00826	0	0										1.75	4.03	3.92				4.03	2.81	4.15531
AGVTNVQEALSR	6	1	1	A0A1M5R5Q3	A0A1M5R5Q3	Bacteria	Proteobacteria	Betaproteobacteria	Burkholderiales	Oxalobacteraceae	Massilia	Iron complex outermembrane recepter protein OS=Massilia sp. CF038 OX=1881045 GN=SAMN05428948_3345 PE=3 SV=1 - [A0A1M5R5Q3_9BURK]		0	0										3.38	3.8	3.58				3.41	3.7	3.70211
LAFEECETGYDTAR	1	1	1	A0A235ENU8	A0A235ENU8	Bacteria	Proteobacteria	Betaproteobacteria	Burkholderiales	Comamonadaceae	Acidovorax	ABC transporter permease OS=Acidovorax kalamii OX=2004485 GN=CBY09_10370 PE=4 SV=1 - [A0A235ENU8_9BURK]		0	0											3.13
VGDNLTPVDAVK	6	1	1	V6SQ57	V6SQ57	Bacteria	Bacteroidetes	Flavobacteriia	Flavobacteriales	Flavobacteriaceae	Flavobacterium	Phosphoglucosamine mutase OS=Flavobacterium limnosediminis JC2902 OX=1341181 GN=FLJC2902T_16980 PE=3 SV=1 - [V6SQ57_9FLAO]	K01840	0	0										2.71	3.44	3.37				3.45	3.61	3.51713
LAALYIQQK	5	1	1	V6SLS2	V6SLS2	Bacteria	Bacteroidetes	Flavobacteriia	Flavobacteriales	Flavobacteriaceae	Flavobacterium	Pyruvate dehydrogenase E1 component subunit alpha OS=Flavobacterium limnosediminis JC2902 OX=1341181 GN=pdhA PE=4 SV=1 - [V6SLS2_9FLAO]	K00161	0	0.08										2.44	2.93	2.57				2.63	2.67
FGPQTDEHDYEFK	7	1	1	V6SKD7	V6SKD7	Bacteria	Bacteroidetes	Flavobacteriia	Flavobacteriales	Flavobacteriaceae	Flavobacterium	Translation initiation factor IF-3 OS=Flavobacterium limnosediminis JC2902 OX=1341181 GN=FLJC2902T_24080 PE=3 SV=1 - [V6SKD7_9FLAO]	K02520	0	0.01				1.59						2.65	2.59						2.53	2.12978
LANGDAPVIESTPEDDKKR	2	1	1	A0A318J5D1	A0A318J5D1	Bacteria	Proteobacteria	Betaproteobacteria	Burkholderiales	Oxalobacteraceae	Undibacterium	30S ribosomal protein S3 OS=Undibacterium pigrum OX=401470 GN=rpsC PE=3 SV=1 - [A0A318J5D1_9BURK]	K02982	0	0																3.45		4.91637
GEVISWSSAGK	2	1	1	V6SKS1	V6SKS1	Bacteria	Bacteroidetes	Flavobacteriia	Flavobacteriales	Flavobacteriaceae	Flavobacterium	30S ribosomal protein S11 OS=Flavobacterium limnosediminis JC2902 OX=1341181 GN=rpsK PE=3 SV=1 - [V6SKS1_9FLAO]	K02948	0	0										2.72								2.83356
TLITSAVDDER	1	1	1	A0A1P8KAD3	A0A1P8KAD3	Bacteria	Proteobacteria	Betaproteobacteria	Burkholderiales	Comamonadaceae	Rhodoferax	Sacchrp_dh_NADP domain-containing protein OS=Rhodoferax saidenbachensis OX=1484693 GN=RS694_10765 PE=4 SV=1 - [A0A1P8KAD3_9BURK]		0	0.06										2.14
GSDTVLPLAQK	7	1	1	V6SJQ8	V6SJQ8	Bacteria	Bacteroidetes	Flavobacteriia	Flavobacteriales	Flavobacteriaceae	Flavobacterium	Phosphate ABC transporter, periplasmic phosphate-binding protein PstS OS=Flavobacterium limnosediminis JC2902 OX=1341181 GN=FLJC2902T_24930 PE=4 SV=1 - [V6SJQ8_9FLAO]	K02040	0	0.03					2.66					2.77	2.62	3.06				2.63	1.78	2.8223
FSVSGPAIGGAK	3	1	1	V6SLT5	V6SLT5	Bacteria	Bacteroidetes	Flavobacteriia	Flavobacteriales	Flavobacteriaceae	Flavobacterium	Glu/Leu/Phe/Val dehydrogenase family protein OS=Flavobacterium limnosediminis JC2902 OX=1341181 GN=FLJC2902T_21040 PE=3 SV=1 - [V6SLT5_9FLAO]		0	0										2.28							3.14	3.03984
EEASAMIGMTGEK	1	1	1	A0A1M5R6C2	A0A1M5R6C2	Bacteria	Proteobacteria	Betaproteobacteria	Burkholderiales	Oxalobacteraceae	Massilia	Iron complex outermembrane recepter protein OS=Massilia sp. CF038 OX=1881045 GN=SAMN05428948_3357 PE=3 SV=1 - [A0A1M5R6C2_9BURK]		0	0.05										2.47
VVVPSTVYDAK	4	1	1	V6SSB6	V6SSB6	Bacteria	Bacteroidetes	Flavobacteriia	Flavobacteriales	Flavobacteriaceae	Flavobacterium	Pyruvate dehydrogenase E1 component subunit beta OS=Flavobacterium limnosediminis JC2902 OX=1341181 GN=FLJC2902T_00680 PE=4 SV=1 - [V6SSB6_9FLAO]	K00162	0	0										2.64	2.5					2.64	2.75
VSFEECETGYDTAR	7	1	1	A0A1W9KUC6	A0A1W9KUC6	Bacteria	Proteobacteria	Betaproteobacteria	Burkholderiales	Comamonadaceae	Rhodoferax	ABC transporter permease OS=Rhodoferax ferrireducens OX=192843 GN=BWK72_10150 PE=4 SV=1 - [A0A1W9KUC6_9BURK]		0	0										1.57	3.42	2.89				3.29	3.16	3.93708
LDVKPGQHGAK	8	1	1	A0A3Q9BQB2	A0A3Q9BQB2	Bacteria	Proteobacteria	Betaproteobacteria	Burkholderiales	Oxalobacteraceae	Undibacterium	30S ribosomal protein S4 OS=Undibacterium parvum OX=401471 GN=rpsD PE=3 SV=1 - [A0A3Q9BQB2_9BURK]	K02986	0	0.01											1.86	2.22				2.41	2.91	1.87261
TAYGQGVAQEFAK	4	1	1	A0A2S7J7Y0	A0A2S7J7Y0	Bacteria	Proteobacteria	Betaproteobacteria	Burkholderiales	Comamonadaceae	Rhodoferax	Branched chain amino acid ABC transporter substrate-binding protein OS=Rhodoferax sp. TS-BS-61-7 OX=2094194 GN=C5F53_15720 PE=4 SV=1 - [A0A2S7J7Y0_9BURK]	K01999	0	0										2.66	2.93					3.03		2.28112
DALTNVMPHVEVR	27	1	1	V6SKU8	V6SKU8	Bacteria	Bacteroidetes	Flavobacteriia	Flavobacteriales	Flavobacteriaceae	Flavobacterium	30S ribosomal protein S7 OS=Flavobacterium limnosediminis JC2902 OX=1341181 GN=rpsG PE=3 SV=1 - [V6SKU8_9FLAO]	K02992	0	0				4.03	3.71					3.81	4.87	4.29				4.22	4.78	4.46551
SQVDGPDNIAISPR	3	1	1	A0A1B7UMK9	A0A1B7UMK9	Bacteria	Proteobacteria	Gammaproteobacteria	Chromatiales	Chromatiaceae	Rheinheimera	Twin-arginine translocation pathway signal protein OS=Rheinheimera sp. SA_1 OX=1827365 GN=A5320_10625 PE=4 SV=1 - [A0A1B7UMK9_9GAMM]	K07093	0	0										2.98	3.02						2.84
GHELSNGMFGIK	2	1	1	V6SKT8	V6SKT8	Bacteria	Bacteroidetes	Flavobacteriia	Flavobacteriales	Flavobacteriaceae	Flavobacterium	50S ribosomal protein L16 OS=Flavobacterium limnosediminis JC2902 OX=1341181 GN=rplP PE=3 SV=1 - [V6SKT8_9FLAO]	K02878	0	0										2.55						3.02
DAADQNEAMATLSQQSAR	4	1	1	A0A1Q8YDZ8	A0A1Q8YDZ8	Bacteria	Proteobacteria	Betaproteobacteria	Burkholderiales	Comamonadaceae	Rhodoferax	30S ribosomal protein S1 OS=Rhodoferax antarcticus ANT.BR OX=1111071 GN=rpsA PE=3 SV=1 - [A0A1Q8YDZ8_9BURK]	K02945	0	0					2.53					1.53	3.33						3.31
NSIESVHPFLR	10	1	1	V6ST18	V6ST18	Bacteria	Bacteroidetes	Flavobacteriia	Flavobacteriales	Flavobacteriaceae	Flavobacterium	Amidophosphoribosyltransferase OS=Flavobacterium limnosediminis JC2902 OX=1341181 GN=FLJC2902T_03310 PE=4 SV=1 - [V6ST18_9FLAO]	K00764	0	0.01				2.56						3.11	3.02	3.38				3.36	3.12	3.14896
QLTAETGTGWHVIK	12	1	1	V6SRL2	V6SRL2	Bacteria	Bacteroidetes	Flavobacteriia	Flavobacteriales	Flavobacteriaceae	Flavobacterium	Succinate--CoA ligase [ADP-forming] subunit beta OS=Flavobacterium limnosediminis JC2902 OX=1341181 GN=sucC PE=3 SV=1 - [V6SRL2_9FLAO]	K01903	0	0				3.51		2.84				2.53	4.53					3.89	3.21	5.06367
NAGADIISVSTGNTVANQKPQTGR	5	1	1	V6SKX0	V6SKX0	Bacteria	Bacteroidetes	Flavobacteriia	Flavobacteriales	Flavobacteriaceae	Flavobacterium	Benzoate-CoA ligase OS=Flavobacterium limnosediminis JC2902 OX=1341181 GN=FLJC2902T_22050 PE=4 SV=1 - [V6SKX0_9FLAO]	K09461	0	0										2.38	3.31	3.35					2.74	3.4047
LAYMSDEAIEGR	2	1	1	V6SR51	V6SR51	Bacteria	Bacteroidetes	Flavobacteriia	Flavobacteriales	Flavobacteriaceae	Flavobacterium	1,4-dihydroxy-2-naphthoyl-CoA synthase OS=Flavobacterium limnosediminis JC2902 OX=1341181 GN=menB PE=3 SV=1 - [V6SR51_9FLAO]	K01661	0	0.06										1.83	1.99
TTFVESVPEGADSER	3	1	1	A0A1I7LWG6	A0A1I7LWG6	Bacteria	Proteobacteria	Betaproteobacteria	Burkholderiales	Oxalobacteraceae	Massilia	Nucleoside-binding protein OS=Massilia namucuonensis OX=1035707 GN=SAMN05216552_10418 PE=4 SV=1 - [A0A1I7LWG6_9BURK]	K07335	0	0										1.84		2.49						3.28391
EAAGDIVQAMK	4	1	1	V6SIQ0	V6SIQ0	Bacteria	Bacteroidetes	Flavobacteriia	Flavobacteriales	Flavobacteriaceae	Flavobacterium	4-hydroxy-tetrahydrodipicolinate synthase OS=Flavobacterium limnosediminis JC2902 OX=1341181 GN=dapA PE=3 SV=1 - [V6SIQ0_9FLAO]	K01714	0	0										2.45	3.17					2.45	2.94
NTQIFLQEETK	1	1	1	V6SPL2	V6SPL2	Bacteria	Bacteroidetes	Flavobacteriia	Flavobacteriales	Flavobacteriaceae	Flavobacterium	Methylmalonyl-CoA mutase large subunit OS=Flavobacterium limnosediminis JC2902 OX=1341181 GN=FLJC2902T_28390 PE=4 SV=1 - [V6SPL2_9FLAO]	K01847	0	0.03										2.26
FPGTSGIGIKPVSR	8	1	1	A0A1G3HW44	A0A1G3HW44	Bacteria	Proteobacteria	Betaproteobacteria	Burkholderiales	Comamonadaceae	Rhodoferax	Isocitrate dehydrogenase [NADP] OS=Rhodoferax sp. RIFCSPLOWO2_12_FULL_60_11 OX=1802019 GN=A3H24_02860 PE=4 SV=1 - [A0A1G3HW44_9BURK]	K00031	0	0										3.51	3.87	3.11				3.43	3.11	3.48258
GLEGDAAWEPK	6	1	1	A0A437QEM6	A0A437QEM6	Bacteria	Proteobacteria	Gammaproteobacteria	Chromatiales	Chromatiaceae	Rheinheimera	Elongation factor Tu OS=Rheinheimera sp. KYPC3 OX=1834037 GN=tuf PE=3 SV=1 - [A0A437QEM6_9GAMM]	K02358	0	0.03										2.33	2.53	1.93				2.37	2.11	2.15733
TGEEFSVIHHELGHNYYQR	8	1	1	A0A437QZX6	A0A437QZX6	Bacteria	Proteobacteria	Gammaproteobacteria	Chromatiales	Chromatiaceae	Rheinheimera	Peptidase M2 family protein OS=Rheinheimera sp. KYPC3 OX=1834037 GN=EOE67_07475 PE=4 SV=1 - [A0A437QZX6_9GAMM]	K01283	0	0										2.14	5.45	4.33				4.84		6.71161
IAEAFNQAIAR	5	1	1	V6SRI4	V6SRI4	Bacteria	Bacteroidetes	Flavobacteriia	Flavobacteriales	Flavobacteriaceae	Flavobacterium	Urocanate hydratase OS=Flavobacterium limnosediminis JC2902 OX=1341181 GN=hutU PE=3 SV=1 - [V6SRI4_9FLAO]	K01712	0	0										2.96	3.22	2.98					3.24	2.78709
WGNDMSGCFSK	5	1	1	A0A4V3CT65	A0A4V3CT65	Bacteria	Proteobacteria	Betaproteobacteria	Burkholderiales		Paucibacter	Glutamine synthetase OS=Paucibacter toxinivorans OX=270368 GN=DES47_104196 PE=3 SV=1 - [A0A4V3CT65_9BURK]	K20712	0	0										1.53	2.48	1.86					2.56	2.59748
LLDDQTGEELTGPNQK	1	1	1	A0A1W9KXF9	A0A1W9KXF9	Bacteria	Proteobacteria	Betaproteobacteria	Burkholderiales	Comamonadaceae	Rhodoferax	Propionate--CoA ligase OS=Rhodoferax ferrireducens OX=192843 GN=BWK72_05290 PE=4 SV=1 - [A0A1W9KXF9_9BURK]	K01908	0	0.03										1.2
TDLTTISVAAK	1	1	1	A0A0U4VRD3	A0A0U4VRD3	Bacteria	Proteobacteria	Gammaproteobacteria	Chromatiales	Chromatiaceae	Rheinheimera	Serine protease OS=Rheinheimera sp. F8 OX=1763998 GN=ATY27_13405 PE=3 SV=1 - [A0A0U4VRD3_9GAMM]		0	0.1										2.19
GWKFTSDWLQADEQIIKPLVK	2	1	1	A0A2R7MGM4	A0A2R7MGM4	Bacteria	Proteobacteria	Betaproteobacteria	Burkholderiales	Comamonadaceae	Acidovorax	ABC transporter permease OS=Acidovorax sp. HMWF029 OX=2056863 GN=DBR12_07790 PE=4 SV=1 - [A0A2R7MGM4_9BURK]		0	0																	2.85
EIATGNLDLSSR	1	1	1	A0A2D2DJK4	A0A2D2DJK4	Bacteria	Proteobacteria	Betaproteobacteria	Burkholderiales	Oxalobacteraceae	Massilia	Methyl-accepting chemotaxis protein OS=Massilia violaceinigra OX=2045208 GN=CR152_11850 PE=4 SV=1 - [A0A2D2DJK4_9BURK]	K05874	0	0.01										2.74
DNTTVIDGAGSQDAISAR	5	1	1	A0A0U4GPX6	A0A0U4GPX6	Bacteria	Proteobacteria	Gammaproteobacteria	Chromatiales	Chromatiaceae	Rheinheimera	60 kDa chaperonin OS=Rheinheimera sp. F8 OX=1763998 GN=groEL PE=3 SV=1 - [A0A0U4GPX6_9GAMM]	K04077	0	0										2.38	3.02					3.07	2.7	2.88136
VSQYALLPQGK	6	1	1	V6STR0	V6STR0	Bacteria	Bacteroidetes	Flavobacteriia	Flavobacteriales	Flavobacteriaceae	Flavobacterium	Succinate dehydrogenase OS=Flavobacterium limnosediminis JC2902 OX=1341181 GN=FLJC2902T_03170 PE=4 SV=1 - [V6STR0_9FLAO]	K00240	0	0										2.23	2.76	2.99				2.54	3.18	3.02853
ACWNSDYTSPAGVQER	4	1	1	A0A349LUB8	A0A349LUB8	Bacteria	Proteobacteria	Gammaproteobacteria	Chromatiales	Chromatiaceae	Rheinheimera	Serine protease OS=Rheinheimera sp. OX=1869214 GN=DCS87_09170 PE=3 SV=1 - [A0A349LUB8_9GAMM]		0	0										2.27		1.75				2.14		2.37388
LVGPNCPGVITPGEAK	11	1	1	V6SKS9	V6SKS9	Bacteria	Bacteroidetes	Flavobacteriia	Flavobacteriales	Flavobacteriaceae	Flavobacterium	Succinate--CoA ligase [ADP-forming] subunit alpha OS=Flavobacterium limnosediminis JC2902 OX=1341181 GN=sucD PE=3 SV=1 - [V6SKS9_9FLAO]	K01902	0	0				2.47	2.72	1.93				2.05	3.03	3.11				3.88	4.21	4.19631
ITSTEWHNLVVR	9	1	1	V6SR71	V6SR71	Bacteria	Bacteroidetes	Flavobacteriia	Flavobacteriales	Flavobacteriaceae	Flavobacterium	Single-stranded DNA-binding protein OS=Flavobacterium limnosediminis JC2902 OX=1341181 GN=FLJC2902T_09970 PE=3 SV=1 - [V6SR71_9FLAO]	K03111	0	0										3.22	2.95	3.46				4.09	3.77	4.18755
ADNADEATGIQIVSR	5	1	1	V6SRV2	V6SRV2	Bacteria	Bacteroidetes	Flavobacteriia	Flavobacteriales	Flavobacteriaceae	Flavobacterium	60 kDa chaperonin OS=Flavobacterium limnosediminis JC2902 OX=1341181 GN=groL PE=3 SV=1 - [V6SRV2_9FLAO]	K04077	0	0										3.33	3.89	3.09					3.14	3.85878
HIQIEANMSLAGANADK	3	1	1	V6SR32	V6SR32	Bacteria	Bacteroidetes	Flavobacteriia	Flavobacteriales	Flavobacteriaceae	Flavobacterium	Molybdopterin oxidoreductase, iron-sulfur binding subunit OS=Flavobacterium limnosediminis JC2902 OX=1341181 GN=FLJC2902T_09510 PE=4 SV=1 - [V6SR32_9FLAO]	K00184	0	0										1.89	3.03							1.99066
ELLEAGVHFGHMTR	12	1	1	V6SRV9	V6SRV9	Bacteria	Bacteroidetes	Flavobacteriia	Flavobacteriales	Flavobacteriaceae	Flavobacterium	30S ribosomal protein S2 OS=Flavobacterium limnosediminis JC2902 OX=1341181 GN=rpsB PE=3 SV=1 - [V6SRV9_9FLAO]	K02967	0	0										3.37	4.58	3.29				4.24	3.78	3.66188
VTSANHAYFGDMGMPK	11	1	1	A0A1T1AY16	A0A1T1AY16	Bacteria	Proteobacteria	Betaproteobacteria	Burkholderiales	Comamonadaceae	Rhodoferax	ABC transporter substrate-binding protein OS=Rhodoferax fermentans OX=28066 GN=RF819_03555 PE=4 SV=1 - [A0A1T1AY16_RHOFE]	K12368	0	0										3.49	4.86	3.54				3.58	3.33	4.10741
FVNNLMWDGKK	13	1	1	V6SKU8	V6SKU8	Bacteria	Bacteroidetes	Flavobacteriia	Flavobacteriales	Flavobacteriaceae	Flavobacterium	30S ribosomal protein S7 OS=Flavobacterium limnosediminis JC2902 OX=1341181 GN=rpsG PE=3 SV=1 - [V6SKU8_9FLAO]	K02992	0	0										2.5	3.4	3.46				3.76	3.56	4.06961
NADSNMEEAGLFVK	1	1	1	V6SSB4	V6SSB4	Bacteria	Bacteroidetes	Flavobacteriia	Flavobacteriales	Flavobacteriaceae	Flavobacterium	50S ribosomal protein L22 OS=Flavobacterium limnosediminis JC2902 OX=1341181 GN=FLJC2902T_20180 PE=3 SV=1 - [V6SSB4_9FLAO]		0	0.1										1.95
AAAVIDGFTGEQR	3	1	1	A0A437QFY6	A0A437QFY6	Bacteria	Proteobacteria	Gammaproteobacteria	Chromatiales	Chromatiaceae	Rheinheimera	M13 family peptidase OS=Rheinheimera sp. KYPC3 OX=1834037 GN=EOE67_16425 PE=4 SV=1 - [A0A437QFY6_9GAMM]	K07386	0	0										2.64						2.91		3.34219
YTTVSGVDGFDGTR	4	1	1	V6SZ86	V6SZ86	Bacteria	Bacteroidetes	Flavobacteriia	Flavobacteriales	Flavobacteriaceae	Flavobacterium	Ferredoxin--NADP reductase OS=Flavobacterium limnosediminis JC2902 OX=1341181 GN=FLJC2902T_01840 PE=3 SV=1 - [V6SZ86_9FLAO]	K21567	0	0										2.21						2.34	2.97	2.84486
KGENVYTGADDGEWLSK	8	1	1	V6STY6	V6STY6	Bacteria	Bacteroidetes	Flavobacteriia	Flavobacteriales	Flavobacteriaceae	Flavobacterium	Fumarate hydratase class I OS=Flavobacterium limnosediminis JC2902 OX=1341181 GN=FLJC2902T_04100 PE=3 SV=1 - [V6STY6_9FLAO]	K01676	0	0										1.91	3.07	3.62				4.47	4.02	3.97029
DVDGFHPENFGK	3	1	1	V6SPQ2	V6SPQ2	Bacteria	Bacteroidetes	Flavobacteriia	Flavobacteriales	Flavobacteriaceae	Flavobacterium	Bifunctional protein FolD OS=Flavobacterium limnosediminis JC2902 OX=1341181 GN=folD PE=3 SV=1 - [V6SPQ2_9FLAO]	K01491	0	0										1.85							2.53	2.49434
AAALGLTPMGR	4	1	1	A0A3E1RHK9	A0A3E1RHK9	Bacteria	Proteobacteria	Betaproteobacteria	Burkholderiales	Comamonadaceae	Rhodoferax	Acetyl-CoA C-acetyltransferase OS=Rhodoferax sp. IMCC26218 OX=2184758 GN=DIC66_02240 PE=3 SV=1 - [A0A3E1RHK9_9BURK]	K00626	0	0.02										2.31						2.73	2.82	2.82542
AILKPEGLLTR	5	1	1	V6SQL5	V6SQL5	Bacteria	Bacteroidetes	Flavobacteriia	Flavobacteriales	Flavobacteriaceae	Flavobacterium	30S ribosomal protein S9 OS=Flavobacterium limnosediminis JC2902 OX=1341181 GN=FLJC2902T_09680 PE=4 SV=1 - [V6SQL5_9FLAO]	K02996	0	0.02										2.49	2.72	2.53				3.1	2.36
MAPQQVSADVLR	7	1	1	A0A1G3I989	A0A1G3I989	Bacteria	Proteobacteria	Betaproteobacteria	Burkholderiales	Comamonadaceae	Rhodoferax	Chaperone protein DnaK OS=Rhodoferax sp. RIFCSPLOWO2_12_FULL_60_11 OX=1802019 GN=dnaK PE=2 SV=1 - [A0A1G3I989_9BURK]	K04043	0	0				2.3						2.28	2.64	2.43				2.65	2.43	2.5971
SGFGAGMTELGQK	5	1	1	V6SKB5	V6SKB5	Bacteria	Bacteroidetes	Flavobacteriia	Flavobacteriales	Flavobacteriaceae	Flavobacterium	TktC protein OS=Flavobacterium limnosediminis JC2902 OX=1341181 GN=FLJC2902T_23880 PE=4 SV=1 - [V6SKB5_9FLAO]	K00615	0	0										2.11	2.78					3.2	3	3.14129
IIGMGGALDSSR	7	1	1	V6SHC1	V6SHC1	Bacteria	Bacteroidetes	Flavobacteriia	Flavobacteriales	Flavobacteriaceae	Flavobacterium	Malate dehydrogenase OS=Flavobacterium limnosediminis JC2902 OX=1341181 GN=mdh PE=3 SV=1 - [V6SHC1_9FLAO]	K00024	0	0				2.26						2.63	2.48	2.51				2.38	2.49	2.69826
QPEGHILDDAAAFK	6	1	1	A0A1B7UJI4	A0A1B7UJI4	Bacteria	Proteobacteria	Gammaproteobacteria	Chromatiales	Chromatiaceae	Rheinheimera	Flagellar motor protein MotA OS=Rheinheimera sp. SA_1 OX=1827365 GN=A5320_12930 PE=3 SV=1 - [A0A1B7UJI4_9GAMM]	K03561	0	0.02										2.12	3.34	3.08				3.18	3.49	3.92663
LVADDTQLGGTLGK	8	1	1	A0A2S7J7Y0	A0A2S7J7Y0	Bacteria	Proteobacteria	Betaproteobacteria	Burkholderiales	Comamonadaceae	Rhodoferax	Branched chain amino acid ABC transporter substrate-binding protein OS=Rhodoferax sp. TS-BS-61-7 OX=2094194 GN=C5F53_15720 PE=4 SV=1 - [A0A2S7J7Y0_9BURK]	K01999	0	0					3.41					3.33	2.95	3.8				1.89	3.57	3.83128
IEQFAVVSEAR	1	1	1	A0A0U4VCN4	A0A0U4VCN4	Bacteria	Proteobacteria	Gammaproteobacteria	Chromatiales	Chromatiaceae	Rheinheimera	ATP synthase subunit alpha OS=Rheinheimera sp. F8 OX=1763998 GN=atpA PE=3 SV=1 - [A0A0U4VCN4_9GAMM]	K02111	0	0.04										2.18
LSVISYHSLEDR	8	1	1	V6ST97	V6ST97	Bacteria	Bacteroidetes	Flavobacteriia	Flavobacteriales	Flavobacteriaceae	Flavobacterium	Ribosomal RNA small subunit methyltransferase H OS=Flavobacterium limnosediminis JC2902 OX=1341181 GN=rsmH PE=3 SV=1 - [V6ST97_9FLAO]	K03438	0	0										2.61	3.37	3.42				2.47	3.24	3.0447
NLGMSQASLATSMQR	5	1	1	Q221C1	Q221C1	Bacteria	Proteobacteria	Betaproteobacteria	Burkholderiales	Comamonadaceae	Rhodoferax	Flagellin OS=Rhodoferax ferrireducens (strain ATCC BAA-621 / DSM 15236 / T118) OX=338969 GN=Rfer_0631 PE=3 SV=1 - [Q221C1_RHOFT]	K02406	0	0										1.76	3.02	3.37				3.64	3.16
EITMEVPVK	1	1	1	V6SRB5	V6SRB5	Bacteria	Bacteroidetes	Flavobacteriia	Flavobacteriales	Flavobacteriaceae	Flavobacterium	50S ribosomal protein L25 OS=Flavobacterium limnosediminis JC2902 OX=1341181 GN=rplY PE=3 SV=1 - [V6SRB5_9FLAO]	K02897	0	0.13										2.43
AFAEITGIK	5	1	1	A0A2T7U978	A0A2T7U978	Bacteria	Proteobacteria	Betaproteobacteria	Burkholderiales	Comamonadaceae	Limnohabitans	ABC transporter substrate-binding protein OS=Limnohabitans planktonicus II-D5 OX=1293045 GN=H663_018300 PE=4 SV=1 - [A0A2T7U978_9BURK]	K17321	0	0.02										2.08	2.45	2.34				2.77		2.63641
IVAALEVAEQR	7	1	1	A0A437QES4	A0A437QES4	Bacteria	Proteobacteria	Gammaproteobacteria	Chromatiales	Chromatiaceae	Rheinheimera	30S ribosomal protein S4 OS=Rheinheimera sp. KYPC3 OX=1834037 GN=rpsD PE=3 SV=1 - [A0A437QES4_9GAMM]	K02986	0	0										2.34	2.91	3.21				2.85	2.82	3.44782
GDGVYVWDSEGNK	1	1	1	A0A1S9AAC5	A0A1S9AAC5	Bacteria	Proteobacteria	Betaproteobacteria	Burkholderiales	Oxalobacteraceae	Massilia	Aspartate aminotransferase family protein OS=Massilia sp. KIM OX=1955422 GN=B0920_15680 PE=3 SV=1 - [A0A1S9AAC5_9BURK]	K12256	0	0.04										1.81
SDIAHDVNESLIVELYSR	5	1	1	A0A318J6M6	A0A318J6M6	Bacteria	Proteobacteria	Betaproteobacteria	Burkholderiales	Oxalobacteraceae	Undibacterium	30S ribosomal protein S4 OS=Undibacterium pigrum OX=401470 GN=rpsD PE=3 SV=1 - [A0A318J6M6_9BURK]	K02986	0	0											3.65	3.79				4.54	2.91
YKPSYTPHVDCGDNVIVINAEK	17	1	1	V6SWX8	V6SWX8	Bacteria	Bacteroidetes	Flavobacteriia	Flavobacteriales	Flavobacteriaceae	Flavobacterium	50S ribosomal protein L13 OS=Flavobacterium limnosediminis JC2902 OX=1341181 GN=rplM PE=3 SV=1 - [V6SWX8_9FLAO]	K02871	0	0				2.68	3.8	3.33				3.41	4.3	4.33				4.41	4.34	5.27484
GYNAVAMQHGAEPQSK	2	1	1	A0A0Q9CIQ4	A0A0Q9CIQ4	Bacteria	Proteobacteria	Betaproteobacteria	Burkholderiales	Comamonadaceae	Acidovorax	ABC transporter permease OS=Acidovorax sp. Root275 OX=1736508 GN=ASE52_22785 PE=4 SV=1 - [A0A0Q9CIQ4_9BURK]		0	0												2.66				2.89
NVELVKPSGLELK	11	1	1	V6SLK4	V6SLK4	Bacteria	Bacteroidetes	Flavobacteriia	Flavobacteriales	Flavobacteriaceae	Flavobacterium	30S ribosomal protein S5 OS=Flavobacterium limnosediminis JC2902 OX=1341181 GN=rpsE PE=3 SV=1 - [V6SLK4_9FLAO]	K02988	0	0.01				2.55	2.59	3.01				2.79	3.74	3.03				2.46	2.96	3.30772
TAADKPDDGMR	5	1	1	A0A318J4N5	A0A318J4N5	Bacteria	Proteobacteria	Betaproteobacteria	Burkholderiales	Oxalobacteraceae	Undibacterium	30S ribosomal protein S5 OS=Undibacterium pigrum OX=401470 GN=rpsE PE=3 SV=1 - [A0A318J4N5_9BURK]	K02988	0	0											2.56	2.59				2.54		3.00006
GENALALIQK	8	1	1	V6SIK3	V6SIK3	Bacteria	Bacteroidetes	Flavobacteriia	Flavobacteriales	Flavobacteriaceae	Flavobacterium	Aminomethyltransferase OS=Flavobacterium limnosediminis JC2902 OX=1341181 GN=gcvT PE=3 SV=1 - [V6SIK3_9FLAO]	K00605	0	0.05					2.68	2.63				2.34	2.15	2.51				3.04	2.09	2.34902
GGATSLTEVLR	1	1	1	A0A2U2HHP7	A0A2U2HHP7	Bacteria	Proteobacteria	Betaproteobacteria	Burkholderiales	Oxalobacteraceae	Massilia	TonB-dependent receptor OS=Massilia glaciei OX=1524097 GN=C7C56_017860 PE=3 SV=1 - [A0A2U2HHP7_9BURK]		0	0.06										2.39
SGLWLEQQDR	1	1	1	A0A437R2R7	A0A437R2R7	Bacteria	Proteobacteria	Gammaproteobacteria	Chromatiales	Chromatiaceae	Rheinheimera	TonB-dependent receptor OS=Rheinheimera sp. KYPC3 OX=1834037 GN=EOE67_04775 PE=3 SV=1 - [A0A437R2R7_9GAMM]	K02014	0	0.09										2.18
SGANEMFGSFK	1	1	1	A0A1B7UNJ5	A0A1B7UNJ5	Bacteria	Proteobacteria	Gammaproteobacteria	Chromatiales	Chromatiaceae	Rheinheimera	Cell envelope biogenesis protein OmpA OS=Rheinheimera sp. SA_1 OX=1827365 GN=A5320_01220 PE=4 SV=1 - [A0A1B7UNJ5_9GAMM]		0	0.1										1.85
TVTVVEADEFDR	1	1	1	V6SYA5	V6SYA5	Bacteria	Bacteroidetes	Flavobacteriia	Flavobacteriales	Flavobacteriaceae	Flavobacterium	UDP-N-acetylmuramate--L-alanine ligase OS=Flavobacterium limnosediminis JC2902 OX=1341181 GN=murC PE=3 SV=1 - [V6SYA5_9FLAO]	K01924	0	0.07										2.33
HGASSVMISPAK	1	1	1	A0A318J4N5	A0A318J4N5	Bacteria	Proteobacteria	Betaproteobacteria	Burkholderiales	Oxalobacteraceae	Undibacterium	30S ribosomal protein S5 OS=Undibacterium pigrum OX=401470 GN=rpsE PE=3 SV=1 - [A0A318J4N5_9BURK]	K02988	0	0.06											2.39
LNAIVSEFK	1	1	1	A0A1I1NGY1	A0A1I1NGY1	Bacteria	Proteobacteria	Betaproteobacteria	Burkholderiales	Oxalobacteraceae	Massilia	Amidophosphoribosyltransferase OS=Massilia yuzhufengensis OX=1164594 GN=purF PE=3 SV=1 - [A0A1I1NGY1_9BURK]	K00764	0	0.1										1.93
MYGAWWSGAEPDVK	1	1	1	A0A0Q9CIQ4	A0A0Q9CIQ4	Bacteria	Proteobacteria	Betaproteobacteria	Burkholderiales	Comamonadaceae	Acidovorax	ABC transporter permease OS=Acidovorax sp. Root275 OX=1736508 GN=ASE52_22785 PE=4 SV=1 - [A0A0Q9CIQ4_9BURK]		0	0.03																2.37
ADIDYSLAEAHTTYGR	11	1	1	V6SLL2	V6SLL2	Bacteria	Bacteroidetes	Flavobacteriia	Flavobacteriales	Flavobacteriaceae	Flavobacterium	30S ribosomal protein S3 OS=Flavobacterium limnosediminis JC2902 OX=1341181 GN=rpsC PE=3 SV=1 - [V6SLL2_9FLAO]	K02982	0	0				4.7		3.34				1.83	3.89	3.26				3.77		2.96333
FAPQPGQTLGTLDR	2	1	1	A0A437R033	A0A437R033	Bacteria	Proteobacteria	Gammaproteobacteria	Chromatiales	Chromatiaceae	Rheinheimera	TonB-dependent receptor OS=Rheinheimera sp. KYPC3 OX=1834037 GN=EOE67_07605 PE=3 SV=1 - [A0A437R033_9GAMM]		0	0										1.92								3.47136
EAYAAGWLGK	1	1	1	V6SZF2	V6SZF2	Bacteria	Bacteroidetes	Flavobacteriia	Flavobacteriales	Flavobacteriaceae	Flavobacterium	NADH-quinone oxidoreductase subunit F OS=Flavobacterium limnosediminis JC2902 OX=1341181 GN=FLJC2902T_02610 PE=3 SV=1 - [V6SZF2_9FLAO]	K00335	0.01	0.14										2.08
VIVSTYQSITGTGVK	2	1	1	V6ST41	V6ST41	Bacteria	Bacteroidetes	Flavobacteriia	Flavobacteriales	Flavobacteriaceae	Flavobacterium	Aspartate-semialdehyde dehydrogenase OS=Flavobacterium limnosediminis JC2902 OX=1341181 GN=asd PE=3 SV=1 - [V6ST41_9FLAO]	K00133	0	0				2.62						3.57
AAAEGALPVTVVTR	7	1	1	A0A1M5R6C2	A0A1M5R6C2	Bacteria	Proteobacteria	Betaproteobacteria	Burkholderiales	Oxalobacteraceae	Massilia	Iron complex outermembrane recepter protein OS=Massilia sp. CF038 OX=1881045 GN=SAMN05428948_3357 PE=3 SV=1 - [A0A1M5R6C2_9BURK]		0	0										3.46	3.24	2.98				3.66	3.94	3.90201
IEAIAEPYIK	4	1	1	V6SSY6	V6SSY6	Bacteria	Bacteroidetes	Flavobacteriia	Flavobacteriales	Flavobacteriaceae	Flavobacterium	Uridylate kinase OS=Flavobacterium limnosediminis JC2902 OX=1341181 GN=pyrH PE=3 SV=1 - [V6SSY6_9FLAO]	K09903	0	0.05										2.3	2.61	2.83				2.2
IAELFAQAGAPK	1	1	1	A0A1B7UKT6	A0A1B7UKT6	Bacteria	Proteobacteria	Gammaproteobacteria	Chromatiales	Chromatiaceae	Rheinheimera	Methylmalonate-semialdehyde dehydrogenase (Acylating) OS=Rheinheimera sp. SA_1 OX=1827365 GN=A5320_06920 PE=4 SV=1 - [A0A1B7UKT6_9GAMM]	K00140	0	0.01										2.53
NGGAALVQPLSTGATYAITEK	1	1	1	A0A0Q9CIQ4	A0A0Q9CIQ4	Bacteria	Proteobacteria	Betaproteobacteria	Burkholderiales	Comamonadaceae	Acidovorax	ABC transporter permease OS=Acidovorax sp. Root275 OX=1736508 GN=ASE52_22785 PE=4 SV=1 - [A0A0Q9CIQ4_9BURK]		0	0																		2.94939
DTDGDGIYDKDDACPEVAGLK	16	1	1	V6STR8	V6STR8	Bacteria	Bacteroidetes	Flavobacteriia	Flavobacteriales	Flavobacteriaceae	Flavobacterium	Putative outer membrane protein OS=Flavobacterium limnosediminis JC2902 OX=1341181 GN=FLJC2902T_03270 PE=4 SV=1 - [V6STR8_9FLAO]	K03286	0	0										5.74	5.9	6.69				4.99	5.87	6.9972
FVNNLMWDGK	6	1	1	V6SKU8	V6SKU8	Bacteria	Bacteroidetes	Flavobacteriia	Flavobacteriales	Flavobacteriaceae	Flavobacterium	30S ribosomal protein S7 OS=Flavobacterium limnosediminis JC2902 OX=1341181 GN=rpsG PE=3 SV=1 - [V6SKU8_9FLAO]	K02992	0	0.01										1.87	1.4	2.05				2.22	1.84	2.50455
EPAAPVAPVLDTDAAK	7	1	1	A0A437QZC6	A0A437QZC6	Bacteria	Proteobacteria	Gammaproteobacteria	Chromatiales	Chromatiaceae	Rheinheimera	Peptidyl-prolyl cis-trans isomerase OS=Rheinheimera sp. KYPC3 OX=1834037 GN=EOE67_08090 PE=3 SV=1 - [A0A437QZC6_9GAMM]	K03773	0	0										1.73	2.73	2.52				2.52	3.3	2.58258
EFAQGVTPMDVAK	6	1	1	V6SLC7	V6SLC7	Bacteria	Bacteroidetes	Flavobacteriia	Flavobacteriales	Flavobacteriaceae	Flavobacterium	Threonine--tRNA ligase OS=Flavobacterium limnosediminis JC2902 OX=1341181 GN=thrS PE=3 SV=1 - [V6SLC7_9FLAO]	K01868	0	0										2.13	2.84	2.43				2.79	2.55	3.27052
LMHPVINQIGVDTQNEVVKEEK	16	1	1	V6SR68	V6SR68	Bacteria	Bacteroidetes	Flavobacteriia	Flavobacteriales	Flavobacteriaceae	Flavobacterium	Peptidase M16-like protein OS=Flavobacterium limnosediminis JC2902 OX=1341181 GN=FLJC2902T_09920 PE=4 SV=1 - [V6SR68_9FLAO]	K07263	0	0				4.73		4.65				4.06	7.61	5.61				4.13	6.55	6.66096
GDYAADGALYTVEAK	8	1	1	V6SSD2	V6SSD2	Bacteria	Bacteroidetes	Flavobacteriia	Flavobacteriales	Flavobacteriaceae	Flavobacterium	GldK protein OS=Flavobacterium limnosediminis JC2902 OX=1341181 GN=FLJC2902T_07560 PE=4 SV=1 - [V6SSD2_9FLAO]	K13444	0	0										2.53	3.85	3.51				2.91	3.39	3.21549
TNAMAHIQETIEEAK	7	1	1	V6SK35	V6SK35	Bacteria	Bacteroidetes	Flavobacteriia	Flavobacteriales	Flavobacteriaceae	Flavobacterium	Ribonuclease Y OS=Flavobacterium limnosediminis JC2902 OX=1341181 GN=rny PE=3 SV=1 - [V6SK35_9FLAO]	K18682	0	0										2.38	3.72	3.34				3.58	3.79	3.03552
NPNEPEFLQAVR	4	1	1	V6ST66	V6ST66	Bacteria	Bacteroidetes	Flavobacteriia	Flavobacteriales	Flavobacteriaceae	Flavobacterium	Glutamate dehydrogenase OS=Flavobacterium limnosediminis JC2902 OX=1341181 GN=FLJC2902T_03830 PE=3 SV=1 - [V6ST66_9FLAO]	K00262	0	0										2.32		2.45				3.18	3.27
IFFVSTSGGAAR	2	1	1	A0A1B7UMK9	A0A1B7UMK9	Bacteria	Proteobacteria	Gammaproteobacteria	Chromatiales	Chromatiaceae	Rheinheimera	Twin-arginine translocation pathway signal protein OS=Rheinheimera sp. SA_1 OX=1827365 GN=A5320_10625 PE=4 SV=1 - [A0A1B7UMK9_9GAMM]	K07093	0	0.04										2.6						2.91
KNEFENVLNQYK	4	1	1	V6SQ80	V6SQ80	Bacteria	Bacteroidetes	Flavobacteriia	Flavobacteriales	Flavobacteriaceae	Flavobacterium	GMP synthase [glutamine-hydrolyzing] OS=Flavobacterium limnosediminis JC2902 OX=1341181 GN=guaA PE=3 SV=1 - [V6SQ80_9FLAO]	K01951	0	0										2.75	4.96						4.7	4.25351
RTDIETASPVQITSAEDIK	6	1	1	A0A0U4V7P2	A0A0U4V7P2	Bacteria	Proteobacteria	Gammaproteobacteria	Chromatiales	Chromatiaceae	Rheinheimera	TonB-dependent receptor OS=Rheinheimera sp. F8 OX=1763998 GN=ATY27_01170 PE=3 SV=1 - [A0A0U4V7P2_9GAMM]		0	0										2.42	4.36	5.01					4.73	4.21
VIAEEVGMSLEK	6	1	1	A0A1G3IAM4	A0A1G3IAM4	Bacteria	Proteobacteria	Betaproteobacteria	Burkholderiales	Comamonadaceae	Rhodoferax	60 kDa chaperonin (Fragment) OS=Rhodoferax sp. RIFCSPLOWO2_12_FULL_60_11 OX=1802019 GN=A3H24_14500 PE=3 SV=1 - [A0A1G3IAM4_9BURK]	K04077	0	0					3.11					3.3	3.35	3.21				2.82		3.29007
SHNALVVPGIAVESTTGETHLR	13	1	1	A0A3D5VPL1	A0A3D5VPL1	Bacteria	Proteobacteria	Betaproteobacteria	Burkholderiales	Comamonadaceae	Rhodoferax	50S ribosomal protein L32 OS=Rhodoferax sp. OX=50421 GN=rpmF PE=3 SV=1 - [A0A3D5VPL1_9BURK]	K02911	0	0					4.07					3.07	6.08	6.53				7.1	5.95	6.48286
MLALHENDLMPR	11	1	1	V6SPW6	V6SPW6	Bacteria	Bacteroidetes	Flavobacteriia	Flavobacteriales	Flavobacteriaceae	Flavobacterium	Two component transcriptional regulator OS=Flavobacterium limnosediminis JC2902 OX=1341181 GN=FLJC2902T_24440 PE=4 SV=1 - [V6SPW6_9FLAO]		0	0										1.83	3.99	3.41				4.21	3.84	4.08953
DAAGNTLLDVAK	4	1	1	A0A0U4WBY5	A0A0U4WBY5	Bacteria	Proteobacteria	Gammaproteobacteria	Chromatiales	Chromatiaceae	Rheinheimera	Uncharacterized protein OS=Rheinheimera sp. F8 OX=1763998 GN=ATY27_09385 PE=4 SV=1 - [A0A0U4WBY5_9GAMM]		0	0										2.37	2.82	2.6						2.92216
DYDGSATLFR	3	1	1	A0A1M5RBY7	A0A1M5RBY7	Bacteria	Proteobacteria	Betaproteobacteria	Burkholderiales	Oxalobacteraceae	Massilia	Iron complex outermembrane recepter protein OS=Massilia sp. CF038 OX=1881045 GN=SAMN05428948_3459 PE=3 SV=1 - [A0A1M5RBY7_9BURK]	K02014	0	0.05										2.03	2.09					2.1
YQPSTALLLR	1	1	1	A0A1M5R5Q3	A0A1M5R5Q3	Bacteria	Proteobacteria	Betaproteobacteria	Burkholderiales	Oxalobacteraceae	Massilia	Iron complex outermembrane recepter protein OS=Massilia sp. CF038 OX=1881045 GN=SAMN05428948_3345 PE=3 SV=1 - [A0A1M5R5Q3_9BURK]		0	0.1										2.02
VPLVQNGTVDIECGSTTNNATR	1	1	1	A0A1P8JRV6	A0A1P8JRV6	Bacteria	Proteobacteria	Betaproteobacteria	Burkholderiales	Comamonadaceae	Rhodoferax	Amino acid ABC transporter substrate-binding protein OS=Rhodoferax koreense OX=1842727 GN=RD110_03940 PE=4 SV=1 - [A0A1P8JRV6_9BURK]	K10001	0	0.02										1.53
NGFFYVNDASTGK	4	1	1	A0A0Q6VYL4	A0A0Q6VYL4	Bacteria	Proteobacteria	Betaproteobacteria	Burkholderiales	Oxalobacteraceae	Massilia	Dehydrogenase OS=Massilia sp. Root351 OX=1736522 GN=ASD15_30950 PE=4 SV=1 - [A0A0Q6VYL4_9BURK]	K00114	0	0										3.22	3.55					3.12			3.03054
YQGITGAQAGNLTGTAVMK	3	1	1	A0A0U4V7P2	A0A0U4V7P2	Bacteria	Proteobacteria	Gammaproteobacteria	Chromatiales	Chromatiaceae	Rheinheimera	TonB-dependent receptor OS=Rheinheimera sp. F8 OX=1763998 GN=ATY27_01170 PE=3 SV=1 - [A0A0U4V7P2_9GAMM]		0	0										2.55						2.79	2.91
VLYAAVVNDLHR	2	1	1	A0A315D0V4	A0A315D0V4	Bacteria	Proteobacteria	Betaproteobacteria	Burkholderiales	Comamonadaceae	Limnohabitans	Aldehyde ferredoxin oxidoreductase OS=Limnohabitans sp. Hippo3 OX=1597956 GN=B9Z34_08360 PE=4 SV=1 - [A0A315D0V4_9BURK]	K03738	0	0.01										2.4	2
FEGTVVGLDGTSSTGSVTR	8	1	1	A0A1B7UJI4	A0A1B7UJI4	Bacteria	Proteobacteria	Gammaproteobacteria	Chromatiales	Chromatiaceae	Rheinheimera	Flagellar motor protein MotA OS=Rheinheimera sp. SA_1 OX=1827365 GN=A5320_12930 PE=3 SV=1 - [A0A1B7UJI4_9GAMM]	K03561	0	0					1.52					1.41	3.2	2.2				3.09		2.18783
LDAEWNLGAHGLR	10	1	1	A0A4Y9SV29	A0A4Y9SV29	Bacteria	Proteobacteria	Betaproteobacteria	Burkholderiales	Oxalobacteraceae	Massilia	TonB-dependent receptor OS=Massilia sp. MC02 OX=2561931 GN=E4L96_00145 PE=4 SV=1 - [A0A4Y9SV29_9BURK]		0	0										2.95	3.14	3.76				3.43	3.68	3.83306
VAIEWYEAK	5	1	1	V6SN26	V6SN26	Bacteria	Bacteroidetes	Flavobacteriia	Flavobacteriales	Flavobacteriaceae	Flavobacterium	Valine--tRNA ligase OS=Flavobacterium limnosediminis JC2902 OX=1341181 GN=valS PE=3 SV=1 - [V6SN26_9FLAO]	K01873	0	0.05										2.25	2.36	2.41				2.01	1.41
IQDTDFAAETANLSR	5	1	1	A0A3E1R768	A0A3E1R768	Bacteria	Proteobacteria	Betaproteobacteria	Burkholderiales	Comamonadaceae	Rhodoferax	Flagellin OS=Rhodoferax sp. IMCC26218 OX=2184758 GN=DIC66_20430 PE=3 SV=1 - [A0A3E1R768_9BURK]	K02406	0	0										2.09	2.13					2.41	2.45	2.21171
TNVPGVFVGGDAADHVYR	1	1	1	V6SID4	V6SID4	Bacteria	Bacteroidetes	Flavobacteriia	Flavobacteriales	Flavobacteriaceae	Flavobacterium	Thioredoxin reductase OS=Flavobacterium limnosediminis JC2902 OX=1341181 GN=FLJC2902T_28290 PE=3 SV=1 - [V6SID4_9FLAO]	K00384	0	0.02										2.67
VGYVNGEYVLNPGQTQR	1	1	1	A0A1P8KBZ7	A0A1P8KBZ7	Bacteria	Proteobacteria	Betaproteobacteria	Burkholderiales	Comamonadaceae	Rhodoferax	Polyribonucleotide nucleotidyltransferase OS=Rhodoferax saidenbachensis OX=1484693 GN=pnp PE=3 SV=1 - [A0A1P8KBZ7_9BURK]	K00962	0	0.13										1.11
EQGQILLLR	4	1	1	V6SKD7	V6SKD7	Bacteria	Bacteroidetes	Flavobacteriia	Flavobacteriales	Flavobacteriaceae	Flavobacterium	Translation initiation factor IF-3 OS=Flavobacterium limnosediminis JC2902 OX=1341181 GN=FLJC2902T_24080 PE=3 SV=1 - [V6SKD7_9FLAO]	K02520	0	0.1					2.54	2.69				2.37							2.54
LDALAEIVKPER	2	1	1	A0A0U2VSF8	A0A0U2VSF8	Bacteria	Proteobacteria	Betaproteobacteria	Burkholderiales		Paucibacter	Ribosome-binding ATPase YchF OS=Paucibacter sp. KCTC 42545 OX=1768242 GN=ychF PE=3 SV=1 - [A0A0U2VSF8_9BURK]	K06942	0	0.02										2.6
TAADKPDDGMREK	1	1	1	A0A318J4N5	A0A318J4N5	Bacteria	Proteobacteria	Betaproteobacteria	Burkholderiales	Oxalobacteraceae	Undibacterium	30S ribosomal protein S5 OS=Undibacterium pigrum OX=401470 GN=rpsE PE=3 SV=1 - [A0A318J4N5_9BURK]	K02988	0	0.01																1.85
QDLATLPLGSDAQR	6	1	1	A0A1B7UL80	A0A1B7UL80	Bacteria	Proteobacteria	Gammaproteobacteria	Chromatiales	Chromatiaceae	Rheinheimera	Lipase OS=Rheinheimera sp. SA_1 OX=1827365 GN=A5320_07760 PE=4 SV=1 - [A0A1B7UL80_9GAMM]		0	0.01										2.71	3.13	3.43				3.4	2.83	3.31247
YAMVTYDGSHFSQLGR	9	1	1	A0A1I7IMH2	A0A1I7IMH2	Bacteria	Proteobacteria	Betaproteobacteria	Burkholderiales	Oxalobacteraceae	Massilia	Iron complex outermembrane recepter protein OS=Massilia namucuonensis OX=1035707 GN=SAMN05216552_1008148 PE=3 SV=1 - [A0A1I7IMH2_9BURK]	K02014	0	0										4.6	2.1					4.95	5.19	5.36183
TNQLFVTDIPAK	1	1	1	A0A1T1AQN3	A0A1T1AQN3	Bacteria	Proteobacteria	Betaproteobacteria	Burkholderiales	Comamonadaceae	Rhodoferax	Secretin OS=Rhodoferax fermentans OX=28066 GN=RF819_06395 PE=3 SV=1 - [A0A1T1AQN3_RHOFE]	K02666	0	0.05										2.31
GVTQPEPTFSACFGK	7	1	1	V6SSR1	V6SSR1	Bacteria	Bacteroidetes	Flavobacteriia	Flavobacteriales	Flavobacteriaceae	Flavobacterium	Phosphoenolpyruvate carboxykinase (ATP) OS=Flavobacterium limnosediminis JC2902 OX=1341181 GN=pckA PE=3 SV=1 - [V6SSR1_9FLAO]	K01610	0	0					2.83					2.11	3.41	2.86				2.48	2.47	2.36843
IYSEAGIPQISPSATNPK	10	1	1	A0A315CPN7	A0A315CPN7	Bacteria	Proteobacteria	Betaproteobacteria	Burkholderiales	Comamonadaceae	Limnohabitans	Branched chain amino acid ABC transporter substrate-binding protein OS=Limnohabitans sp. Jir72 OX=1977909 GN=B9Z52_06615 PE=4 SV=1 - [A0A315CPN7_9BURK]	K01999	0	0										2.14	4.55	4.14				4.57	4.02	3.9853
VNFEEGVGTGVLSK	1	1	1	A0A1H6NPY3	A0A1H6NPY3	Bacteria	Proteobacteria	Gammaproteobacteria	Chromatiales	Chromatiaceae	Rheinheimera	DNA-directed RNA polymerase subunit beta OS=Rheinheimera pacifica OX=173990 GN=rpoB PE=3 SV=1 - [A0A1H6NPY3_9GAMM]	K03043	0	0.08										1.69
AMDGIYATMTVQNPYTDEQSQPLR	8	1	1	A0A3A1W8Q4	A0A3A1W8Q4	Bacteria	Proteobacteria	Betaproteobacteria	Burkholderiales	Comamonadaceae	Acidovorax	ABC transporter substrate-binding protein OS=Acidovorax cavernicola OX=1675792 GN=D3H34_11935 PE=4 SV=1 - [A0A3A1W8Q4_9BURK]	K01999	0	0										2.27	4.62	2.98					3.52	5.2074
VAFELASYAK	8	1	1	V6STU8	V6STU8	Bacteria	Bacteroidetes	Flavobacteriia	Flavobacteriales	Flavobacteriaceae	Flavobacterium	Electron transfer flavoprotein, alpha subunit OS=Flavobacterium limnosediminis JC2902 OX=1341181 GN=FLJC2902T_00720 PE=4 SV=1 - [V6STU8_9FLAO]	K03522	0	0				2.02						2.29	2.48	2.43				2.76	2.63	2.6049
SVYSYTGDYSWQR	4	1	1	V6SSB2	V6SSB2	Bacteria	Bacteroidetes	Flavobacteriia	Flavobacteriales	Flavobacteriaceae	Flavobacterium	Gliding motility-related protein OS=Flavobacterium limnosediminis JC2902 OX=1341181 GN=FLJC2902T_09330 PE=4 SV=1 - [V6SSB2_9FLAO]		0	0										2.02	2.21					2.29	1.89
YAMVTYDGSHFSQLGR	4	1	1	A0A1I7IMH2	A0A1I7IMH2	Bacteria	Proteobacteria	Betaproteobacteria	Burkholderiales	Oxalobacteraceae	Massilia	Iron complex outermembrane recepter protein OS=Massilia namucuonensis OX=1035707 GN=SAMN05216552_1008148 PE=3 SV=1 - [A0A1I7IMH2_9BURK]	K02014	0	0										3.7						1.98	2.25	2.38419
YCASGIETIGMATAK	5	1	1	V6SP71	V6SP71	Bacteria	Bacteroidetes	Flavobacteriia	Flavobacteriales	Flavobacteriaceae	Flavobacterium	Acetyl-CoA acetyltransferase OS=Flavobacterium limnosediminis JC2902 OX=1341181 GN=FLJC2902T_17820 PE=3 SV=1 - [V6SP71_9FLAO]	K00632	0	0										2.21	3.64	2.81					2.97	3.49119
LLVDDAHGFGTLGK	13	1	1	V6SVJ7	V6SVJ7	Bacteria	Bacteroidetes	Flavobacteriia	Flavobacteriales	Flavobacteriaceae	Flavobacterium	8-amino-7-oxononanoate synthase OS=Flavobacterium limnosediminis JC2902 OX=1341181 GN=FLJC2902T_18280 PE=4 SV=1 - [V6SVJ7_9FLAO]	K00639	0	0				2.66	2.77	2.79				2.17	3.14	2.94				3.41	2.92	3.07595
TDAFQQNNNILLSDK	5	1	1	V6STP2	V6STP2	Bacteria	Bacteroidetes	Flavobacteriia	Flavobacteriales	Flavobacteriaceae	Flavobacterium	FeS assembly protein SufD OS=Flavobacterium limnosediminis JC2902 OX=1341181 GN=FLJC2902T_05660 PE=4 SV=1 - [V6STP2_9FLAO]	K09015	0	0										1.58		2.21				2.47	3.2	3.13378
AAANELGMPLYR	5	1	1	V6SM28	V6SM28	Bacteria	Bacteroidetes	Flavobacteriia	Flavobacteriales	Flavobacteriaceae	Flavobacterium	Enolase OS=Flavobacterium limnosediminis JC2902 OX=1341181 GN=eno PE=3 SV=1 - [V6SM28_9FLAO]	K01689	0	0.02										1.85		3.45				3.25	3.26	3.20202
IADNHYMLVVNASNIEK	4	1	1	V6SIK3	V6SIK3	Bacteria	Bacteroidetes	Flavobacteriia	Flavobacteriales	Flavobacteriaceae	Flavobacterium	Aminomethyltransferase OS=Flavobacterium limnosediminis JC2902 OX=1341181 GN=gcvT PE=3 SV=1 - [V6SIK3_9FLAO]	K00605	0	0										2.2	3.22	3.04				2.57
YTFDYPYPK	4	1	1	V6SSI6	V6SSI6	Bacteria	Bacteroidetes	Flavobacteriia	Flavobacteriales	Flavobacteriaceae	Flavobacterium	M1 family aminopeptidase OS=Flavobacterium limnosediminis JC2902 OX=1341181 GN=FLJC2902T_08260 PE=4 SV=1 - [V6SSI6_9FLAO]		0	0.04										1.96	2.41						2.29	2.10339
VQDWNDDEIGAIR	7	1	1	V6SLJ9	V6SLJ9	Bacteria	Bacteroidetes	Flavobacteriia	Flavobacteriales	Flavobacteriaceae	Flavobacterium	30S ribosomal protein S13 OS=Flavobacterium limnosediminis JC2902 OX=1341181 GN=rpsM PE=3 SV=1 - [V6SLJ9_9FLAO]	K02952	0	0				2.95	3.33	2.99				2.29		3.78				3.82
NYLDWGAGPR	3	1	1	V6SRK8	V6SRK8	Bacteria	Bacteroidetes	Flavobacteriia	Flavobacteriales	Flavobacteriaceae	Flavobacterium	MoxR family ATPase OS=Flavobacterium limnosediminis JC2902 OX=1341181 GN=FLJC2902T_06620 PE=4 SV=1 - [V6SRK8_9FLAO]	K03924	0	0										2.03	2.16							2.52068
EGQTGTGQVNVLNFR	1	1	1	A0A0U3FDH8	A0A0U3FDH8	Bacteria	Proteobacteria	Betaproteobacteria	Burkholderiales		Paucibacter	TonB-dependent receptor OS=Paucibacter sp. KCTC 42545 OX=1768242 GN=AT984_16995 PE=3 SV=1 - [A0A0U3FDH8_9BURK]		0	0.04										1.73
LGFITQEMGR	1	1	1	V6SRR9	V6SRR9	Bacteria	Bacteroidetes	Flavobacteriia	Flavobacteriales	Flavobacteriaceae	Flavobacterium	Uncharacterized protein OS=Flavobacterium limnosediminis JC2902 OX=1341181 GN=FLJC2902T_11800 PE=4 SV=1 - [V6SRR9_9FLAO]		0	0.05										1.98
GITVLNSPGTVDADYR	1	1	1	V6SUV4	V6SUV4	Bacteria	Bacteroidetes	Flavobacteriia	Flavobacteriales	Flavobacteriaceae	Flavobacterium	Deoxyuridine 5'-triphosphate nucleotidohydrolase OS=Flavobacterium limnosediminis JC2902 OX=1341181 GN=dut PE=3 SV=1 - [V6SUV4_9FLAO]	K01520	0	0.11										1.35
FNGTGTQTATIALGSDISR	4	1	1	A0A1B7UNJ5	A0A1B7UNJ5	Bacteria	Proteobacteria	Gammaproteobacteria	Chromatiales	Chromatiaceae	Rheinheimera	Cell envelope biogenesis protein OmpA OS=Rheinheimera sp. SA_1 OX=1827365 GN=A5320_01220 PE=4 SV=1 - [A0A1B7UNJ5_9GAMM]		0	0										2.25		1.65					1.27	2.00076
VNWMWANK	5	1	1	A0A1P8KF48	A0A1P8KF48	Bacteria	Proteobacteria	Betaproteobacteria	Burkholderiales	Comamonadaceae	Rhodoferax	Sugar ABC transporter substrate-binding protein OS=Rhodoferax saidenbachensis OX=1484693 GN=RS694_03630 PE=4 SV=1 - [A0A1P8KF48_9BURK]	K17315	0.01	0.13										2.11	2.11	2.15				2.54	2.21
AEGSGDVVFFGDTATNK	2	1	1	A0A1I1FII1	A0A1I1FII1	Bacteria	Proteobacteria	Betaproteobacteria	Burkholderiales	Oxalobacteraceae	Massilia	TonB-dependent Receptor Plug Domain OS=Massilia yuzhufengensis OX=1164594 GN=SAMN05216204_10318 PE=3 SV=1 - [A0A1I1FII1_9BURK]		0	0.07										1.73							1.37
NSGSNLPAQIDIYAK	5	1	1	V6STY6	V6STY6	Bacteria	Bacteroidetes	Flavobacteriia	Flavobacteriales	Flavobacteriaceae	Flavobacterium	Fumarate hydratase class I OS=Flavobacterium limnosediminis JC2902 OX=1341181 GN=FLJC2902T_04100 PE=3 SV=1 - [V6STY6_9FLAO]	K01676	0	0										2.96	3.68	3.34				3.16	3.08
LPDVLLDNTDR	12	1	1	V6SWQ8	V6SWQ8	Bacteria	Bacteroidetes	Flavobacteriia	Flavobacteriales	Flavobacteriaceae	Flavobacterium	Glutamate--ammonia ligase OS=Flavobacterium limnosediminis JC2902 OX=1341181 GN=FLJC2902T_14470 PE=3 SV=1 - [V6SWQ8_9FLAO]	K01915	0	0										2.77	2.74	2.65				2.99	2.75	2.7319
GAELADDLLR	1	1	1	A0A1W9KWA2	A0A1W9KWA2	Bacteria	Proteobacteria	Betaproteobacteria	Burkholderiales	Comamonadaceae	Rhodoferax	Aspartate aminotransferase family protein OS=Rhodoferax ferrireducens OX=192843 GN=BWK72_07590 PE=3 SV=1 - [A0A1W9KWA2_9BURK]	K00822	0	0.04										2.35
HIEIQIVGDAYGK	7	1	1	V6ST54	V6ST54	Bacteria	Bacteroidetes	Flavobacteriia	Flavobacteriales	Flavobacteriaceae	Flavobacterium	Biotin carboxylase OS=Flavobacterium limnosediminis JC2902 OX=1341181 GN=FLJC2902T_02920 PE=4 SV=1 - [V6ST54_9FLAO]	K01961	0	0				2.27		1.7				2.77	4.35	3.75					4.28	4.45874
IFEKPFNVAIVDSK	5	1	1	A0A411WYB7	A0A411WYB7	Bacteria	Proteobacteria	Betaproteobacteria	Burkholderiales	Oxalobacteraceae	Massilia	Uncharacterized protein OS=Massilia albidiflava OX=321983 GN=EYF70_13195 PE=4 SV=1 - [A0A411WYB7_9BURK]		0	0.04						2.73				2.63	2.95	2.57				2.69
VYYSHSGYPGGISAINFR	14	1	1	A0A2S7JBP0	A0A2S7JBP0	Bacteria	Proteobacteria	Betaproteobacteria	Burkholderiales	Comamonadaceae	Rhodoferax	50S ribosomal protein L13 OS=Rhodoferax sp. TS-BS-61-7 OX=2094194 GN=rplM PE=3 SV=1 - [A0A2S7JBP0_9BURK]	K02871	0	0				3.46	3.46	3.98				2.59	4.72	3.97				4.73	4.51	5.16357		3.98091
LGGELLEAAEGR	8	1	1	A0A4P8HWV6	A0A4P8HWV6	Bacteria	Proteobacteria	Betaproteobacteria	Burkholderiales	Oxalobacteraceae	Massilia	30S ribosomal protein S7 OS=Massilia umbonata OX=864828 GN=rpsG PE=3 SV=1 - [A0A4P8HWV6_9BURK]	K02992	0	0.01				3.03						3.51	3.11			3.15	2.26		3.26	3.19767		2.65082
SVEAIVQLAPNTTR	5	1	1	A0A4P6KUR5	A0A4P6KUR5	Bacteria	Proteobacteria	Betaproteobacteria	Burkholderiales	Oxalobacteraceae	Massilia	TonB-dependent receptor OS=Massilia lutea OX=321985 GN=EWM63_07460 PE=4 SV=1 - [A0A4P6KUR5_9BURK]		0	0				2.75						3.35	3.24	4.16					2.94
IVTSFVENVPEGADAER	8	1	1	A0A3D5VQF0	A0A3D5VQF0	Bacteria	Proteobacteria	Betaproteobacteria	Burkholderiales	Comamonadaceae	Rhodoferax	BMP family ABC transporter substrate-binding protein OS=Rhodoferax sp. OX=50421 GN=DHV01_09960 PE=4 SV=1 - [A0A3D5VQF0_9BURK]	K07335	0	0										2.15	4.68	4.52				3.97	3.78	4.55619
GPIGGDLYEMPLER	5	1	1	V6SUW0	V6SUW0	Bacteria	Bacteroidetes	Flavobacteriia	Flavobacteriales	Flavobacteriaceae	Flavobacterium	ATP synthase subunit alpha OS=Flavobacterium limnosediminis JC2902 OX=1341181 GN=atpA PE=3 SV=1 - [V6SUW0_9FLAO]	K02111	0	0										2.23	2.88					1.76	2.42	2.50842
DPSASLLHAQLLK	3	1	1	A0A430HMC8	A0A430HMC8	Bacteria	Proteobacteria	Betaproteobacteria	Burkholderiales	Oxalobacteraceae	Massilia	CoA-acylating methylmalonate-semialdehyde dehydrogenase OS=Massilia sp. SOD OX=2495579 GN=EJB06_13735 PE=4 SV=1 - [A0A430HMC8_9BURK]	K00140	0	0										2.26	3.98	4.05
VFHYGQAIFEGMK	11	1	1	V6SIQ5	V6SIQ5	Bacteria	Bacteroidetes	Flavobacteriia	Flavobacteriales	Flavobacteriaceae	Flavobacterium	Branched-chain-amino-acid aminotransferase OS=Flavobacterium limnosediminis JC2902 OX=1341181 GN=FLJC2902T_25560 PE=3 SV=1 - [V6SIQ5_9FLAO]	K00826	0	0										2.56	4.05	3.02				3.43	3.45	4.12901
YFIPVASNTNIR	4	1	1	A0A085ESW0	A0A085ESW0	Bacteria	Proteobacteria	Betaproteobacteria	Burkholderiales	Oxalobacteraceae	Massilia	Putative TonB dependent receptor protein OS=Massilia sp. LC238 OX=1502852 GN=FG94_04831 PE=4 SV=1 - [A0A085ESW0_9BURK]		0	0.02										1.89	2.03	2.62					2.33
DLSPLVGMDK	3	1	1	V6SLL2	V6SLL2	Bacteria	Bacteroidetes	Flavobacteriia	Flavobacteriales	Flavobacteriaceae	Flavobacterium	30S ribosomal protein S3 OS=Flavobacterium limnosediminis JC2902 OX=1341181 GN=rpsC PE=3 SV=1 - [V6SLL2_9FLAO]	K02982	0	0.07										2.35	2.23							2.27039
FYYVSFTQK	2	1	1	A0A0U4X3B3	A0A0U4X3B3	Bacteria	Proteobacteria	Gammaproteobacteria	Chromatiales	Chromatiaceae	Rheinheimera	Uncharacterized protein OS=Rheinheimera sp. F8 OX=1763998 GN=ATY27_01175 PE=3 SV=1 - [A0A0U4X3B3_9GAMM]	K02014	0	0.1										2.11		1.85
WDDDLMTQVK	10	1	1	F8GDZ5	F8GDZ5	Bacteria	Proteobacteria	Betaproteobacteria	Nitrosomonadales	Nitrosomonadaceae	Nitrosomonas	Copper-containing nitrite reductase OS=Nitrosomonas sp. (strain Is79A3) OX=261292 GN=Nit79A3_2335 PE=3 SV=1 - [F8GDZ5_NITSI]	K00368	0	0									2.39	2.29			1.59		1.78	2.66	2.62	2.73355	2.16485	2.02527	2.11434
AIDLGLKPCVVINK	2	1	1	V6SI77	V6SI77	Bacteria	Bacteroidetes	Flavobacteriia	Flavobacteriales	Flavobacteriaceae	Flavobacterium	GTP-binding protein TypA OS=Flavobacterium limnosediminis JC2902 OX=1341181 GN=FLJC2902T_27560 PE=4 SV=1 - [V6SI77_9FLAO]	K06207	0	0.06				3.18						2.47
ITTADTPAPYSPTLLK	5	1	1	V6SSB6	V6SSB6	Bacteria	Bacteroidetes	Flavobacteriia	Flavobacteriales	Flavobacteriaceae	Flavobacterium	Pyruvate dehydrogenase E1 component subunit beta OS=Flavobacterium limnosediminis JC2902 OX=1341181 GN=FLJC2902T_00680 PE=4 SV=1 - [V6SSB6_9FLAO]	K00162	0	0				2.32						2.81		3.03				2.82	3.19
AIVPVHLFGR	9	1	1	V6SSM2	V6SSM2	Bacteria	Bacteroidetes	Flavobacteriia	Flavobacteriales	Flavobacteriaceae	Flavobacterium	Pleiotropic regulatory protein OS=Flavobacterium limnosediminis JC2902 OX=1341181 GN=FLJC2902T_08690 PE=3 SV=1 - [V6SSM2_9FLAO]	K13017	0	0				2.39	2.42	2.5				2.72	2.77	2.48				2.8	2.77	2.79509
GITIVDEQFTTDK	3	1	1	Q21WL0	Q21WL0	Bacteria	Proteobacteria	Betaproteobacteria	Burkholderiales	Comamonadaceae	Rhodoferax	Extracellular ligand-binding receptor OS=Rhodoferax ferrireducens (strain ATCC BAA-621 / DSM 15236 / T118) OX=338969 GN=Rfer_2119 PE=4 SV=1 - [Q21WL0_RHOFT]	K01999	0	0.01										1.94	2.86						2.69
LNSLIEGTAFAGK	5	1	1	A0A3D5BJ55	A0A3D5BJ55	Bacteria	Proteobacteria	Gammaproteobacteria	Chromatiales	Chromatiaceae	Rheinheimera	Superoxide dismutase OS=Rheinheimera sp. OX=1869214 GN=DF774_11685 PE=3 SV=1 - [A0A3D5BJ55_9GAMM]	K04564	0	0										2.1		2.47				3.73	2.99	2.96227
TNPADENNLIDIAAR	1	1	1	V6SUC9	V6SUC9	Bacteria	Bacteroidetes	Flavobacteriia	Flavobacteriales	Flavobacteriaceae	Flavobacterium	Hydrolase OS=Flavobacterium limnosediminis JC2902 OX=1341181 GN=FLJC2902T_05620 PE=4 SV=1 - [V6SUC9_9FLAO]		0	0.01										1.66
VQVSMFEMAGLIGK	10	1	1	Q21X24	Q21X24	Bacteria	Proteobacteria	Betaproteobacteria	Burkholderiales	Comamonadaceae	Rhodoferax	SWIB/MDM2 OS=Rhodoferax ferrireducens (strain ATCC BAA-621 / DSM 15236 / T118) OX=338969 GN=Rfer_1954 PE=4 SV=1 - [Q21X24_RHOFT]		0	0										2.63	2.69	2.79				3.26	2.15	3.10855
TDSYGVGAEWSPVSAAK	1	1	1	A0A1I1G5L4	A0A1I1G5L4	Bacteria	Proteobacteria	Betaproteobacteria	Burkholderiales	Oxalobacteraceae	Massilia	TonB dependent receptor OS=Massilia yuzhufengensis OX=1164594 GN=SAMN05216204_103141 PE=3 SV=1 - [A0A1I1G5L4_9BURK]	K02014	0	0.03										1.89
FPLATNEVYINK	10	1	1	V6SR71	V6SR71	Bacteria	Bacteroidetes	Flavobacteriia	Flavobacteriales	Flavobacteriaceae	Flavobacterium	Single-stranded DNA-binding protein OS=Flavobacterium limnosediminis JC2902 OX=1341181 GN=FLJC2902T_09970 PE=3 SV=1 - [V6SR71_9FLAO]	K03111	0	0										2.24	3.8	3.74				3.65	3.73	3.87261
QDLESEFSDADIK	6	1	1	A0A0U4GTR9	A0A0U4GTR9	Bacteria	Proteobacteria	Gammaproteobacteria	Chromatiales	Chromatiaceae	Rheinheimera	OmpA-like domain-containing protein OS=Rheinheimera sp. F8 OX=1763998 GN=ATY27_06690 PE=4 SV=1 - [A0A0U4GTR9_9GAMM]	K03286	0	0										3.85	3.62	3.8				4.3	3.77	4.2235
YDSLLTAGHLNPDYVR	4	1	1	A0A1B7UKI6	A0A1B7UKI6	Bacteria	Proteobacteria	Gammaproteobacteria	Chromatiales	Chromatiaceae	Rheinheimera	Outer membrane lipoprotein-sorting protein OS=Rheinheimera sp. SA_1 OX=1827365 GN=A5320_06360 PE=4 SV=1 - [A0A1B7UKI6_9GAMM]		0	0										4.05	3.46							4.22422
HTLSASYTTGDWWAATAK	7	1	1	A0A0U4V7P2	A0A0U4V7P2	Bacteria	Proteobacteria	Gammaproteobacteria	Chromatiales	Chromatiaceae	Rheinheimera	TonB-dependent receptor OS=Rheinheimera sp. F8 OX=1763998 GN=ATY27_01170 PE=3 SV=1 - [A0A0U4V7P2_9GAMM]		0	0										3.91	3.18	3				2.98	3.48
GLIFGTESVSAQAAR	6	1	1	A0A1E7Q2U6	A0A1E7Q2U6	Bacteria	Proteobacteria	Gammaproteobacteria	Chromatiales	Chromatiaceae	Rheinheimera	TonB-dependent receptor OS=Rheinheimera salexigens OX=1628148 GN=BI198_01900 PE=3 SV=1 - [A0A1E7Q2U6_9GAMM]		0	0										3.15	3.42	3				2.74	2.98	2.91609
AVYVDPTGGAILR	3	1	1	A0A1B7UJI4	A0A1B7UJI4	Bacteria	Proteobacteria	Gammaproteobacteria	Chromatiales	Chromatiaceae	Rheinheimera	Flagellar motor protein MotA OS=Rheinheimera sp. SA_1 OX=1827365 GN=A5320_12930 PE=3 SV=1 - [A0A1B7UJI4_9GAMM]	K03561	0	0.03										2.38	2.47							2.08466
FASTISNLQTTSENLSAAR	10	1	1	A0A1M5JXC8	A0A1M5JXC8	Bacteria	Proteobacteria	Betaproteobacteria	Burkholderiales	Oxalobacteraceae	Massilia	Flagellin OS=Massilia sp. CF038 OX=1881045 GN=SAMN05428948_0533 PE=3 SV=1 - [A0A1M5JXC8_9BURK]	K02406	0	0										2.76	3.48	2.56				4.82	2.22	4.29652
SGKDPLEVFAAAISNAKPLVEVK	10	1	1	A0A3S9HHM2	A0A3S9HHM2	Bacteria	Proteobacteria	Betaproteobacteria	Burkholderiales	Oxalobacteraceae	Undibacterium	30S ribosomal protein S7 OS=Undibacterium parvum OX=401471 GN=rpsG PE=3 SV=1 - [A0A3S9HHM2_9BURK]	K02992	0	0											5.37	3.97				5.22	3.58	6.2681
GGLESGTYPWGGPYAK	5	1	1	V6SSD2	V6SSD2	Bacteria	Bacteroidetes	Flavobacteriia	Flavobacteriales	Flavobacteriaceae	Flavobacterium	GldK protein OS=Flavobacterium limnosediminis JC2902 OX=1341181 GN=FLJC2902T_07560 PE=4 SV=1 - [V6SSD2_9FLAO]	K13444	0	0										2.63	4.77	3.65				4.42		4.39464
FVNNLMWDGK	10	1	1	V6SKU8	V6SKU8	Bacteria	Bacteroidetes	Flavobacteriia	Flavobacteriales	Flavobacteriaceae	Flavobacterium	30S ribosomal protein S7 OS=Flavobacterium limnosediminis JC2902 OX=1341181 GN=rpsG PE=3 SV=1 - [V6SKU8_9FLAO]	K02992	0	0										2.1	2.68	2.58				3.29	2.14	2.72173
IEEDLGNTATYPGR	2	1	1	A0A1I7M855	A0A1I7M855	Bacteria	Proteobacteria	Betaproteobacteria	Burkholderiales	Oxalobacteraceae	Massilia	Enolase (Fragment) OS=Massilia namucuonensis OX=1035707 GN=SAMN05216552_10933 PE=4 SV=1 - [A0A1I7M855_9BURK]	K01689	0	0.01										2.63	3.72
DFDGVYYSVGR	6	1	1	A0A1M5R6C2	A0A1M5R6C2	Bacteria	Proteobacteria	Betaproteobacteria	Burkholderiales	Oxalobacteraceae	Massilia	Iron complex outermembrane recepter protein OS=Massilia sp. CF038 OX=1881045 GN=SAMN05428948_3357 PE=3 SV=1 - [A0A1M5R6C2_9BURK]		0	0										2.87	2.9	2.54				2.75	2.97	2.58302
DALTNVMPHVEVR	26	1	1	V6SKU8	V6SKU8	Bacteria	Bacteroidetes	Flavobacteriia	Flavobacteriales	Flavobacteriaceae	Flavobacterium	30S ribosomal protein S7 OS=Flavobacterium limnosediminis JC2902 OX=1341181 GN=rpsG PE=3 SV=1 - [V6SKU8_9FLAO]	K02992	0	0				3.88	3.8	3.74				4.15	4.69	4.61				4.99	4.79	4.64017
DFIGTSFTSGPDK	1	1	1	A0A3D5VP11	A0A3D5VP11	Bacteria	Proteobacteria	Betaproteobacteria	Burkholderiales	Comamonadaceae	Rhodoferax	ABC transporter substrate-binding protein OS=Rhodoferax sp. OX=50421 GN=DHV01_06755 PE=4 SV=1 - [A0A3D5VP11_9BURK]	K17321	0	0.01										2.45
SLGITDATVEGLR	4	1	1	A0A2U0YZH6	A0A2U0YZH6	Bacteria	Proteobacteria	Betaproteobacteria	Burkholderiales	Comamonadaceae	Rhodoferax	Trigger factor OS=Rhodoferax sp. YR267 OX=2135500 GN=tig PE=3 SV=1 - [A0A2U0YZH6_9BURK]	K03545	0	0.01										2.65	2.93						2.68	2.72505
IYGGQAAIAGNIIVR	10	1	1	V6SRY0	V6SRY0	Bacteria	Bacteroidetes	Flavobacteriia	Flavobacteriales	Flavobacteriaceae	Flavobacterium	50S ribosomal protein L27 OS=Flavobacterium limnosediminis JC2902 OX=1341181 GN=rpmA PE=3 SV=1 - [V6SRY0_9FLAO]	K02899	0	0										3.54	3.81	3.7				3.94	3.8	3.94346
LNGHPTFISGPLEIGR	11	1	1	A0A2V3VI03	A0A2V3VI03	Bacteria	Proteobacteria	Betaproteobacteria	Nitrosomonadales	Nitrosomonadaceae	Nitrosomonas	Ammonia monooxygenase subunit B OS=Nitrosomonas sp. Nm84 OX=200124 GN=C8R34_1651 PE=4 SV=1 - [A0A2V3VI03_9PROT]	K10945	0	0.01					2.94	3.33		3.78	3.53	1.8						2.53			2.65467	2.96645	3.38544
GWDSNWYGGNDYGDK	8	1	1	V6SLL2	V6SLL2	Bacteria	Bacteroidetes	Flavobacteriia	Flavobacteriales	Flavobacteriaceae	Flavobacterium	30S ribosomal protein S3 OS=Flavobacterium limnosediminis JC2902 OX=1341181 GN=rpsC PE=3 SV=1 - [V6SLL2_9FLAO]	K02982	0	0				3.87	2.68	3.24				3.64	2.12	3.09				3.03	2.67
GYAVIANEIIK	6	1	1	V6SS07	V6SS07	Bacteria	Bacteroidetes	Flavobacteriia	Flavobacteriales	Flavobacteriaceae	Flavobacterium	Lipase_GDSL domain-containing protein OS=Flavobacterium limnosediminis JC2902 OX=1341181 GN=FLJC2902T_08990 PE=4 SV=1 - [V6SS07_9FLAO]		0	0										2.74	2.8	2.84				2.98	2.76	2.81333
VAPMPIAPNPVAIK	13	1	1	F8GI94	F8GI94	Bacteria	Proteobacteria	Betaproteobacteria	Nitrosomonadales	Nitrosomonadaceae	Nitrosomonas	Methane monooxygenase/ammonia monooxygenase, subunit B OS=Nitrosomonas sp. (strain Is79A3) OX=261292 GN=Nit79A3_0473 PE=4 SV=1 - [F8GI94_NITSI]	K10945	0	0								2.55	3.06	2.28	2.76		2.84	2.65	2.81	3.11	3.05	3.09377	2.97493	2.98307	2.83594
GESLDEYWDYTHR	1	1	1	A0A0Q6W2F1	A0A0Q6W2F1	Bacteria	Proteobacteria	Betaproteobacteria	Burkholderiales	Oxalobacteraceae	Massilia	Adenosylhomocysteinase OS=Massilia sp. Root351 OX=1736522 GN=ahcY PE=3 SV=1 - [A0A0Q6W2F1_9BURK]	K01251	0	0.11										1.57
LYWTANSTFNQGACGVEK	6	1	1	A0A3N7CFV4	A0A3N7CFV4	Bacteria	Proteobacteria	Betaproteobacteria	Burkholderiales		Paucibacter	Hemagglutinin OS=Paucibacter sp. KBW04 OX=2153361 GN=DBR47_04285 PE=4 SV=1 - [A0A3N7CFV4_9BURK]	K08604	0	0										1.31	3.44					4.07	2.01	2.89959
LTNGNEVNAYIPGEGHNLQEHSIVLVR	17	1	1	V6SLM3	V6SLM3	Bacteria	Bacteroidetes	Flavobacteriia	Flavobacteriales	Flavobacteriaceae	Flavobacterium	30S ribosomal protein S12 OS=Flavobacterium limnosediminis JC2902 OX=1341181 GN=rpsL PE=3 SV=1 - [V6SLM3_9FLAO]	K02950	0	0				5.97	4.5	5.84				3.9	6.34	5.32				6.21	5.74	5.68233
GVDVSSNYEQEVFGGK	4	1	1	A0A0U4V7P2	A0A0U4V7P2	Bacteria	Proteobacteria	Gammaproteobacteria	Chromatiales	Chromatiaceae	Rheinheimera	TonB-dependent receptor OS=Rheinheimera sp. F8 OX=1763998 GN=ATY27_01170 PE=3 SV=1 - [A0A0U4V7P2_9GAMM]		0	0										3.45						3.09	3.83	4.02344
IVTLNNLTLQAGK	6	1	1	A0A2S2DJH6	A0A2S2DJH6	Bacteria	Proteobacteria	Betaproteobacteria	Burkholderiales	Oxalobacteraceae	Massilia	Pilus assembly protein PilO OS=Massilia oculi OX=945844 GN=DIR46_11670 PE=4 SV=1 - [A0A2S2DJH6_9BURK]	K02664	0	0.03										1.81	2.23	2.21				2.78	2.48	2.51512
SVLESVGIHDVLSK	11	1	1	V6SLK4	V6SLK4	Bacteria	Bacteroidetes	Flavobacteriia	Flavobacteriales	Flavobacteriaceae	Flavobacterium	30S ribosomal protein S5 OS=Flavobacterium limnosediminis JC2902 OX=1341181 GN=rpsE PE=3 SV=1 - [V6SLK4_9FLAO]	K02988	0	0				4.06	4.23	3.25				4.35	4.05	3.53				4.49	4.08	4.04763
SNYQDEVTLGFEK	5	1	1	A0A4Y9SJ75	A0A4Y9SJ75	Bacteria	Proteobacteria	Betaproteobacteria	Burkholderiales	Oxalobacteraceae	Massilia	TonB-dependent receptor OS=Massilia sp. MC02 OX=2561931 GN=E4L96_09660 PE=4 SV=1 - [A0A4Y9SJ75_9BURK]	K02014	0	0.01										1.83	3.35					2.77	3.26	3.34054
TDIETASPVQITSAEDIK	6	1	1	A0A0U4V7P2	A0A0U4V7P2	Bacteria	Proteobacteria	Gammaproteobacteria	Chromatiales	Chromatiaceae	Rheinheimera	TonB-dependent receptor OS=Rheinheimera sp. F8 OX=1763998 GN=ATY27_01170 PE=3 SV=1 - [A0A0U4V7P2_9GAMM]		0	0										2.52	3.89	2.24				3.01	3.67	4.54245
EQLIVELYNK	9	1	1	V6SM34	V6SM34	Bacteria	Bacteroidetes	Flavobacteriia	Flavobacteriales	Flavobacteriaceae	Flavobacterium	30S ribosomal protein S4 OS=Flavobacterium limnosediminis JC2902 OX=1341181 GN=rpsD PE=3 SV=1 - [V6SM34_9FLAO]	K02986	0	0.03				2.98	2.79	3				2.85	3.26	3.23				2.97	3.03	3.03327
FLGGDGICSTELVK	5	1	1	A0A3D5VV78	A0A3D5VV78	Bacteria	Proteobacteria	Betaproteobacteria	Burkholderiales	Comamonadaceae	Rhodoferax	Branched chain amino acid ABC transporter substrate-binding protein OS=Rhodoferax sp. OX=50421 GN=DHV01_17340 PE=4 SV=1 - [A0A3D5VV78_9BURK]	K01999	0	0										3.08		2.65				4.12	2.53	3.99441
DLIGDIYTAEVHHVRPK	11	1	1	V6SQK5	V6SQK5	Bacteria	Bacteroidetes	Flavobacteriia	Flavobacteriales	Flavobacteriaceae	Flavobacterium	Transcription termination/antitermination protein NusA OS=Flavobacterium limnosediminis JC2902 OX=1341181 GN=nusA PE=3 SV=1 - [V6SQK5_9FLAO]	K02600	0	0										2.19	5.4	4.09				4.92	4.72	5.5747
DEGYIEDFAVVDAAGK	4	1	1	A0A3S9HHI5	A0A3S9HHI5	Bacteria	Proteobacteria	Betaproteobacteria	Burkholderiales	Oxalobacteraceae	Undibacterium	30S ribosomal protein S8 OS=Undibacterium parvum OX=401471 GN=rpsH PE=3 SV=1 - [A0A3S9HHI5_9BURK]	K02994	0	0										2.86	3.7	3.83				3.39
TFEVEPVLATSWR	1	1	1	A0A2R7M392	A0A2R7M392	Bacteria	Proteobacteria	Betaproteobacteria	Burkholderiales	Comamonadaceae	Acidovorax	ABC transporter substrate-binding protein OS=Acidovorax sp. HMWF029 OX=2056863 GN=DBR12_20915 PE=4 SV=1 - [A0A2R7M392_9BURK]	K02035	0	0																2.37
IVVNGKPANEYFSR	6	1	1	A0A318J539	A0A318J539	Bacteria	Proteobacteria	Betaproteobacteria	Burkholderiales	Oxalobacteraceae	Undibacterium	30S ribosomal protein S9 OS=Undibacterium pigrum OX=401470 GN=rpsI PE=3 SV=1 - [A0A318J539_9BURK]	K02996	0	0											2.36	1.5				2.29	1.61	1.5227
EHAPWALEQFGFR	2	1	1	A0A318JQ85	A0A318JQ85	Bacteria	Proteobacteria	Betaproteobacteria	Burkholderiales	Oxalobacteraceae	Undibacterium	3-isopropylmalate dehydratase small subunit OS=Undibacterium pigrum OX=401470 GN=leuD PE=3 SV=1 - [A0A318JQ85_9BURK]	K01704	0	0.01											2.47					1.87
FAYPAWVEGSK	14	1	1	V6SSD6	V6SSD6	Bacteria	Bacteroidetes	Flavobacteriia	Flavobacteriales	Flavobacteriaceae	Flavobacterium	Uncharacterized protein OS=Flavobacterium limnosediminis JC2902 OX=1341181 GN=FLJC2902T_20440 PE=4 SV=1 - [V6SSD6_9FLAO]		0	0.01				2.23	1.83	2.04				2.31	2.7	2.58				2.53	2.53	2.57468
IVASDVQAGASMAAYAANVLK	9	1	1	A0A1I7HN52	A0A1I7HN52	Bacteria	Proteobacteria	Betaproteobacteria	Burkholderiales	Comamonadaceae	Acidovorax	ABC-type branched-chain amino acid transport system, substrate-binding protein OS=Acidovorax caeni OX=343013 GN=SAMN04489707_101174 PE=4 SV=1 - [A0A1I7HN52_9BURK]	K01999	0	0											3.43	2.25				3.81	2.65	2.93569
DGYTVVAGCGPNSPR	5	1	1	A0A3Q9BMQ4	A0A3Q9BMQ4	Bacteria	Proteobacteria	Betaproteobacteria	Burkholderiales	Oxalobacteraceae	Undibacterium	3-ketoacyl-ACP reductase OS=Undibacterium parvum OX=401471 GN=EJN92_00200 PE=3 SV=1 - [A0A3Q9BMQ4_9BURK]	K00023	0	0										1.5		2.84				2.9	2.31	2.738
VYSGTINSGDTVFNPIK	2	1	1	A0A418XQN7	A0A418XQN7	Bacteria	Proteobacteria	Betaproteobacteria	Burkholderiales	Oxalobacteraceae	Massilia	Elongation factor G OS=Massilia sp. K1S02-61 OX=2320864 GN=fusA PE=3 SV=1 - [A0A418XQN7_9BURK]	K02355	0	0.01										2.02
EALGELMNVAR	3	1	1	V6SZM8	V6SZM8	Bacteria	Bacteroidetes	Flavobacteriia	Flavobacteriales	Flavobacteriaceae	Flavobacterium	Methionine--tRNA ligase OS=Flavobacterium limnosediminis JC2902 OX=1341181 GN=metG PE=3 SV=1 - [V6SZM8_9FLAO]	K01874	0	0.01										2.17	3.09						2.68
AEGYDIHASEGNVSDWESTK	8	1	1	A0A431T319	A0A431T319	Bacteria	Proteobacteria	Betaproteobacteria	Burkholderiales	Oxalobacteraceae	Undibacterium	3-ketoacyl-ACP reductase OS=Undibacterium sp. S11R28 OX=2495591 GN=EJG51_18280 PE=3 SV=1 - [A0A431T319_9BURK]		0	0											4.27	5.19				4.32	4.19	4.51828
AAGAVILEPIMK	15	1	1	V6SM59	V6SM59	Bacteria	Bacteroidetes	Flavobacteriia	Flavobacteriales	Flavobacteriaceae	Flavobacterium	Elongation factor G OS=Flavobacterium limnosediminis JC2902 OX=1341181 GN=fusA PE=3 SV=1 - [V6SM59_9FLAO]	K02355	0	0				2.9	2.41	2.6				2.68	2.98	2.83				2.97	2.89	3.14542
GTFNNWEWEAAAQK	4	1	1	A0A437R033	A0A437R033	Bacteria	Proteobacteria	Gammaproteobacteria	Chromatiales	Chromatiaceae	Rheinheimera	TonB-dependent receptor OS=Rheinheimera sp. KYPC3 OX=1834037 GN=EOE67_07605 PE=3 SV=1 - [A0A437R033_9GAMM]		0	0										2.19	2.89	1.74				2.33
AGIHGFSMALAQEVATK	10	1	1	A0A318JIR6	A0A318JIR6	Bacteria	Proteobacteria	Betaproteobacteria	Burkholderiales	Oxalobacteraceae	Undibacterium	3-oxoacyl-[acyl-carrier-protein] reductase /acetoacetyl-CoA reductase OS=Undibacterium pigrum OX=401470 GN=DFR42_101897 PE=3 SV=1 - [A0A318JIR6_9BURK]	K00023	0	0										2.52	4.81	4.33				5.12	3.86	5.25212
TVADMSNETMLR	1	1	1	A0A3Q9BUF4	A0A3Q9BUF4	Bacteria	Proteobacteria	Betaproteobacteria	Burkholderiales	Oxalobacteraceae	Undibacterium	4-hydroxy-tetrahydrodipicolinate synthase OS=Undibacterium parvum OX=401471 GN=dapA PE=3 SV=1 - [A0A3Q9BUF4_9BURK]	K01714	0	0.05																1.99
ELFDSEDALVR	1	1	1	V6SJA3	V6SJA3	Bacteria	Bacteroidetes	Flavobacteriia	Flavobacteriales	Flavobacteriaceae	Flavobacterium	ATP-dependent Clp protease, ATP-binding subunit OS=Flavobacterium limnosediminis JC2902 OX=1341181 GN=FLJC2902T_25150 PE=3 SV=1 - [V6SJA3_9FLAO]	K03696	0	0.02										2.4
NPIAIPAGVTVEVK	9	1	1	V6SL36	V6SL36	Bacteria	Bacteroidetes	Flavobacteriia	Flavobacteriales	Flavobacteriaceae	Flavobacterium	50S ribosomal protein L6 OS=Flavobacterium limnosediminis JC2902 OX=1341181 GN=rplF PE=3 SV=1 - [V6SL36_9FLAO]	K02933	0	0				3.36	3.4	3.38				2.68	3.32	2.95				3.41	3.61	3.61551
VAMIVSSEGGMDIEEVAHSTPEK	9	1	1	A0A1T1ASQ6	A0A1T1ASQ6	Bacteria	Proteobacteria	Betaproteobacteria	Burkholderiales	Comamonadaceae	Rhodoferax	Succinate--CoA ligase [ADP-forming] subunit beta OS=Rhodoferax fermentans OX=28066 GN=sucC PE=3 SV=1 - [A0A1T1ASQ6_RHOFE]	K01903	0	0					3.4					3.42	6.74	4.98				4.12	4.95	5.61086
DGLVLTNHHCGYDAIAELSTAEK	15	1	1	V6SSD6	V6SSD6	Bacteria	Bacteroidetes	Flavobacteriia	Flavobacteriales	Flavobacteriaceae	Flavobacterium	Uncharacterized protein OS=Flavobacterium limnosediminis JC2902 OX=1341181 GN=FLJC2902T_20440 PE=4 SV=1 - [V6SSD6_9FLAO]		0	0					5.18					6.12	6.98	3.75				5.08	6.04	6.00103
IMNLTDYMAGSGK	6	1	1	A0A3D5VP11	A0A3D5VP11	Bacteria	Proteobacteria	Betaproteobacteria	Burkholderiales	Comamonadaceae	Rhodoferax	ABC transporter substrate-binding protein OS=Rhodoferax sp. OX=50421 GN=DHV01_06755 PE=4 SV=1 - [A0A3D5VP11_9BURK]	K17321	0	0										2.08	3.39	2.68				2.79	2.48	3.45026
ALEFTLDRPFDGK	6	1	1	A0A4Y9SBE3	A0A4Y9SBE3	Bacteria	Proteobacteria	Betaproteobacteria	Burkholderiales	Oxalobacteraceae	Massilia	TonB-dependent receptor OS=Massilia sp. MC02 OX=2561931 GN=E4L96_14370 PE=4 SV=1 - [A0A4Y9SBE3_9BURK]		0	0										3.24	3.63					2.92	3.63
DFTACSLGGFSSAER	1	1	1	A0A1I1G5L4	A0A1I1G5L4	Bacteria	Proteobacteria	Betaproteobacteria	Burkholderiales	Oxalobacteraceae	Massilia	TonB dependent receptor OS=Massilia yuzhufengensis OX=1164594 GN=SAMN05216204_103141 PE=3 SV=1 - [A0A1I1G5L4_9BURK]	K02014	0	0.02										1.95
VTNIPDIIDVNK	6	1	1	V6SKI3	V6SKI3	Bacteria	Bacteroidetes	Flavobacteriia	Flavobacteriales	Flavobacteriaceae	Flavobacterium	UDP-N-acetylglucosamine 1-carboxyvinyltransferase OS=Flavobacterium limnosediminis JC2902 OX=1341181 GN=murA PE=3 SV=1 - [V6SKI3_9FLAO]	K00790	0	0.02										2.46	2.56	2.08				2.38	2.27	2.23853
HAVDALMESAQPQIFTR	3	1	1	A0A1T1ASZ8	A0A1T1ASZ8	Bacteria	Proteobacteria	Betaproteobacteria	Burkholderiales	Comamonadaceae	Rhodoferax	Dihydropyrimidine dehydrogenase OS=Rhodoferax fermentans OX=28066 GN=RF819_11165 PE=4 SV=1 - [A0A1T1ASZ8_RHOFE]	K17722	0	0										2.68	5.27					2.38
QAVPLLRPEAPIVGTGLER	12	1	1	V6SSX9	V6SSX9	Bacteria	Bacteroidetes	Flavobacteriia	Flavobacteriales	Flavobacteriaceae	Flavobacterium	DNA-directed RNA polymerase subunit beta OS=Flavobacterium limnosediminis JC2902 OX=1341181 GN=rpoB PE=3 SV=1 - [V6SSX9_9FLAO]	K03043	0	0					2.93	2.98				2.44	3.39	2.8				3.25	3.41	2.82134
IDQFYDMLEK	12	1	1	V6SF41	V6SF41	Bacteria	Bacteroidetes	Flavobacteriia	Flavobacteriales	Flavobacteriaceae	Flavobacterium	Putative flagellar motor protein MotB OS=Flavobacterium limnosediminis JC2902 OX=1341181 GN=FLJC2902T_31160 PE=4 SV=1 - [V6SF41_9FLAO]	K02557	0	0.01										2.61	3.31	2.82				2.69	3.14	2.99115
VVDTLGFPIDGK	12	1	1	V6SUW0	V6SUW0	Bacteria	Bacteroidetes	Flavobacteriia	Flavobacteriales	Flavobacteriaceae	Flavobacterium	ATP synthase subunit alpha OS=Flavobacterium limnosediminis JC2902 OX=1341181 GN=atpA PE=3 SV=1 - [V6SUW0_9FLAO]	K02111	0	0				2.27	2.5	3.06				2.59	1.99	2.11				3.25	3.32	3.35754
GLEVGASLMSGSEAPIR	3	1	1	A0A2M6V886	A0A2M6V886	Bacteria	Proteobacteria	Betaproteobacteria	Burkholderiales	Comamonadaceae	Limnohabitans	50S ribosomal protein L2 OS=Limnohabitans sp. JirII-31 OX=1977908 GN=rplB PE=3 SV=1 - [A0A2M6V886_9BURK]	K02886	0	0						2.62				2.8	3
SISLEGTSPVAVIGEK	3	1	1	A0A4R6QTJ6	A0A4R6QTJ6	Bacteria	Proteobacteria	Betaproteobacteria	Burkholderiales		Paucibacter	TonB-dependent receptor-like protein OS=Paucibacter toxinivorans OX=270368 GN=DES47_101461 PE=3 SV=1 - [A0A4R6QTJ6_9BURK]		0	0										2.3						3.15	3.23
LQDELASTENQILTAR	5	1	1	V6ST43	V6ST43	Bacteria	Bacteroidetes	Flavobacteriia	Flavobacteriales	Flavobacteriaceae	Flavobacterium	LemA family protein OS=Flavobacterium limnosediminis JC2902 OX=1341181 GN=FLJC2902T_07390 PE=4 SV=1 - [V6ST43_9FLAO]	K03744	0	0										1.55	4.16					4.8	3.86	5.26935
VTIADAEIVVSAGR	6	1	1	V6STU8	V6STU8	Bacteria	Bacteroidetes	Flavobacteriia	Flavobacteriales	Flavobacteriaceae	Flavobacterium	Electron transfer flavoprotein, alpha subunit OS=Flavobacterium limnosediminis JC2902 OX=1341181 GN=FLJC2902T_00720 PE=4 SV=1 - [V6STU8_9FLAO]	K03522	0	0										3.72	3.76					3.24	2.33	3.03628
GDVDGSVEALSDSFSK	2	1	1	V6SWX1	V6SWX1	Bacteria	Bacteroidetes	Flavobacteriia	Flavobacteriales	Flavobacteriaceae	Flavobacterium	Translation initiation factor IF-2 OS=Flavobacterium limnosediminis JC2902 OX=1341181 GN=infB PE=3 SV=1 - [V6SWX1_9FLAO]	K02519	0	0.01				1.65						2.19
LTEETPSPFMTDELR	4	1	1	V6ST54	V6ST54	Bacteria	Bacteroidetes	Flavobacteriia	Flavobacteriales	Flavobacteriaceae	Flavobacterium	Biotin carboxylase OS=Flavobacterium limnosediminis JC2902 OX=1341181 GN=FLJC2902T_02920 PE=4 SV=1 - [V6ST54_9FLAO]	K01961	0	0										1.34	3.91	2.29					4.11
NEFEIGESDPIGVTTER	4	1	1	A0A4V3UBN8	A0A4V3UBN8	Bacteria	Proteobacteria	Betaproteobacteria	Burkholderiales	Oxalobacteraceae	Massilia	Peptidase M16 OS=Massilia sp. Mn16-1_5 OX=2079199 GN=C2862_21065 PE=4 SV=1 - [A0A4V3UBN8_9BURK]	K07263	0	0										2.49		2.3				3.02	3.22
AIEMAAAQGISCELIDLR	1	1	1	A0A3D5BI77	A0A3D5BI77	Bacteria	Proteobacteria	Gammaproteobacteria	Chromatiales	Chromatiaceae	Rheinheimera	Alpha-ketoacid dehydrogenase subunit beta OS=Rheinheimera sp. OX=1869214 GN=DF774_10025 PE=4 SV=1 - [A0A3D5BI77_9GAMM]	K00167	0	0.13										2.01
APNVGDAADMNSIPMAAVER	7	1	1	A0A0Q5HQA4	A0A0Q5HQA4	Bacteria	Proteobacteria	Betaproteobacteria	Burkholderiales	Oxalobacteraceae	Massilia	Uncharacterized protein OS=Massilia sp. Leaf139 OX=1736272 GN=ASF77_06805 PE=3 SV=1 - [A0A0Q5HQA4_9BURK]	K02014	0	0										3.12	5.79	3.16				3.36	5.3	5.30229
VISANETGEIVNGFVK	6	1	1	V6SGE6	V6SGE6	Bacteria	Bacteroidetes	Flavobacteriia	Flavobacteriales	Flavobacteriaceae	Flavobacterium	30S ribosomal protein S1 OS=Flavobacterium limnosediminis JC2902 OX=1341181 GN=FLJC2902T_31400 PE=3 SV=1 - [V6SGE6_9FLAO]	K02945	0	0				3.79		3.26				2.86	2.51	2.12				2.41
GLLLGQGGQTPSIEGGYTVK	5	1	1	A0A0U4V7P2	A0A0U4V7P2	Bacteria	Proteobacteria	Gammaproteobacteria	Chromatiales	Chromatiaceae	Rheinheimera	TonB-dependent receptor OS=Rheinheimera sp. F8 OX=1763998 GN=ATY27_01170 PE=3 SV=1 - [A0A0U4V7P2_9GAMM]		0	0										2.13	3.94						4.26	4.31338
IFPVNMPALQK	9	1	1	V6SWL1	V6SWL1	Bacteria	Bacteroidetes	Flavobacteriia	Flavobacteriales	Flavobacteriaceae	Flavobacterium	50S ribosomal protein L19 OS=Flavobacterium limnosediminis JC2902 OX=1341181 GN=rplS PE=3 SV=1 - [V6SWL1_9FLAO]	K02884	0	0					2.6					2.08	2.44	2.27				2.28	2.09	2.46868
VLLEQHADELCALITAEHGK	5	1	1	A0A1Q8YIV2	A0A1Q8YIV2	Bacteria	Proteobacteria	Betaproteobacteria	Burkholderiales	Comamonadaceae	Rhodoferax	Methylmalonate-semialdehyde dehydrogenase OS=Rhodoferax antarcticus ANT.BR OX=1111071 GN=mmsA PE=4 SV=1 - [A0A1Q8YIV2_9BURK]	K00140	0	0										2.26	4.51	4.14				3.76		4.74944
TFPLAFPADYHGADVAGK	4	1	1	A0A2D2DQM2	A0A2D2DQM2	Bacteria	Proteobacteria	Betaproteobacteria	Burkholderiales	Oxalobacteraceae	Massilia	Trigger factor OS=Massilia violaceinigra OX=2045208 GN=tig PE=3 SV=1 - [A0A2D2DQM2_9BURK]	K03545	0	0										1.64		1.7				1.66	1.43
VISPADLAIAGYK	4	1	1	A0A1B7UJG0	A0A1B7UJG0	Bacteria	Proteobacteria	Gammaproteobacteria	Chromatiales	Chromatiaceae	Rheinheimera	Uncharacterized protein OS=Rheinheimera sp. SA_1 OX=1827365 GN=A5320_12910 PE=4 SV=1 - [A0A1B7UJG0_9GAMM]		0	0										1.82						2.34	2.36	2.82445
VPIIAGSGGNSTAEAIVLTK	2	1	1	A0A3Q9BUF4	A0A3Q9BUF4	Bacteria	Proteobacteria	Betaproteobacteria	Burkholderiales	Oxalobacteraceae	Undibacterium	4-hydroxy-tetrahydrodipicolinate synthase OS=Undibacterium parvum OX=401471 GN=dapA PE=3 SV=1 - [A0A3Q9BUF4_9BURK]	K01714	0	0																	1.89	1.93087
AVNASDEVLGEIVGK	4	1	1	A0A0U4VA78	A0A0U4VA78	Bacteria	Proteobacteria	Gammaproteobacteria	Chromatiales	Chromatiaceae	Rheinheimera	Peptidase M13 OS=Rheinheimera sp. F8 OX=1763998 GN=ATY27_06555 PE=4 SV=1 - [A0A0U4VA78_9GAMM]	K07386	0	0										1.96	2.94	3.06						3.58581
IAPVYLAYADGVASK	4	1	1	A0A1B7UHH2	A0A1B7UHH2	Bacteria	Proteobacteria	Gammaproteobacteria	Chromatiales	Chromatiaceae	Rheinheimera	Na(+)-translocating NADH-quinone reductase subunit C OS=Rheinheimera sp. SA_1 OX=1827365 GN=nqrC PE=3 SV=1 - [A0A1B7UHH2_9GAMM]	K00348	0	0										2.1	3.68						3.51	3.89151
SNLLALVEALNK	11	1	1	A0A3S9HKD9	A0A3S9HKD9	Bacteria	Proteobacteria	Betaproteobacteria	Burkholderiales	Oxalobacteraceae	Undibacterium	50S ribosomal protein L1 OS=Undibacterium parvum OX=401471 GN=rplA PE=3 SV=1 - [A0A3S9HKD9_9BURK]	K02863	0	0						1.72					3.03	2.18				2.53	2.02	2.83976
QAGPQLVVPVLNAR	5	1	1	A0A1P8KE66	A0A1P8KE66	Bacteria	Proteobacteria	Betaproteobacteria	Burkholderiales	Comamonadaceae	Rhodoferax	Malate synthase G OS=Rhodoferax saidenbachensis OX=1484693 GN=glcB PE=3 SV=1 - [A0A1P8KE66_9BURK]	K01638	0	0				2.24						2.12	2.73					2.95		2.90539
YATSIGENAVHGSDSDENAAIEGAFHFAGR	17	1	1	V6SJ68	V6SJ68	Bacteria	Bacteroidetes	Flavobacteriia	Flavobacteriales	Flavobacteriaceae	Flavobacterium	Nucleoside diphosphate kinase OS=Flavobacterium limnosediminis JC2902 OX=1341181 GN=ndk PE=3 SV=1 - [V6SJ68_9FLAO]	K00940	0	0				6.29	5.2	6.33				5.58	5.67	4.7				6.56	7	5.79356
AFNITEITTDVK	4	1	1	V6STU8	V6STU8	Bacteria	Bacteroidetes	Flavobacteriia	Flavobacteriales	Flavobacteriaceae	Flavobacterium	Electron transfer flavoprotein, alpha subunit OS=Flavobacterium limnosediminis JC2902 OX=1341181 GN=FLJC2902T_00720 PE=4 SV=1 - [V6STU8_9FLAO]	K03522	0	0										2.92	3.12						2.73	2.80486
QLTAGSGTINMNQLINADK	3	1	1	A0A0Q6SLD2	A0A0Q6SLD2	Bacteria	Proteobacteria	Betaproteobacteria	Burkholderiales	Oxalobacteraceae	Massilia	TonB-dependent receptor OS=Massilia sp. Root335 OX=1736517 GN=ASC93_01700 PE=3 SV=1 - [A0A0Q6SLD2_9BURK]	K02014	0	0										1.39	3.36							2.72857
VYPFDNAIALIK	6	1	1	A0A318IQR4	A0A318IQR4	Bacteria	Proteobacteria	Betaproteobacteria	Burkholderiales	Oxalobacteraceae	Undibacterium	50S ribosomal protein L1 OS=Undibacterium pigrum OX=401470 GN=rplA PE=3 SV=1 - [A0A318IQR4_9BURK]	K02863	0	0.01											1.78	2.17				1.54	1.71	2.14871
LADLKPLISFGASPR	5	1	1	V6SXQ0	V6SXQ0	Bacteria	Bacteroidetes	Flavobacteriia	Flavobacteriales	Flavobacteriaceae	Flavobacterium	MoxR family ATPase OS=Flavobacterium limnosediminis JC2902 OX=1341181 GN=FLJC2902T_12020 PE=4 SV=1 - [V6SXQ0_9FLAO]	K03924	0	0										1.67	2.52					2.72	2.33	3.06105
IGCFALVLEK	1	1	1	V6SPW5	V6SPW5	Bacteria	Bacteroidetes	Flavobacteriia	Flavobacteriales	Flavobacteriaceae	Flavobacterium	3-methyl-2-oxobutanoate hydroxymethyltransferase OS=Flavobacterium limnosediminis JC2902 OX=1341181 GN=panB PE=3 SV=1 - [V6SPW5_9FLAO]	K00606	0	0.01										2.7
SGGTLYAMVLNNTAR	4	1	1	A0A1B7UMK9	A0A1B7UMK9	Bacteria	Proteobacteria	Gammaproteobacteria	Chromatiales	Chromatiaceae	Rheinheimera	Twin-arginine translocation pathway signal protein OS=Rheinheimera sp. SA_1 OX=1827365 GN=A5320_10625 PE=4 SV=1 - [A0A1B7UMK9_9GAMM]	K07093	0	0										2.2	3.49	2.81					3.03
DAGGDLVFLR	1	1	1	A0A349LTF9	A0A349LTF9	Bacteria	Proteobacteria	Gammaproteobacteria	Chromatiales	Chromatiaceae	Rheinheimera	TonB-dependent receptor OS=Rheinheimera sp. OX=1869214 GN=DCS87_07555 PE=3 SV=1 - [A0A349LTF9_9GAMM]	K02014	0	0.06										1.92
EYGMIDEVLR	1	1	1	V6SYJ1	V6SYJ1	Bacteria	Bacteroidetes	Flavobacteriia	Flavobacteriales	Flavobacteriaceae	Flavobacterium	ATP-dependent Clp protease proteolytic subunit OS=Flavobacterium limnosediminis JC2902 OX=1341181 GN=clpP PE=3 SV=1 - [V6SYJ1_9FLAO]	K01358	0	0.04										2.01
ANLLALVEALNK	11	1	1	A0A3S0JHF1	A0A3S0JHF1	Bacteria	Proteobacteria	Betaproteobacteria	Burkholderiales	Oxalobacteraceae	Undibacterium	50S ribosomal protein L1 OS=Undibacterium sp. S11R28 OX=2495591 GN=rplA PE=3 SV=1 - [A0A3S0JHF1_9BURK]		0	0				2.19		1.73					2.55	2.14				2.66	2.1	2.86859
AGVVALASIPSR	1	1	1	A0A318IJM7	A0A318IJM7	Bacteria	Proteobacteria	Betaproteobacteria	Burkholderiales	Oxalobacteraceae	Undibacterium	50S ribosomal protein L10 OS=Undibacterium pigrum OX=401470 GN=rplJ PE=3 SV=1 - [A0A318IJM7_9BURK]	K02864	0.01	0.15												1.95
ANAYDMVLNGNEIGGGSIR	4	1	1	V6SSV2	V6SSV2	Bacteria	Bacteroidetes	Flavobacteriia	Flavobacteriales	Flavobacteriaceae	Flavobacterium	Aspartate--tRNA ligase OS=Flavobacterium limnosediminis JC2902 OX=1341181 GN=aspS PE=3 SV=1 - [V6SSV2_9FLAO]	K01876	0	0										1.63		2.04					3.16	3.49451
VTQPAVFLHSVILAK	12	1	1	V6SYG3	V6SYG3	Bacteria	Bacteroidetes	Flavobacteriia	Flavobacteriales	Flavobacteriaceae	Flavobacterium	Malonyl CoA-acyl carrier protein transacylase OS=Flavobacterium limnosediminis JC2902 OX=1341181 GN=FLJC2902T_08640 PE=3 SV=1 - [V6SYG3_9FLAO]	K00645	0	0				3.31		3.94				3.15	4.7	4.52				4.65	4.06	4.67901
TVGEQLSAQFGVGLAR	7	1	1	V6SSX9	V6SSX9	Bacteria	Bacteroidetes	Flavobacteriia	Flavobacteriales	Flavobacteriaceae	Flavobacterium	DNA-directed RNA polymerase subunit beta OS=Flavobacterium limnosediminis JC2902 OX=1341181 GN=rpoB PE=3 SV=1 - [V6SSX9_9FLAO]	K03043	0	0										2.16	3.35	2.66				2.72	2.73
NSIRPTLDVNGIWGGYTGEGAK	9	1	1	V6SSL1	V6SSL1	Bacteria	Bacteroidetes	Flavobacteriia	Flavobacteriales	Flavobacteriaceae	Flavobacterium	ArgE/DapE/Acy1 family protein OS=Flavobacterium limnosediminis JC2902 OX=1341181 GN=FLJC2902T_01410 PE=4 SV=1 - [V6SSL1_9FLAO]		0	0				4.61						5.04	5.93	5.75				4.62	5.34	6.17474
AIEFLPSDEQIAER	1	1	1	A0A3N7DGX4	A0A3N7DGX4	Bacteria	Proteobacteria	Betaproteobacteria	Burkholderiales		Paucibacter	NAD-glutamate dehydrogenase OS=Paucibacter sp. KBW04 OX=2153361 GN=DBR47_21420 PE=4 SV=1 - [A0A3N7DGX4_9BURK]	K15371	0	0.12										1.83
NLIIQLTAPVK	5	1	1	V6SYG3	V6SYG3	Bacteria	Bacteroidetes	Flavobacteriia	Flavobacteriales	Flavobacteriaceae	Flavobacterium	Malonyl CoA-acyl carrier protein transacylase OS=Flavobacterium limnosediminis JC2902 OX=1341181 GN=FLJC2902T_08640 PE=3 SV=1 - [V6SYG3_9FLAO]	K00645	0	0.03										2.64	2.48	2.12				2.5	2.66
LNVVILDFDDEKTR	7	1	1	V6SGE6	V6SGE6	Bacteria	Bacteroidetes	Flavobacteriia	Flavobacteriales	Flavobacteriaceae	Flavobacterium	30S ribosomal protein S1 OS=Flavobacterium limnosediminis JC2902 OX=1341181 GN=FLJC2902T_31400 PE=3 SV=1 - [V6SGE6_9FLAO]	K02945	0	0.02				2.33	3.13	2.68				2.95
ITLEADEIAQTESYDEESLHMR	8	1	1	V6SL28	V6SL28	Bacteria	Bacteroidetes	Flavobacteriia	Flavobacteriales	Flavobacteriaceae	Flavobacterium	DNA-directed RNA polymerase subunit alpha OS=Flavobacterium limnosediminis JC2902 OX=1341181 GN=rpoA PE=3 SV=1 - [V6SL28_9FLAO]	K03040	0	0					2.99					2.19	4.31	3.3				3.87		2.23351
IVNAYNALLMAEK	3	1	1	V6SV68	V6SV68	Bacteria	Bacteroidetes	Flavobacteriia	Flavobacteriales	Flavobacteriaceae	Flavobacterium	S8 subtilisin family serine endopeptidase OS=Flavobacterium limnosediminis JC2902 OX=1341181 GN=FLJC2902T_05600 PE=3 SV=1 - [V6SV68_9FLAO]		0	0										2.7	3.43	2.81
YLMVDGQGNFGSVDGDSPAAMR	1	1	1	V6SQ45	V6SQ45	Bacteria	Bacteroidetes	Flavobacteriia	Flavobacteriales	Flavobacteriaceae	Flavobacterium	DNA gyrase subunit A OS=Flavobacterium limnosediminis JC2902 OX=1341181 GN=gyrA PE=3 SV=1 - [V6SQ45_9FLAO]	K02469	0	0										2.67
SNLWIGGPVIEDK	2	1	1	A0A4Y9SV29	A0A4Y9SV29	Bacteria	Proteobacteria	Betaproteobacteria	Burkholderiales	Oxalobacteraceae	Massilia	TonB-dependent receptor OS=Massilia sp. MC02 OX=2561931 GN=E4L96_00145 PE=4 SV=1 - [A0A4Y9SV29_9BURK]		0	0.01										2.68	3.1
IIIAIDGFSSTGK	1	1	1	V6SLQ4	V6SLQ4	Bacteria	Bacteroidetes	Flavobacteriia	Flavobacteriales	Flavobacteriaceae	Flavobacterium	Cytidylate kinase OS=Flavobacterium limnosediminis JC2902 OX=1341181 GN=cmk PE=3 SV=1 - [V6SLQ4_9FLAO]	K00945	0	0.08										1.75
IDGELMASLGNSIK	7	1	1	V6SRN0	V6SRN0	Bacteria	Bacteroidetes	Flavobacteriia	Flavobacteriales	Flavobacteriaceae	Flavobacterium	GldL protein OS=Flavobacterium limnosediminis JC2902 OX=1341181 GN=FLJC2902T_07550 PE=4 SV=1 - [V6SRN0_9FLAO]		0	0										2.94	3.43	3.51				3.39	3.43	3.58864
ALFTEEELAENGDLVSK	7	1	1	V6SSF6	V6SSF6	Bacteria	Bacteroidetes	Flavobacteriia	Flavobacteriales	Flavobacteriaceae	Flavobacterium	Polyribonucleotide nucleotidyltransferase OS=Flavobacterium limnosediminis JC2902 OX=1341181 GN=pnp PE=3 SV=1 - [V6SSF6_9FLAO]	K00962	0	0					1.8	2.85				1.83	3.13	3.15					2.66
LIVVESFAVETPK	2	1	1	A0A437QEY9	A0A437QEY9	Bacteria	Proteobacteria	Gammaproteobacteria	Chromatiales	Chromatiaceae	Rheinheimera	50S ribosomal protein L4 OS=Rheinheimera sp. KYPC3 OX=1834037 GN=rplD PE=3 SV=1 - [A0A437QEY9_9GAMM]	K02926	0	0.01										2.52	2.17
TDYNMFLYEAK	1	1	1	A0A0Q6SLD2	A0A0Q6SLD2	Bacteria	Proteobacteria	Betaproteobacteria	Burkholderiales	Oxalobacteraceae	Massilia	TonB-dependent receptor OS=Massilia sp. Root335 OX=1736517 GN=ASC93_01700 PE=3 SV=1 - [A0A0Q6SLD2_9BURK]	K02014	0	0.05										2.16
QQAEEIATAK	6	1	1	A0A3S0I282	A0A3S0I282	Bacteria	Proteobacteria	Betaproteobacteria	Burkholderiales	Oxalobacteraceae	Undibacterium	50S ribosomal protein L11 OS=Undibacterium sp. S11R28 OX=2495591 GN=rplK PE=3 SV=1 - [A0A3S0I282_9BURK]		0	0.06										2.36	3.04	3.17				3.16	3.03	3.52482
EAWVGLSGGFGEVK	5	1	1	A0A1W9KS46	A0A1W9KS46	Bacteria	Proteobacteria	Betaproteobacteria	Burkholderiales	Comamonadaceae	Rhodoferax	Porin_4 domain-containing protein OS=Rhodoferax ferrireducens OX=192843 GN=BWK72_14575 PE=4 SV=1 - [A0A1W9KS46_9BURK]		0	0										2.53	3.1	2.64					2.74
GPIGGDLYEMPLER	7	1	1	V6SUW0	V6SUW0	Bacteria	Bacteroidetes	Flavobacteriia	Flavobacteriales	Flavobacteriaceae	Flavobacterium	ATP synthase subunit alpha OS=Flavobacterium limnosediminis JC2902 OX=1341181 GN=atpA PE=3 SV=1 - [V6SUW0_9FLAO]	K02111	0	0				2.18	3.64	3.22				2.76	3.94	3.75						3.02312
LVPAWSMSFGGEK	5	1	1	A0A2G8SW08	A0A2G8SW08	Bacteria	Proteobacteria	Betaproteobacteria	Burkholderiales	Oxalobacteraceae	Massilia	PQQ-dependent dehydrogenase, methanol/ethanol family OS=Massilia psychrophila OX=1603353 GN=CR103_20590 PE=4 SV=1 - [A0A2G8SW08_9BURK]	K00114	0	0										2.4	2.65					2.47	2.75	2.94835
YFGIGAGIGLR	6	1	1	A0A1G3IJ17	A0A1G3IJ17	Bacteria	Proteobacteria	Betaproteobacteria	Burkholderiales	Comamonadaceae	Rhodoferax	ABC transporter substrate-binding protein OS=Rhodoferax sp. RIFCSPLOWO2_12_FULL_60_11 OX=1802019 GN=A3H24_02340 PE=3 SV=1 - [A0A1G3IJ17_9BURK]	K10022	0	0.02										1.91	2.19					2.23	1.96	2.23411
MLQESVDSLFDNTR	3	1	1	V6SRL3	V6SRL3	Bacteria	Bacteroidetes	Flavobacteriia	Flavobacteriales	Flavobacteriaceae	Flavobacterium	DNA-directed RNA polymerase subunit beta' OS=Flavobacterium limnosediminis JC2902 OX=1341181 GN=rpoC PE=3 SV=1 - [V6SRL3_9FLAO]	K03046	0	0										1.94	3.09						3.03
VTGTSPGVLLGGVLR	15	1	1	V6SRB5	V6SRB5	Bacteria	Bacteroidetes	Flavobacteriia	Flavobacteriales	Flavobacteriaceae	Flavobacterium	50S ribosomal protein L25 OS=Flavobacterium limnosediminis JC2902 OX=1341181 GN=rplY PE=3 SV=1 - [V6SRB5_9FLAO]	K02897	0	0				2.8	2.37	2.67				2.44	3.74	2.58				3.63	2.89	3.40336
ALPMIQTIGSLK	4	1	1	V6SVJ7	V6SVJ7	Bacteria	Bacteroidetes	Flavobacteriia	Flavobacteriales	Flavobacteriaceae	Flavobacterium	8-amino-7-oxononanoate synthase OS=Flavobacterium limnosediminis JC2902 OX=1341181 GN=FLJC2902T_18280 PE=4 SV=1 - [V6SVJ7_9FLAO]	K00639	0	0										2.53	2.53						3.12	2.7828
LVVLGGGESGVGTAILGK	2	1	1	V6SRS2	V6SRS2	Bacteria	Bacteroidetes	Flavobacteriia	Flavobacteriales	Flavobacteriaceae	Flavobacterium	UDP-N-acetylmuramoylalanine--D-glutamate ligase OS=Flavobacterium limnosediminis JC2902 OX=1341181 GN=murD PE=3 SV=1 - [V6SRS2_9FLAO]	K01925	0	0										2.5		2.14
DVLTELIAMLR	1	1	1	A0A1I7GHG7	A0A1I7GHG7	Bacteria	Proteobacteria	Betaproteobacteria	Burkholderiales	Comamonadaceae	Acidovorax	Acetolactate synthase OS=Acidovorax caeni OX=343013 GN=SAMN04489707_1005106 PE=3 SV=1 - [A0A1I7GHG7_9BURK]	K01652	0	0.04											0.99
VTSPNHAYFGDMGMPALLK	6	1	1	A0A1P8K9G1	A0A1P8K9G1	Bacteria	Proteobacteria	Betaproteobacteria	Burkholderiales	Comamonadaceae	Rhodoferax	ABC transporter substrate-binding protein OS=Rhodoferax saidenbachensis OX=1484693 GN=RS694_08880 PE=4 SV=1 - [A0A1P8K9G1_9BURK]	K12368	0	0										2.1	4.44	2.42						4.35329
IQVEHPITEQVIDYDLIR	13	1	1	V6ST54	V6ST54	Bacteria	Bacteroidetes	Flavobacteriia	Flavobacteriales	Flavobacteriaceae	Flavobacterium	Biotin carboxylase OS=Flavobacterium limnosediminis JC2902 OX=1341181 GN=FLJC2902T_02920 PE=4 SV=1 - [V6ST54_9FLAO]	K01961	0	0				5						5.3	6.81	5.02				5.43	6.28	6.03332
LMGDVQEYFIK	1	1	1	V6SQ98	V6SQ98	Bacteria	Bacteroidetes	Flavobacteriia	Flavobacteriales	Flavobacteriaceae	Flavobacterium	Fused isobutyryl-CoA mutase OS=Flavobacterium limnosediminis JC2902 OX=1341181 GN=icmF PE=3 SV=1 - [V6SQ98_9FLAO]	K11942	0	0.01										1.73
NTGLFLQDNWNVNDR	1	1	1	A0A1I1FII1	A0A1I1FII1	Bacteria	Proteobacteria	Betaproteobacteria	Burkholderiales	Oxalobacteraceae	Massilia	TonB-dependent Receptor Plug Domain OS=Massilia yuzhufengensis OX=1164594 GN=SAMN05216204_10318 PE=3 SV=1 - [A0A1I1FII1_9BURK]		0	0.13										0.96
LILLTCSATIGAVSNSDHQLVVSGK	10	1	1	V6SM56	V6SM56	Bacteria	Bacteroidetes	Flavobacteriia	Flavobacteriales	Flavobacteriaceae	Flavobacterium	50S ribosomal protein L2 OS=Flavobacterium limnosediminis JC2902 OX=1341181 GN=rplB PE=3 SV=1 - [V6SM56_9FLAO]	K02886	0	0				3.06						2.3	5.25	2.75				3.92	4.65	4.92234
AVVGLQGTFGTITVGR	1	1	1	A0A1I1TJD2	A0A1I1TJD2	Bacteria	Proteobacteria	Betaproteobacteria	Burkholderiales	Oxalobacteraceae	Massilia	Outer membrane protein (Porin) OS=Massilia yuzhufengensis OX=1164594 GN=SAMN05216204_12928 PE=4 SV=1 - [A0A1I1TJD2_9BURK]		0	0.01										2.19
FGSDTDNWVWPR	5	1	1	V6STF8	V6STF8	Bacteria	Bacteroidetes	Flavobacteriia	Flavobacteriales	Flavobacteriaceae	Flavobacterium	Uncharacterized protein OS=Flavobacterium limnosediminis JC2902 OX=1341181 GN=FLJC2902T_08720 PE=4 SV=1 - [V6STF8_9FLAO]		0	0										3.32		3.38				3.51	3.74	3.51213
IDTFEIFAGDK	2	1	1	A0A437R2F7	A0A437R2F7	Bacteria	Proteobacteria	Gammaproteobacteria	Chromatiales	Chromatiaceae	Rheinheimera	TonB-dependent receptor OS=Rheinheimera sp. KYPC3 OX=1834037 GN=EOE67_05050 PE=3 SV=1 - [A0A437R2F7_9GAMM]	K02014	0	0										2.26							2.94
VYAEATHPHAAQQPQVLDI	2	1	1	A0A3S0IY43	A0A3S0IY43	Bacteria	Proteobacteria	Betaproteobacteria	Burkholderiales	Oxalobacteraceae	Undibacterium	50S ribosomal protein L13 OS=Undibacterium sp. S11R28 OX=2495591 GN=rplM PE=3 SV=1 - [A0A3S0IY43_9BURK]		0	0.02												3.05				3.86
SYAFDNAVALIK	1	1	1	A0A1M5V5D6	A0A1M5V5D6	Bacteria	Proteobacteria	Betaproteobacteria	Burkholderiales	Oxalobacteraceae	Massilia	50S ribosomal protein L1 OS=Massilia sp. CF038 OX=1881045 GN=rplA PE=3 SV=1 - [A0A1M5V5D6_9BURK]	K02863	0	0.04										2.12
ATFDALLQMR	9	1	1	V6SLK4	V6SLK4	Bacteria	Bacteroidetes	Flavobacteriia	Flavobacteriales	Flavobacteriaceae	Flavobacterium	30S ribosomal protein S5 OS=Flavobacterium limnosediminis JC2902 OX=1341181 GN=rpsE PE=3 SV=1 - [V6SLK4_9FLAO]	K02988	0	0				2.59	2.5	2.32				2.37	2.81	2.77				2.83	2.64	2.84215
TIVSGIAEHFTPEEVIGK	1	1	1	V6SZM8	V6SZM8	Bacteria	Bacteroidetes	Flavobacteriia	Flavobacteriales	Flavobacteriaceae	Flavobacterium	Methionine--tRNA ligase OS=Flavobacterium limnosediminis JC2902 OX=1341181 GN=metG PE=3 SV=1 - [V6SZM8_9FLAO]	K01874	0	0.09										1.09
VSFSYIDQFADR	2	1	1	A0A1M5JL58	A0A1M5JL58	Bacteria	Proteobacteria	Betaproteobacteria	Burkholderiales	Oxalobacteraceae	Massilia	TonB-dependent receptor OS=Massilia sp. CF038 OX=1881045 GN=SAMN05428948_0350 PE=3 SV=1 - [A0A1M5JL58_9BURK]		0	0										2.86	3.56
GITITSAATTCEWNFPTEQGK	9	1	1	V6SM59	V6SM59	Bacteria	Bacteroidetes	Flavobacteriia	Flavobacteriales	Flavobacteriaceae	Flavobacterium	Elongation factor G OS=Flavobacterium limnosediminis JC2902 OX=1341181 GN=fusA PE=3 SV=1 - [V6SM59_9FLAO]	K02355	0	0				4.06	3.77	2.75				4.05	3.66	2.82				2.97	4.26
GISAEVINIHTIKPLDEEAILK	2	1	1	V6SKB5	V6SKB5	Bacteria	Bacteroidetes	Flavobacteriia	Flavobacteriales	Flavobacteriaceae	Flavobacterium	TktC protein OS=Flavobacterium limnosediminis JC2902 OX=1341181 GN=FLJC2902T_23880 PE=4 SV=1 - [V6SKB5_9FLAO]	K00615	0	0										1.4								2.93793
EIEEATSLEMPMLEK	5	1	1	V6SYQ6	V6SYQ6	Bacteria	Bacteroidetes	Flavobacteriia	Flavobacteriales	Flavobacteriaceae	Flavobacterium	Outer membrane transport energization protein ExbB OS=Flavobacterium limnosediminis JC2902 OX=1341181 GN=FLJC2902T_00150 PE=3 SV=1 - [V6SYQ6_9FLAO]	K03561	0	0										1.03	2.13					3.83	2.73	2.72343
SNSVLHILDEQSAGIIAAHAEK	1	1	1	A0A3D5BI83	A0A3D5BI83	Bacteria	Proteobacteria	Gammaproteobacteria	Chromatiales	Chromatiaceae	Rheinheimera	Flagellar motor protein MotA OS=Rheinheimera sp. OX=1869214 GN=DF774_06280 PE=3 SV=1 - [A0A3D5BI83_9GAMM]	K03561	0	0.01										3.9
LTDLENLPVTEIDILALK	1	1	1	A0A3Q9BPM8	A0A3Q9BPM8	Bacteria	Proteobacteria	Betaproteobacteria	Burkholderiales	Oxalobacteraceae	Undibacterium	50S ribosomal protein L15 OS=Undibacterium parvum OX=401471 GN=rplO PE=3 SV=1 - [A0A3Q9BPM8_9BURK]	K02876	0	0																		3.46836
IAQALGAEGADPCTGSCIPYQVFK	5	1	1	A0A0U4V7P2	A0A0U4V7P2	Bacteria	Proteobacteria	Gammaproteobacteria	Chromatiales	Chromatiaceae	Rheinheimera	TonB-dependent receptor OS=Rheinheimera sp. F8 OX=1763998 GN=ATY27_01170 PE=3 SV=1 - [A0A0U4V7P2_9GAMM]		0	0										4.16						4.74	3.57	3.00969
LLSEFFGSQPIR	1	1	1	A0A0U4NL77	A0A0U4NL77	Bacteria	Proteobacteria	Gammaproteobacteria	Chromatiales	Chromatiaceae	Rheinheimera	Uncharacterized protein OS=Rheinheimera sp. F8 OX=1763998 GN=ATY27_16775 PE=4 SV=1 - [A0A0U4NL77_9GAMM]		0	0.11										1.98
VLDNAVADLTAISGQKPLVTK	13	1	1	A0A437QEN8	A0A437QEN8	Bacteria	Proteobacteria	Gammaproteobacteria	Chromatiales	Chromatiaceae	Rheinheimera	50S ribosomal protein L5 OS=Rheinheimera sp. KYPC3 OX=1834037 GN=rplE PE=3 SV=1 - [A0A437QEN8_9GAMM]	K02931	0	0					2.68					2.29	5.06	3.97				4.23	2.74	5.96334
LPVGMNAVDLLPHAVDK	5	1	1	A0A3E1R6G1	A0A3E1R6G1	Bacteria	Proteobacteria	Betaproteobacteria	Burkholderiales	Comamonadaceae	Rhodoferax	2-aminoadipate aminotransferase OS=Rhodoferax sp. IMCC26218 OX=2184758 GN=DIC66_20985 PE=4 SV=1 - [A0A3E1R6G1_9BURK]	K05825	0	0										1.76	4.27	3.15					3.48	3.68537
ESFLAMYANPVVNK	1	1	1	V6SSZ5	V6SSZ5	Bacteria	Bacteroidetes	Flavobacteriia	Flavobacteriales	Flavobacteriaceae	Flavobacterium	PlsC domain-containing protein OS=Flavobacterium limnosediminis JC2902 OX=1341181 GN=FLJC2902T_02310 PE=4 SV=1 - [V6SSZ5_9FLAO]		0	0.06										1.24
YMNLFEDMTK	4	1	1	V6SPW5	V6SPW5	Bacteria	Bacteroidetes	Flavobacteriia	Flavobacteriales	Flavobacteriaceae	Flavobacterium	3-methyl-2-oxobutanoate hydroxymethyltransferase OS=Flavobacterium limnosediminis JC2902 OX=1341181 GN=panB PE=3 SV=1 - [V6SPW5_9FLAO]	K00606	0	0										1.62		2.2				2.49		2.6739
TNEVDGYEALQLGFDDK	8	1	1	V6SSB8	V6SSB8	Bacteria	Bacteroidetes	Flavobacteriia	Flavobacteriales	Flavobacteriaceae	Flavobacterium	50S ribosomal protein L3 OS=Flavobacterium limnosediminis JC2902 OX=1341181 GN=rplC PE=3 SV=1 - [V6SSB8_9FLAO]	K02906	0	0				2.02	1.97					2.61							2.35	3.06497
VVRDDIFTSIHVDDYSLEVR	4	1	1	V6SSX9	V6SSX9	Bacteria	Bacteroidetes	Flavobacteriia	Flavobacteriales	Flavobacteriaceae	Flavobacterium	DNA-directed RNA polymerase subunit beta OS=Flavobacterium limnosediminis JC2902 OX=1341181 GN=rpoB PE=3 SV=1 - [V6SSX9_9FLAO]	K03043	0	0										2.53	4.23					3.9
TWILAAEGDYLMDEHR	2	1	1	A0A1B7UNJ5	A0A1B7UNJ5	Bacteria	Proteobacteria	Gammaproteobacteria	Chromatiales	Chromatiaceae	Rheinheimera	Cell envelope biogenesis protein OmpA OS=Rheinheimera sp. SA_1 OX=1827365 GN=A5320_01220 PE=4 SV=1 - [A0A1B7UNJ5_9GAMM]		0	0										1.82						3
SNAVAITLPIGEENDFK	8	1	1	V6SM59	V6SM59	Bacteria	Bacteroidetes	Flavobacteriia	Flavobacteriales	Flavobacteriaceae	Flavobacterium	Elongation factor G OS=Flavobacterium limnosediminis JC2902 OX=1341181 GN=fusA PE=3 SV=1 - [V6SM59_9FLAO]	K02355	0	0					4.11	3.99				4.05	3.8	3.95				3.91	4.78	3.90745
LFIYGLVEGK	2	1	1	A0A0U4NDI3	A0A0U4NDI3	Bacteria	Proteobacteria	Gammaproteobacteria	Chromatiales	Chromatiaceae	Rheinheimera	Uncharacterized protein OS=Rheinheimera sp. F8 OX=1763998 GN=ATY27_01580 PE=4 SV=1 - [A0A0U4NDI3_9GAMM]		0	0										1.72								2.22717
SLTELDELVAVK	6	1	1	V6SL28	V6SL28	Bacteria	Bacteroidetes	Flavobacteriia	Flavobacteriales	Flavobacteriaceae	Flavobacterium	DNA-directed RNA polymerase subunit alpha OS=Flavobacterium limnosediminis JC2902 OX=1341181 GN=rpoA PE=3 SV=1 - [V6SL28_9FLAO]	K03040	0	0				2.51		2.66				1.91	2.75	2.62				2.87
IMFEVGGVPLSVAK	14	1	1	V6SKT8	V6SKT8	Bacteria	Bacteroidetes	Flavobacteriia	Flavobacteriales	Flavobacteriaceae	Flavobacterium	50S ribosomal protein L16 OS=Flavobacterium limnosediminis JC2902 OX=1341181 GN=rplP PE=3 SV=1 - [V6SKT8_9FLAO]	K02878	0	0				3.34	2.43					3.33	3.42	3.39				3.33	3.24	3.33385
SEDIFDRPALIAQSGGVTTLGASDAAADR	1	1	1	A0A1B7UK83	A0A1B7UK83	Bacteria	Proteobacteria	Gammaproteobacteria	Chromatiales	Chromatiaceae	Rheinheimera	TonB-dependent receptor OS=Rheinheimera sp. SA_1 OX=1827365 GN=A5320_12290 PE=3 SV=1 - [A0A1B7UK83_9GAMM]	K02014	0	0.01										2.41
ALILPVGGAFHSPMMEPAR	5	1	1	V6SYG3	V6SYG3	Bacteria	Bacteroidetes	Flavobacteriia	Flavobacteriales	Flavobacteriaceae	Flavobacterium	Malonyl CoA-acyl carrier protein transacylase OS=Flavobacterium limnosediminis JC2902 OX=1341181 GN=FLJC2902T_08640 PE=3 SV=1 - [V6SYG3_9FLAO]	K00645	0	0										1.88	2.9					3.23	3.97	3.25397
QAGVVSELAR	8	1	1	A0A318J1G8	A0A318J1G8	Bacteria	Proteobacteria	Betaproteobacteria	Burkholderiales	Oxalobacteraceae	Undibacterium	50S ribosomal protein L15 OS=Undibacterium pigrum OX=401470 GN=rplO PE=3 SV=1 - [A0A318J1G8_9BURK]	K02876	0	0.03					1.86						2.28	2.55				2.77	2.6	2.96983
ENDFAMILGYPGR	4	1	1	V6SSD6	V6SSD6	Bacteria	Bacteroidetes	Flavobacteriia	Flavobacteriales	Flavobacteriaceae	Flavobacterium	Uncharacterized protein OS=Flavobacterium limnosediminis JC2902 OX=1341181 GN=FLJC2902T_20440 PE=4 SV=1 - [V6SSD6_9FLAO]		0	0										2.6	2.29						2.3
AAIEAAGGTVTELVIAPVVK	1	1	1	A0A3S0IUX5	A0A3S0IUX5	Bacteria	Proteobacteria	Betaproteobacteria	Burkholderiales	Oxalobacteraceae	Undibacterium	50S ribosomal protein L15 OS=Undibacterium sp. S11R28 OX=2495591 GN=rplO PE=3 SV=1 - [A0A3S0IUX5_9BURK]		0	0.06										1.17
EEVHNPYGIGAMWNEGDFVTK	7	1	1	A0A1M5JSA1	A0A1M5JSA1	Bacteria	Proteobacteria	Betaproteobacteria	Burkholderiales	Oxalobacteraceae	Massilia	Outer membrane transport energization protein ExbB OS=Massilia sp. CF038 OX=1881045 GN=SAMN05428948_0460 PE=3 SV=1 - [A0A1M5JSA1_9BURK]	K03561	0	0										3.9	6.09	2.47				6.01		5.53588
FEYAVQEHPNGLAEAFIIGK	7	1	1	V6STG9	V6STG9	Bacteria	Bacteroidetes	Flavobacteriia	Flavobacteriales	Flavobacteriaceae	Flavobacterium	Glucose-1-phosphate thymidylyltransferase OS=Flavobacterium limnosediminis JC2902 OX=1341181 GN=FLJC2902T_04960 PE=3 SV=1 - [V6STG9_9FLAO]	K00973	0	0										2.07	3.81	4.04				4.82	4.19	5.53094
MELNNIQPADGAK	2	1	1	A0A3S0IUX5	A0A3S0IUX5	Bacteria	Proteobacteria	Betaproteobacteria	Burkholderiales	Oxalobacteraceae	Undibacterium	50S ribosomal protein L15 OS=Undibacterium sp. S11R28 OX=2495591 GN=rplO PE=3 SV=1 - [A0A3S0IUX5_9BURK]		0	0																3.15	3.19
TVYGVEAGDWNVIPEETDEK	4	1	1	A0A437QBY1	A0A437QBY1	Bacteria	Proteobacteria	Gammaproteobacteria	Chromatiales	Chromatiaceae	Rheinheimera	TonB-dependent receptor OS=Rheinheimera sp. KYPC3 OX=1834037 GN=EOE67_19155 PE=4 SV=1 - [A0A437QBY1_9GAMM]		0	0										1.52	1.83					2.13	3.31
GPTASAGQLGATHSQAFENWFANTPGLK	6	1	1	V6SSB6	V6SSB6	Bacteria	Bacteroidetes	Flavobacteriia	Flavobacteriales	Flavobacteriaceae	Flavobacterium	Pyruvate dehydrogenase E1 component subunit beta OS=Flavobacterium limnosediminis JC2902 OX=1341181 GN=FLJC2902T_00680 PE=4 SV=1 - [V6SSB6_9FLAO]	K00162	0	0					3.96					4.45		2.86				5.61		4.92484
DLHSGLYGGAVANPINVLTK	11	1	1	V6SSL1	V6SSL1	Bacteria	Bacteroidetes	Flavobacteriia	Flavobacteriales	Flavobacteriaceae	Flavobacterium	ArgE/DapE/Acy1 family protein OS=Flavobacterium limnosediminis JC2902 OX=1341181 GN=FLJC2902T_01410 PE=4 SV=1 - [V6SSL1_9FLAO]		0	0				4.21	3.59	4.4				3.71	5.03	4.27				5.44	4.86	5.68167
TLDNAFVILDEAQNTTHSQMK	5	1	1	V6SGH8	V6SGH8	Bacteria	Bacteroidetes	Flavobacteriia	Flavobacteriales	Flavobacteriaceae	Flavobacterium	Phosphate starvation-inducible protein PhoH OS=Flavobacterium limnosediminis JC2902 OX=1341181 GN=FLJC2902T_30030 PE=4 SV=1 - [V6SGH8_9FLAO]	K06217	0	0										4.74	5.28						3	4.65167
LILDDVFER	1	1	1	V6SV35	V6SV35	Bacteria	Bacteroidetes	Flavobacteriia	Flavobacteriales	Flavobacteriaceae	Flavobacterium	PHB domain-containing protein OS=Flavobacterium limnosediminis JC2902 OX=1341181 GN=FLJC2902T_05280 PE=4 SV=1 - [V6SV35_9FLAO]		0.01	0.16										1.32
AGVAPEKVDEVLFGNCLMAGQGQAPAR	1	1	1	A0A0D7KB01	A0A0D7KB01	Bacteria	Proteobacteria	Betaproteobacteria	Burkholderiales	Comamonadaceae	Acidovorax	Acetyl-CoA acetyltransferase OS=Acidovorax temperans OX=80878 GN=RP29_06725 PE=3 SV=1 - [A0A0D7KB01_9BURK]	K00626	0	0.04																2.56
ENTTIIDGLGAAADIEAR	3	1	1	A0A3N7CAU3	A0A3N7CAU3	Bacteria	Proteobacteria	Betaproteobacteria	Burkholderiales		Paucibacter	60 kDa chaperonin OS=Paucibacter sp. KBW04 OX=2153361 GN=groL PE=3 SV=1 - [A0A3N7CAU3_9BURK]	K04077	0	0.01										1.55		2.77					2.3
LIGLTLEGNTFHFAENR	3	1	1	A0A1B7UMK9	A0A1B7UMK9	Bacteria	Proteobacteria	Gammaproteobacteria	Chromatiales	Chromatiaceae	Rheinheimera	Twin-arginine translocation pathway signal protein OS=Rheinheimera sp. SA_1 OX=1827365 GN=A5320_10625 PE=4 SV=1 - [A0A1B7UMK9_9GAMM]	K07093	0	0										3.54	5.01							4.01603
KWTPEIVALFEK	3	1	1	V6SNK3	V6SNK3	Bacteria	Bacteroidetes	Flavobacteriia	Flavobacteriales	Flavobacteriaceae	Flavobacterium	Uncharacterized protein OS=Flavobacterium limnosediminis JC2902 OX=1341181 GN=FLJC2902T_16210 PE=4 SV=1 - [V6SNK3_9FLAO]		0	0.08										2.67	2.85						2.47
FGRPVVPNFTPADEPFVIGK	4	1	1	V6SKB5	V6SKB5	Bacteria	Bacteroidetes	Flavobacteriia	Flavobacteriales	Flavobacteriaceae	Flavobacterium	TktC protein OS=Flavobacterium limnosediminis JC2902 OX=1341181 GN=FLJC2902T_23880 PE=4 SV=1 - [V6SKB5_9FLAO]	K00615	0	0										3.65	5.51						5.27	2.4875
AFVCLKPGQEINFTEGA	1	1	1	A0A318J3L3	A0A318J3L3	Bacteria	Proteobacteria	Betaproteobacteria	Burkholderiales	Oxalobacteraceae	Undibacterium	50S ribosomal protein L23 OS=Undibacterium pigrum OX=401470 GN=rplW PE=3 SV=1 - [A0A318J3L3_9BURK]	K02892	0	0.03											3.95
NIPTVLVFQNGEVVGR	10	1	1	V6SSS7	V6SSS7	Bacteria	Bacteroidetes	Flavobacteriia	Flavobacteriales	Flavobacteriaceae	Flavobacterium	Thioredoxin OS=Flavobacterium limnosediminis JC2902 OX=1341181 GN=FLJC2902T_01540 PE=3 SV=1 - [V6SSS7_9FLAO]	K03671	0	0				2.84		3.31				1.63	3.85	2.84				3.08	3.64	3.18846
IGIDAVLVDMR	8	1	1	A0A431TC20	A0A431TC20	Bacteria	Proteobacteria	Betaproteobacteria	Burkholderiales	Oxalobacteraceae	Undibacterium	50S ribosomal protein L28 OS=Undibacterium sp. S11R28 OX=2495591 GN=rpmB PE=3 SV=1 - [A0A431TC20_9BURK]		0	0				2.23	2.33	2.63				1.91	2.53					1.98		2.49966
EVLFHDVSNDFK	7	1	1	A0A431T4B2	A0A431T4B2	Bacteria	Proteobacteria	Betaproteobacteria	Burkholderiales	Oxalobacteraceae	Undibacterium	50S ribosomal protein L31 type B OS=Undibacterium sp. S11R28 OX=2495591 GN=rpmE2 PE=3 SV=1 - [A0A431T4B2_9BURK]		0	0											2.72	3.83				1.62	2.33	1.88857
VVNIPSYAVAPEQVIAVR	11	1	1	A0A437QES4	A0A437QES4	Bacteria	Proteobacteria	Gammaproteobacteria	Chromatiales	Chromatiaceae	Rheinheimera	30S ribosomal protein S4 OS=Rheinheimera sp. KYPC3 OX=1834037 GN=rpsD PE=3 SV=1 - [A0A437QES4_9GAMM]	K02986	0	0										1.72	4.26	2.59				2.37	2.59	3.32746
LFTVGAILATPPEK	6	1	1	V6SJ88	V6SJ88	Bacteria	Bacteroidetes	Flavobacteriia	Flavobacteriales	Flavobacteriaceae	Flavobacterium	Corrinoid adenosyltransferase OS=Flavobacterium limnosediminis JC2902 OX=1341181 GN=FLJC2902T_27990 PE=3 SV=1 - [V6SJ88_9FLAO]	K00798	0	0										2.12	3.4	3.01				3.48	3.26	3.82638
LLNAEGQSASNVAAPDTIFGR	5	1	1	A0A3S9HHJ2	A0A3S9HHJ2	Bacteria	Proteobacteria	Betaproteobacteria	Burkholderiales	Oxalobacteraceae	Undibacterium	50S ribosomal protein L4 OS=Undibacterium parvum OX=401471 GN=rplD PE=3 SV=1 - [A0A3S9HHJ2_9BURK]	K02926	0	0					2.59					2.6	4.3					2.66		4.01695
LQPGGIYNAGAADVNQIPSALVER	9	1	1	A0A0U4V7P2	A0A0U4V7P2	Bacteria	Proteobacteria	Gammaproteobacteria	Chromatiales	Chromatiaceae	Rheinheimera	TonB-dependent receptor OS=Rheinheimera sp. F8 OX=1763998 GN=ATY27_01170 PE=3 SV=1 - [A0A0U4V7P2_9GAMM]		0	0										4.1	4.26	3.87				3.35	6.06	5.68379
SITGVIGFLGETK	10	1	1	V6SSY4	V6SSY4	Bacteria	Bacteroidetes	Flavobacteriia	Flavobacteriales	Flavobacteriaceae	Flavobacterium	Transcription termination/antitermination protein NusG OS=Flavobacterium limnosediminis JC2902 OX=1341181 GN=nusG PE=3 SV=1 - [V6SSY4_9FLAO]	K02601	0	0				2.87	2.81	2.83				3.22	2.83	3.76				3.65	3.33	3.23139
STAGGGEIIENPILSNFK	6	1	1	V6SRL3	V6SRL3	Bacteria	Bacteroidetes	Flavobacteriia	Flavobacteriales	Flavobacteriaceae	Flavobacterium	DNA-directed RNA polymerase subunit beta' OS=Flavobacterium limnosediminis JC2902 OX=1341181 GN=rpoC PE=3 SV=1 - [V6SRL3_9FLAO]	K03046	0	0				2.69	2.55					3.45		4.55				3.52		4.53505
MPIVLPAGAEIAISAAQVTVK	1	1	1	A0A3S0IY06	A0A3S0IY06	Bacteria	Proteobacteria	Betaproteobacteria	Burkholderiales	Oxalobacteraceae	Undibacterium	50S ribosomal protein L6 OS=Undibacterium sp. S11R28 OX=2495591 GN=rplF PE=3 SV=1 - [A0A3S0IY06_9BURK]		0	0.1											2.42
FEDEATAINR	2	1	1	A0A318IW07	A0A318IW07	Bacteria	Proteobacteria	Betaproteobacteria	Burkholderiales	Oxalobacteraceae	Undibacterium	5'-nucleotidase OS=Undibacterium pigrum OX=401470 GN=DFR42_111146 PE=3 SV=1 - [A0A318IW07_9BURK]		0	0.01											2.18	1.94
ALLNNLVVGVSEGYTR	1	1	1	A0A349LWF7	A0A349LWF7	Bacteria	Proteobacteria	Gammaproteobacteria	Chromatiales	Chromatiaceae	Rheinheimera	50S ribosomal protein L6 OS=Rheinheimera sp. OX=1869214 GN=rplF PE=3 SV=1 - [A0A349LWF7_9GAMM]	K02933	0	0.01										2.42
FEITTHAAGELVPAFGTIDATK	13	1	1	A0A315BMA7	A0A315BMA7	Bacteria	Proteobacteria	Betaproteobacteria	Burkholderiales	Comamonadaceae	Limnohabitans	ABC transporter substrate-binding protein OS=Limnohabitans sp. WS1 OX=1100726 GN=B9Z48_03940 PE=3 SV=1 - [A0A315BMA7_9BURK]		0	0										3.93	4.35	4.2				4.79	5.16	5.54488
LAGDAVADNQVFCAEAGGIEAGSPFEK	5	1	1	A0A3D5VV78	A0A3D5VV78	Bacteria	Proteobacteria	Betaproteobacteria	Burkholderiales	Comamonadaceae	Rhodoferax	Branched chain amino acid ABC transporter substrate-binding protein OS=Rhodoferax sp. OX=50421 GN=DHV01_17340 PE=4 SV=1 - [A0A3D5VV78_9BURK]	K01999	0	0										2.28	4.94	2.02						3.88319
FGSDLDAVTLNVIEK	8	1	1	V6SUW0	V6SUW0	Bacteria	Bacteroidetes	Flavobacteriia	Flavobacteriales	Flavobacteriaceae	Flavobacterium	ATP synthase subunit alpha OS=Flavobacterium limnosediminis JC2902 OX=1341181 GN=atpA PE=3 SV=1 - [V6SUW0_9FLAO]	K02111	0	0				2.26	3.19					4.07	4.59	2.45				4.36	3.49	4.73353
DPNIDPVAALDLK	4	1	1	V6STE4	V6STE4	Bacteria	Bacteroidetes	Flavobacteriia	Flavobacteriales	Flavobacteriaceae	Flavobacterium	Uncharacterized protein OS=Flavobacterium limnosediminis JC2902 OX=1341181 GN=FLJC2902T_04680 PE=4 SV=1 - [V6STE4_9FLAO]		0	0										2.12	2.94	2.9				2.5
IAIAQVLKDEGYIDGFK	7	1	1	A0A3D5VNK5	A0A3D5VNK5	Bacteria	Proteobacteria	Betaproteobacteria	Burkholderiales	Comamonadaceae	Rhodoferax	30S ribosomal protein S8 OS=Rhodoferax sp. OX=50421 GN=rpsH PE=3 SV=1 - [A0A3D5VNK5_9BURK]	K02994	0	0										2.18	4.3	4.68				4.21	4.28	5.22792
ASQLADLEPETADNLDIGLR	3	1	1	A0A437R2R7	A0A437R2R7	Bacteria	Proteobacteria	Gammaproteobacteria	Chromatiales	Chromatiaceae	Rheinheimera	TonB-dependent receptor OS=Rheinheimera sp. KYPC3 OX=1834037 GN=EOE67_04775 PE=3 SV=1 - [A0A437R2R7_9GAMM]	K02014	0	0										3.36	4.81							4.16576
HDLDPIEIALSYQR	12	1	1	V6SI54	V6SI54	Bacteria	Bacteroidetes	Flavobacteriia	Flavobacteriales	Flavobacteriaceae	Flavobacterium	ParB-like partition protein OS=Flavobacterium limnosediminis JC2902 OX=1341181 GN=FLJC2902T_28640 PE=3 SV=1 - [V6SI54_9FLAO]	K03497	0	0				2.45		2.65				1.53	3.72	3.19				3.15	3.12	3.54266
DIADAITEAGVAVTK	2	1	1	A0A0U4X7B1	A0A0U4X7B1	Bacteria	Proteobacteria	Gammaproteobacteria	Chromatiales	Chromatiaceae	Rheinheimera	50S ribosomal protein L9 OS=Rheinheimera sp. F8 OX=1763998 GN=rplI PE=3 SV=1 - [A0A0U4X7B1_9GAMM]	K02939	0	0										1.68							2.68
FGGLLMTWDQEGNR	15	1	1	F8GI94	F8GI94	Bacteria	Proteobacteria	Betaproteobacteria	Nitrosomonadales	Nitrosomonadaceae	Nitrosomonas	Methane monooxygenase/ammonia monooxygenase, subunit B OS=Nitrosomonas sp. (strain Is79A3) OX=261292 GN=Nit79A3_0473 PE=4 SV=1 - [F8GI94_NITSI]	K10945	0	0							2.89		2.9	2.59	2.99	2.28	2.78	2.46	2.48	3.81	3.49		3.38464	3.31955	2.97424
SLLLTPFGLDETHLGR	1	1	1	A0A1W9KQX7	A0A1W9KQX7	Bacteria	Proteobacteria	Betaproteobacteria	Burkholderiales	Comamonadaceae	Rhodoferax	Metalloprotease TldD OS=Rhodoferax ferrireducens OX=192843 GN=BWK72_16505 PE=4 SV=1 - [A0A1W9KQX7_9BURK]	K03568	0	0.07										1.48
EGAIDIVSVAEDVPAETK	5	1	1	A0A255ZMK9	A0A255ZMK9	Bacteria	Proteobacteria	Betaproteobacteria	Burkholderiales	Comamonadaceae	Rhodoferax	BMP family ABC transporter substrate-binding protein OS=Rhodoferax sp. TH121 OX=2022803 GN=CHU94_05815 PE=4 SV=1 - [A0A255ZMK9_9BURK]	K07335	0	0										1.93	3.07					3.04	2.82	3.98581
ILNAGIPVMGHLGLTPQSIYK	8	1	1	V6SPW5	V6SPW5	Bacteria	Bacteroidetes	Flavobacteriia	Flavobacteriales	Flavobacteriaceae	Flavobacterium	3-methyl-2-oxobutanoate hydroxymethyltransferase OS=Flavobacterium limnosediminis JC2902 OX=1341181 GN=panB PE=3 SV=1 - [V6SPW5_9FLAO]	K00606	0	0										1.88	1.82	3.7				5.31	4.49	4.37696
GELNDWAWETAATVGK	2	1	1	A0A1B7UK83	A0A1B7UK83	Bacteria	Proteobacteria	Gammaproteobacteria	Chromatiales	Chromatiaceae	Rheinheimera	TonB-dependent receptor OS=Rheinheimera sp. SA_1 OX=1827365 GN=A5320_12290 PE=3 SV=1 - [A0A1B7UK83_9GAMM]	K02014	0	0										1.49								3.45436
FVDEIVPFSIAQK	3	1	1	A0A3E1RHK9	A0A3E1RHK9	Bacteria	Proteobacteria	Betaproteobacteria	Burkholderiales	Comamonadaceae	Rhodoferax	Acetyl-CoA C-acetyltransferase OS=Rhodoferax sp. IMCC26218 OX=2184758 GN=DIC66_02240 PE=3 SV=1 - [A0A3E1RHK9_9BURK]	K00626	0	0										2.57	3.58					3.36
ITSDIEAIILGMHAK	4	1	1	V6SL64	V6SL64	Bacteria	Bacteroidetes	Flavobacteriia	Flavobacteriales	Flavobacteriaceae	Flavobacterium	Mur ligase OS=Flavobacterium limnosediminis JC2902 OX=1341181 GN=FLJC2902T_20400 PE=4 SV=1 - [V6SL64_9FLAO]	K02558	0	0										1.58	2.46	1.51						2.51841
ENTTVIDGAGQAVGIEAR	3	1	1	A0A318IYB3	A0A318IYB3	Bacteria	Proteobacteria	Betaproteobacteria	Burkholderiales	Oxalobacteraceae	Undibacterium	60 kDa chaperonin OS=Undibacterium pigrum OX=401470 GN=groL PE=3 SV=1 - [A0A318IYB3_9BURK]	K04077	0	0.01											2.69						2.33	2.54108
IPLGTVISCIELRPGQGAVIAR	13	1	1	V6SM56	V6SM56	Bacteria	Bacteroidetes	Flavobacteriia	Flavobacteriales	Flavobacteriaceae	Flavobacterium	50S ribosomal protein L2 OS=Flavobacterium limnosediminis JC2902 OX=1341181 GN=rplB PE=3 SV=1 - [V6SM56_9FLAO]	K02886	0	0				3.51	3.85	3.33				2.76	4.55	3.53				3.47	3.05	4.22367
VAADLAPLVIAADR	4	1	1	A0A4P6L5Q6	A0A4P6L5Q6	Bacteria	Proteobacteria	Betaproteobacteria	Burkholderiales	Oxalobacteraceae	Massilia	HAMP domain-containing histidine kinase OS=Massilia lutea OX=321985 GN=EWM63_01840 PE=4 SV=1 - [A0A4P6L5Q6_9BURK]		0	0.03										2.2	2.83	2.54						2.48299
IMFEVGGVPLSVAK	15	1	1	V6SKT8	V6SKT8	Bacteria	Bacteroidetes	Flavobacteriia	Flavobacteriales	Flavobacteriaceae	Flavobacterium	50S ribosomal protein L16 OS=Flavobacterium limnosediminis JC2902 OX=1341181 GN=rplP PE=3 SV=1 - [V6SKT8_9FLAO]	K02878	0	0				3.3	3.47	3.6				2.79	3.62	3.46				2.87	3.21	3.44908
VGLTGFFNSTLDPK	5	1	1	A0A4Y9SVE9	A0A4Y9SVE9	Bacteria	Proteobacteria	Betaproteobacteria	Burkholderiales	Oxalobacteraceae	Massilia	Uncharacterized protein OS=Massilia sp. ONC3 OX=2562153 GN=E4O92_15620 PE=4 SV=1 - [A0A4Y9SVE9_9BURK]		0	0.01										2.44	2.74					2.1	1.85	2.20374
WNLDDLTLHSITGYEK	2	1	1	A0A1M5RBY7	A0A1M5RBY7	Bacteria	Proteobacteria	Betaproteobacteria	Burkholderiales	Oxalobacteraceae	Massilia	Iron complex outermembrane recepter protein OS=Massilia sp. CF038 OX=1881045 GN=SAMN05428948_3459 PE=3 SV=1 - [A0A1M5RBY7_9BURK]	K02014	0	0										3.07								2.33529
EFIHFGLTSQDINNTAIPLSTK	1	1	1	V6SPI1	V6SPI1	Bacteria	Bacteroidetes	Flavobacteriia	Flavobacteriales	Flavobacteriaceae	Flavobacterium	Adenylosuccinate lyase OS=Flavobacterium limnosediminis JC2902 OX=1341181 GN=FLJC2902T_19090 PE=3 SV=1 - [V6SPI1_9FLAO]	K01756	0	0.03										1.26
GLLLTGVSGGEFGVVGR	10	1	1	A0A418XFE2	A0A418XFE2	Bacteria	Proteobacteria	Betaproteobacteria	Burkholderiales	Oxalobacteraceae	Massilia	PQQ-dependent dehydrogenase, methanol/ethanol family OS=Massilia sp. K1S02-61 OX=2320864 GN=D3872_21050 PE=4 SV=1 - [A0A418XFE2_9BURK]	K00114	0	0										2.29	3.23	3.5		2.66	3.23	3.75	3.75	4.04901
LAVGNPANPYSFPVGIDYR	4	1	1	A0A0Q5HC09	A0A0Q5HC09	Bacteria	Proteobacteria	Betaproteobacteria	Burkholderiales	Oxalobacteraceae	Massilia	Uncharacterized protein OS=Massilia sp. Leaf139 OX=1736272 GN=ASF77_06835 PE=3 SV=1 - [A0A0Q5HC09_9BURK]		0	0										1.46		1.85				2.69		3.6084
SFLPMGTPLTGNYPAYR	6	1	1	A0A437QM25	A0A437QM25	Bacteria	Proteobacteria	Gammaproteobacteria	Chromatiales	Chromatiaceae	Rheinheimera	PhoX family phosphatase OS=Rheinheimera sp. KYPC3 OX=1834037 GN=EOE67_14105 PE=4 SV=1 - [A0A437QM25_9GAMM]	K07093	0	0										2.01	3.4	2.49				3.04	2.94	3.5606
LAATQMLEDAGMFTK	5	1	1	A0A0U4NGK6	A0A0U4NGK6	Bacteria	Proteobacteria	Gammaproteobacteria	Chromatiales	Chromatiaceae	Rheinheimera	Ligand-gated channel protein OS=Rheinheimera sp. F8 OX=1763998 GN=ATY27_07590 PE=3 SV=1 - [A0A0U4NGK6_9GAMM]		0	0										2.12	2.56	3.54				3.78	2.72
HPLTDIGIAQFVADYEK	9	1	1	V6SLM8	V6SLM8	Bacteria	Bacteroidetes	Flavobacteriia	Flavobacteriales	Flavobacteriaceae	Flavobacterium	Probable transaldolase OS=Flavobacterium limnosediminis JC2902 OX=1341181 GN=tal PE=3 SV=1 - [V6SLM8_9FLAO]	K00616	0	0										2.56	3.98	3.33				4.5	3.19	3.95018
ILLSPGPGIPDEAGLLK	5	1	1	V6SNZ4	V6SNZ4	Bacteria	Bacteroidetes	Flavobacteriia	Flavobacteriales	Flavobacteriaceae	Flavobacterium	PabA protein OS=Flavobacterium limnosediminis JC2902 OX=1341181 GN=FLJC2902T_16870 PE=4 SV=1 - [V6SNZ4_9FLAO]	K01658	0	0										1.96	2.64					2.93	2.25	2.92776
FCGAEGLENVLSGSSFR	6	1	1	A0A1B7UJW5	A0A1B7UJW5	Bacteria	Proteobacteria	Gammaproteobacteria	Chromatiales	Chromatiaceae	Rheinheimera	Thiol peroxidase OS=Rheinheimera sp. SA_1 OX=1827365 GN=tpx PE=3 SV=1 - [A0A1B7UJW5_9GAMM]	K11065	0	0										2.57	4.16	2.84				3.45	3.75	3.89622
SVNVISPENIFIEEGAK	2	1	1	V6SKK1	V6SKK1	Bacteria	Bacteroidetes	Flavobacteriia	Flavobacteriales	Flavobacteriaceae	Flavobacterium	Sugar phosphate nucleotidyl transferase OS=Flavobacterium limnosediminis JC2902 OX=1341181 GN=FLJC2902T_23150 PE=4 SV=1 - [V6SKK1_9FLAO]		0	0										1.38	3.09
LTFTPIMMEAVAK	6	1	1	V6SIA0	V6SIA0	Bacteria	Bacteroidetes	Flavobacteriia	Flavobacteriales	Flavobacteriaceae	Flavobacterium	Dihydrolipoamide acetyltransferase component of pyruvate dehydrogenase complex OS=Flavobacterium limnosediminis JC2902 OX=1341181 GN=FLJC2902T_27870 PE=3 SV=1 - [V6SIA0_9FLAO]	K00658	0	0										2.52	3.27	1.6				2.72	2.75	3.3367
IDQEPLGTGPFMLVQYQK	5	1	1	A0A1Q8YBZ8	A0A1Q8YBZ8	Bacteria	Proteobacteria	Betaproteobacteria	Burkholderiales	Comamonadaceae	Rhodoferax	Putative periplasmic dipeptide/oligopeptide binding protein OS=Rhodoferax antarcticus ANT.BR OX=1111071 GN=dppA PE=4 SV=1 - [A0A1Q8YBZ8_9BURK]	K12368	0	0										2.71	4.96	3.4				4.52		4.64691
HLSMDAPLVEGEDSNLYDVLR	12	1	1	V6SSG0	V6SSG0	Bacteria	Bacteroidetes	Flavobacteriia	Flavobacteriales	Flavobacteriaceae	Flavobacterium	RNA polymerase sigma-70 factor RpoD OS=Flavobacterium limnosediminis JC2902 OX=1341181 GN=FLJC2902T_07880 PE=3 SV=1 - [V6SSG0_9FLAO]		0	0				3.12						4.19	5.59	4.76				5.94	4.63	5.68015
AFGFSAIVVVGDENGVVGHGLGK	16	1	1	V6SLK4	V6SLK4	Bacteria	Bacteroidetes	Flavobacteriia	Flavobacteriales	Flavobacteriaceae	Flavobacterium	30S ribosomal protein S5 OS=Flavobacterium limnosediminis JC2902 OX=1341181 GN=rpsE PE=3 SV=1 - [V6SLK4_9FLAO]	K02988	0	0						3.5				1.29	6.26	3.85				5.88	5.18	5.51214
FAIGVDSNQNHIQPGTMLTSMLK	8	1	1	A0A3D5VLE3	A0A3D5VLE3	Bacteria	Proteobacteria	Betaproteobacteria	Burkholderiales	Comamonadaceae	Rhodoferax	BMP family ABC transporter substrate-binding protein OS=Rhodoferax sp. OX=50421 GN=DHV01_02885 PE=4 SV=1 - [A0A3D5VLE3_9BURK]	K07335	0	0										2.57	4.16	3.73				3.32	3.42	3.61881
NEALQVLCPVLLTSEK	7	1	1	V6SKI3	V6SKI3	Bacteria	Bacteroidetes	Flavobacteriia	Flavobacteriales	Flavobacteriaceae	Flavobacterium	UDP-N-acetylglucosamine 1-carboxyvinyltransferase OS=Flavobacterium limnosediminis JC2902 OX=1341181 GN=murA PE=3 SV=1 - [V6SKI3_9FLAO]	K00790	0	0				2.63						3.01	3.98	4.18				2.68	4.16
AVVALVAEVK	4	1	1	A0A3S0IWB5	A0A3S0IWB5	Bacteria	Proteobacteria	Betaproteobacteria	Burkholderiales	Oxalobacteraceae	Undibacterium	60 kDa chaperonin OS=Undibacterium sp. S11R28 OX=2495591 GN=groL PE=3 SV=1 - [A0A3S0IWB5_9BURK]		0	0.03										2.62	2.85					2.75		2.8344
IAQADCADGFLFDGFPR	3	1	1	A0A1Q8YFF3	A0A1Q8YFF3	Bacteria	Proteobacteria	Betaproteobacteria	Burkholderiales	Comamonadaceae	Rhodoferax	Adenylate kinase OS=Rhodoferax antarcticus ANT.BR OX=1111071 GN=adk PE=3 SV=1 - [A0A1Q8YFF3_9BURK]	K00939	0	0										1.43			2.42						2.64681
DLNEWIFDGK	4	1	1	A0A0U4NGK6	A0A0U4NGK6	Bacteria	Proteobacteria	Gammaproteobacteria	Chromatiales	Chromatiaceae	Rheinheimera	Ligand-gated channel protein OS=Rheinheimera sp. F8 OX=1763998 GN=ATY27_07590 PE=3 SV=1 - [A0A0U4NGK6_9GAMM]		0	0.04										2.19	1.71	1.66					1.75
DSDLGLNPSTVGEMVR	1	1	1	A0A1G5SE50	A0A1G5SE50	Bacteria	Proteobacteria	Betaproteobacteria	Nitrosomonadales	Nitrosomonadaceae	Nitrosomonas	Ribosome-recycling factor OS=Nitrosomonas mobilis OX=51642 GN=frr PE=3 SV=1 - [A0A1G5SE50_9PROT]	K02838	0	0.09										1.33
SALQNAASVAGLILTTDALVAELPEDK	10	1	1	A0A3S0IWB5	A0A3S0IWB5	Bacteria	Proteobacteria	Betaproteobacteria	Burkholderiales	Oxalobacteraceae	Undibacterium	60 kDa chaperonin OS=Undibacterium sp. S11R28 OX=2495591 GN=groL PE=3 SV=1 - [A0A3S0IWB5_9BURK]		0	0				1.21						1.21	4.85	1.4				2.54	1.83	2.58639
YAGFEPANFLDVGGTADAK	11	1	1	V6SRL2	V6SRL2	Bacteria	Bacteroidetes	Flavobacteriia	Flavobacteriales	Flavobacteriaceae	Flavobacterium	Succinate--CoA ligase [ADP-forming] subunit beta OS=Flavobacterium limnosediminis JC2902 OX=1341181 GN=sucC PE=3 SV=1 - [V6SRL2_9FLAO]	K01903	0	0				4.29	4.14	4.07				3.19	5.03	4.99				4.48	5.23	5.51796
SELIDAIAADAGITK	19	1	1	V6SK20	V6SK20	Bacteria	Bacteroidetes	Flavobacteriia	Flavobacteriales	Flavobacteriaceae	Flavobacterium	Histone-like bacterial DNA-binding protein HU-beta OS=Flavobacterium limnosediminis JC2902 OX=1341181 GN=FLJC2902T_22860 PE=3 SV=1 - [V6SK20_9FLAO]	K03530	0	0				3.61	3.7					3.76	4.23	3.83				4.14	4.21	4.43443
ENDFAMILGYPGR	9	1	1	V6SSD6	V6SSD6	Bacteria	Bacteroidetes	Flavobacteriia	Flavobacteriales	Flavobacteriaceae	Flavobacterium	Uncharacterized protein OS=Flavobacterium limnosediminis JC2902 OX=1341181 GN=FLJC2902T_20440 PE=4 SV=1 - [V6SSD6_9FLAO]		0	0				3.35	2.95	3.07				2.49	3.87	3.78				3.86	3.75	3.95924
DLDWGIDVPVEGAEGK	4	1	1	V6SZM8	V6SZM8	Bacteria	Bacteroidetes	Flavobacteriia	Flavobacteriales	Flavobacteriaceae	Flavobacterium	Methionine--tRNA ligase OS=Flavobacterium limnosediminis JC2902 OX=1341181 GN=metG PE=3 SV=1 - [V6SZM8_9FLAO]	K01874	0	0.01										2.18	3.11	2.52					2.81
LSDTMTEGVVATWLK	4	1	1	V6SL11	V6SL11	Bacteria	Bacteroidetes	Flavobacteriia	Flavobacteriales	Flavobacteriaceae	Flavobacterium	Acetyltransferase component of pyruvate dehydrogenase complex OS=Flavobacterium limnosediminis JC2902 OX=1341181 GN=FLJC2902T_20930 PE=3 SV=1 - [V6SL11_9FLAO]	K00627	0	0					2.13					2.48	3.26	2.58
AQYSCLPNNEGGIVDDLIVYK	4	1	1	V6SIK3	V6SIK3	Bacteria	Bacteroidetes	Flavobacteriia	Flavobacteriales	Flavobacteriaceae	Flavobacterium	Aminomethyltransferase OS=Flavobacterium limnosediminis JC2902 OX=1341181 GN=gcvT PE=3 SV=1 - [V6SIK3_9FLAO]	K00605	0	0										2.15	2					2.15		3.98085
LDLLIAAVR	7	1	1	Q82Y05	Q82Y05	Bacteria	Proteobacteria	Betaproteobacteria	Nitrosomonadales	Nitrosomonadaceae	Nitrosomonas	SAM (And some other nucleotide) binding motif:NOL1/NOP2/sun f OS=Nitrosomonas europaea (strain ATCC 19718 / CIP 103999 / KCTC 2705 / NBRC 14298) OX=228410 GN=NE0085 PE=3 SV=1 - [Q82Y05_NITEU]	K03500	0	0.02										1.33	1.68	1.61				1.99	1.92
MPADLFAEFDHTAPEELPAGDVK	4	1	1	A0A3D5VUF8	A0A3D5VUF8	Bacteria	Proteobacteria	Betaproteobacteria	Burkholderiales	Comamonadaceae	Rhodoferax	2-oxoglutarate dehydrogenase E1 component OS=Rhodoferax sp. OX=50421 GN=sucA PE=4 SV=1 - [A0A3D5VUF8_9BURK]	K00164	0	0										2.96	2.7					2.97	5.25
IVNGVNVLANAVK	5	1	1	A0A3S0IWB5	A0A3S0IWB5	Bacteria	Proteobacteria	Betaproteobacteria	Burkholderiales	Oxalobacteraceae	Undibacterium	60 kDa chaperonin OS=Undibacterium sp. S11R28 OX=2495591 GN=groL PE=3 SV=1 - [A0A3S0IWB5_9BURK]		0	0											3.23	3.09				1.94	3.06	2.77725
NGEEAIELVDQLKPDFAFLDIR	1	1	1	A0A4R3UJL5	A0A4R3UJL5	Bacteria	Proteobacteria	Betaproteobacteria	Burkholderiales	Oxalobacteraceae	Massilia	LytTR family two component transcriptional regulator OS=Massilia sp. GV097 OX=2135674 GN=C8K02_11732 PE=4 SV=1 - [A0A4R3UJL5_9BURK]	K02477	0	0.13										1.52
NIISTLYNTVSGK	4	1	1	V6SM15	V6SM15	Bacteria	Bacteroidetes	Flavobacteriia	Flavobacteriales	Flavobacteriaceae	Flavobacterium	UDP-glucose 6-dehydrogenase OS=Flavobacterium limnosediminis JC2902 OX=1341181 GN=FLJC2902T_19800 PE=3 SV=1 - [V6SM15_9FLAO]	K00012	0	0										1.6	2.75	2.4				1.87
ENTIIIDGAGPAVGIEAR	3	1	1	A0A3S0IWB5	A0A3S0IWB5	Bacteria	Proteobacteria	Betaproteobacteria	Burkholderiales	Oxalobacteraceae	Undibacterium	60 kDa chaperonin OS=Undibacterium sp. S11R28 OX=2495591 GN=groL PE=3 SV=1 - [A0A3S0IWB5_9BURK]		0	0											2.84	1.3						2.8893
ADEADFFYFPSYASK	5	1	1	A0A3D5VPF6	A0A3D5VPF6	Bacteria	Proteobacteria	Betaproteobacteria	Burkholderiales	Comamonadaceae	Rhodoferax	Alpha-glucoside ABC transporter substrate-binding protein OS=Rhodoferax sp. OX=50421 GN=DHV01_07510 PE=4 SV=1 - [A0A3D5VPF6_9BURK]	K10232	0	0										1.61	3.07	2.42				3.4		3.08946
ILGFAALTVVGDGEGR	15	1	1	A0A1H0N7L7	A0A1H0N7L7	Bacteria	Proteobacteria	Betaproteobacteria	Burkholderiales	Comamonadaceae	Rhodoferax	30S ribosomal protein S5 OS=Albidiferax sp. OV413 OX=1855285 GN=rpsE PE=3 SV=1 - [A0A1H0N7L7_9BURK]	K02988	0	0				3.58	4.34					3.12	4.44	3.72				3.88	4.09	4.46833		2.00264
IIVQGFTGSEGTFHASQMIEYGTNVVGGVTPGK	7	1	1	V6SKS9	V6SKS9	Bacteria	Bacteroidetes	Flavobacteriia	Flavobacteriales	Flavobacteriaceae	Flavobacterium	Succinate--CoA ligase [ADP-forming] subunit alpha OS=Flavobacterium limnosediminis JC2902 OX=1341181 GN=sucD PE=3 SV=1 - [V6SKS9_9FLAO]	K01902	0	0					3.54					3.59	3.88	4.03				4.39	3.77
TIPGNFIGALIGPGGK	9	1	1	V6SSF6	V6SSF6	Bacteria	Bacteroidetes	Flavobacteriia	Flavobacteriales	Flavobacteriaceae	Flavobacterium	Polyribonucleotide nucleotidyltransferase OS=Flavobacterium limnosediminis JC2902 OX=1341181 GN=pnp PE=3 SV=1 - [V6SSF6_9FLAO]	K00962	0	0				2.96	1.98	2.95				2.25	2.95	2.93					3.3	3.07107
DILLPGVGSVGGFDGK	2	1	1	A0A437QGK2	A0A437QGK2	Bacteria	Proteobacteria	Gammaproteobacteria	Chromatiales	Chromatiaceae	Rheinheimera	S9 family peptidase OS=Rheinheimera sp. KYPC3 OX=1834037 GN=EOE67_16145 PE=4 SV=1 - [A0A437QGK2_9GAMM]	K01322	0	0.01										1.67	2.58
IEVGNVSFPLNSSLIR	5	1	1	V6SSB2	V6SSB2	Bacteria	Bacteroidetes	Flavobacteriia	Flavobacteriales	Flavobacteriaceae	Flavobacterium	Gliding motility-related protein OS=Flavobacterium limnosediminis JC2902 OX=1341181 GN=FLJC2902T_09330 PE=4 SV=1 - [V6SSB2_9FLAO]		0	0										2.31		2.38				2.61	2.59	3.20907
MAPFGTGSAVNLASIPLSAVER	3	1	1	A0A2U2HF44	A0A2U2HF44	Bacteria	Proteobacteria	Betaproteobacteria	Burkholderiales	Oxalobacteraceae	Massilia	TonB-dependent receptor OS=Massilia glaciei OX=1524097 GN=C7C56_022595 PE=3 SV=1 - [A0A2U2HF44_9BURK]		0	0										2.07	2.98							3.08451
EQAPWFTIAHAVQIAPVR	19	1	1	A0A3E1RH89	A0A3E1RH89	Bacteria	Proteobacteria	Betaproteobacteria	Burkholderiales	Comamonadaceae	Rhodoferax	ABC transporter substrate-binding protein OS=Rhodoferax sp. IMCC26218 OX=2184758 GN=DIC66_02435 PE=4 SV=1 - [A0A3E1RH89_9BURK]	K12368	0	0										4.99	5.48	4				4.7	4.85	6.01249
YDFNLVAADEAATGATSIYAR	3	1	1	A0A1M5R6C2	A0A1M5R6C2	Bacteria	Proteobacteria	Betaproteobacteria	Burkholderiales	Oxalobacteraceae	Massilia	Iron complex outermembrane recepter protein OS=Massilia sp. CF038 OX=1881045 GN=SAMN05428948_3357 PE=3 SV=1 - [A0A1M5R6C2_9BURK]		0	0										1.22		3.26				3.62
VSFLEQGGSVWVFK	5	1	1	A0A2G8T8W7	A0A2G8T8W7	Bacteria	Proteobacteria	Betaproteobacteria	Burkholderiales	Oxalobacteraceae	Massilia	PQQ-dependent dehydrogenase, methanol/ethanol family OS=Massilia eurypsychrophila OX=1485217 GN=CR105_25980 PE=4 SV=1 - [A0A2G8T8W7_9BURK]	K00114	0	0										1.99	3	2.52				2.53		2.62095
ATLEQLGQAK	1	1	1	A0A3S0IWB5	A0A3S0IWB5	Bacteria	Proteobacteria	Betaproteobacteria	Burkholderiales	Oxalobacteraceae	Undibacterium	60 kDa chaperonin OS=Undibacterium sp. S11R28 OX=2495591 GN=groL PE=3 SV=1 - [A0A3S0IWB5_9BURK]		0	0.05																2.74
LNIPVFAMVDTNSDPR	4	1	1	V6SRV9	V6SRV9	Bacteria	Bacteroidetes	Flavobacteriia	Flavobacteriales	Flavobacteriaceae	Flavobacterium	30S ribosomal protein S2 OS=Flavobacterium limnosediminis JC2902 OX=1341181 GN=rpsB PE=3 SV=1 - [V6SRV9_9FLAO]	K02967	0	0										1.26	2.49					2.94	2.82
IGVPAASLADFAVQIK	1	1	1	A0A1M5TPV1	A0A1M5TPV1	Bacteria	Proteobacteria	Betaproteobacteria	Burkholderiales	Oxalobacteraceae	Massilia	Succinate--CoA ligase [ADP-forming] subunit beta OS=Massilia sp. CF038 OX=1881045 GN=sucC PE=3 SV=1 - [A0A1M5TPV1_9BURK]	K01903	0	0.1										1.23
TGFAHFFEHLLFEGTK	19	1	1	V6SR68	V6SR68	Bacteria	Bacteroidetes	Flavobacteriia	Flavobacteriales	Flavobacteriaceae	Flavobacterium	Peptidase M16-like protein OS=Flavobacterium limnosediminis JC2902 OX=1341181 GN=FLJC2902T_09920 PE=4 SV=1 - [V6SR68_9FLAO]	K07263	0	0				2.11	2.68					1.66	2.94	3.28				5	4.66	5.41673
MGAECIMDLLAR	6	1	1	V6SRL3	V6SRL3	Bacteria	Bacteroidetes	Flavobacteriia	Flavobacteriales	Flavobacteriaceae	Flavobacterium	DNA-directed RNA polymerase subunit beta' OS=Flavobacterium limnosediminis JC2902 OX=1341181 GN=rpoC PE=3 SV=1 - [V6SRL3_9FLAO]	K03046	0	0										2.51	2.88	2.62				2.82	3.15	3.19114
MGLPEVTLGVIPGYGGTQR	2	1	1	V6STW8	V6STW8	Bacteria	Bacteroidetes	Flavobacteriia	Flavobacteriales	Flavobacteriaceae	Flavobacterium	Enoyl-CoA hydratase/isomerase OS=Flavobacterium limnosediminis JC2902 OX=1341181 GN=FLJC2902T_03840 PE=3 SV=1 - [V6STW8_9FLAO]	K01715	0	0										1.08						2.64
MIVQNAGEESSVVVAAVLAGK	5	1	1	A0A1M5JLS4	A0A1M5JLS4	Bacteria	Proteobacteria	Betaproteobacteria	Burkholderiales	Oxalobacteraceae	Massilia	60 kDa chaperonin OS=Massilia sp. CF038 OX=1881045 GN=groL PE=3 SV=1 - [A0A1M5JLS4_9BURK]	K04077	0	0										1.83	2.25	1.74						2.45201
NNFINIFLDDK	4	1	1	V6SZV3	V6SZV3	Bacteria	Bacteroidetes	Flavobacteriia	Flavobacteriales	Flavobacteriaceae	Flavobacterium	Tryptophan--tRNA ligase OS=Flavobacterium limnosediminis JC2902 OX=1341181 GN=FLJC2902T_04380 PE=3 SV=1 - [V6SZV3_9FLAO]	K01867	0	0										1.87	2.97						2.26	2.75804
NPPQGEEATLVDLITHR	5	1	1	A0A0Q8TK83	A0A0Q8TK83	Bacteria	Proteobacteria	Betaproteobacteria	Burkholderiales	Comamonadaceae	Acidovorax	Aconitate hydratase B OS=Acidovorax sp. Root219 OX=1736493 GN=ASE28_13300 PE=3 SV=1 - [A0A0Q8TK83_9BURK]	K01682	0	0											5.02				1.99	3.58		3.81347
WSTEPNNTFYEIDEYEAPWNTGSK	4	1	1	A0A3E1RBZ7	A0A3E1RBZ7	Bacteria	Proteobacteria	Betaproteobacteria	Burkholderiales	Comamonadaceae	Rhodoferax	Glutamine synthetase OS=Rhodoferax sp. IMCC26218 OX=2184758 GN=glnA PE=3 SV=1 - [A0A3E1RBZ7_9BURK]	K20712	0	0										1.41		1.73					2.38	2.88566
SGGSIPIVALFEK	6	1	1	V6SSL1	V6SSL1	Bacteria	Bacteroidetes	Flavobacteriia	Flavobacteriales	Flavobacteriaceae	Flavobacterium	ArgE/DapE/Acy1 family protein OS=Flavobacterium limnosediminis JC2902 OX=1341181 GN=FLJC2902T_01410 PE=4 SV=1 - [V6SSL1_9FLAO]		0	0										2.68	3.41	3.32				3.26	3.36	3.93767
LDDVSTDGLNLIDEIR	9	1	1	V6SLM8	V6SLM8	Bacteria	Bacteroidetes	Flavobacteriia	Flavobacteriales	Flavobacteriaceae	Flavobacterium	Probable transaldolase OS=Flavobacterium limnosediminis JC2902 OX=1341181 GN=tal PE=3 SV=1 - [V6SLM8_9FLAO]	K00616	0	0				2.74	2.25	1.91				2.69	4.21	2.83				3.36	3.33	3.70239
DKGLNYVIEAGEAAFYGPK	6	1	1	V6SLC7	V6SLC7	Bacteria	Bacteroidetes	Flavobacteriia	Flavobacteriales	Flavobacteriaceae	Flavobacterium	Threonine--tRNA ligase OS=Flavobacterium limnosediminis JC2902 OX=1341181 GN=thrS PE=3 SV=1 - [V6SLC7_9FLAO]	K01868	0	0										3.43	5.2	3.32				3.79	3.45	4.18814
NENVVALCADLIGSLK	4	1	1	V6SKB5	V6SKB5	Bacteria	Bacteroidetes	Flavobacteriia	Flavobacteriales	Flavobacteriaceae	Flavobacterium	TktC protein OS=Flavobacterium limnosediminis JC2902 OX=1341181 GN=FLJC2902T_23880 PE=4 SV=1 - [V6SKB5_9FLAO]	K00615	0	0										2.04	3.53	2.64				2.93
EEGNVLLLDEPTNDLDINTLR	2	1	1	V6SNR3	V6SNR3	Bacteria	Bacteroidetes	Flavobacteriia	Flavobacteriales	Flavobacteriaceae	Flavobacterium	ATP-binding cassette protein, ChvD family OS=Flavobacterium limnosediminis JC2902 OX=1341181 GN=FLJC2902T_15830 PE=4 SV=1 - [V6SNR3_9FLAO]	K06020	0	0.01										2.26						1.84
GDGGVVDTTPVGSILLYADK	1	1	1	A0A437R350	A0A437R350	Bacteria	Proteobacteria	Gammaproteobacteria	Chromatiales	Chromatiaceae	Rheinheimera	Uncharacterized protein OS=Rheinheimera sp. KYPC3 OX=1834037 GN=EOE67_03140 PE=4 SV=1 - [A0A437R350_9GAMM]		0	0.04										1.39
VQVSMFEMAGLIGK	9	1	1	Q21X24	Q21X24	Bacteria	Proteobacteria	Betaproteobacteria	Burkholderiales	Comamonadaceae	Rhodoferax	SWIB/MDM2 OS=Rhodoferax ferrireducens (strain ATCC BAA-621 / DSM 15236 / T118) OX=338969 GN=Rfer_1954 PE=4 SV=1 - [Q21X24_RHOFT]		0	0										3.58	4.05	3.63				3.89	3.83	3.95875
LANHPFGSIGGNAAVDLNSIPFAALER	4	1	1	A0A4V3CST2	A0A4V3CST2	Bacteria	Proteobacteria	Betaproteobacteria	Burkholderiales		Paucibacter	Iron complex outermembrane receptor protein OS=Paucibacter toxinivorans OX=270368 GN=DES47_11091 PE=3 SV=1 - [A0A4V3CST2_9BURK]		0	0										2.22							4.16	4.88237
VLALLEAVGLSDR	6	1	1	A0A431TC96	A0A431TC96	Bacteria	Proteobacteria	Betaproteobacteria	Burkholderiales	Oxalobacteraceae	Undibacterium	ABC transporter ATP-binding protein OS=Undibacterium sp. S11R28 OX=2495591 GN=EJG51_11555 PE=4 SV=1 - [A0A431TC96_9BURK]		0	0										1.92	3.06	2.64				3.08	3.18	3.02294
GLNYVIEAGEAAFYGPK	7	1	1	V6SLC7	V6SLC7	Bacteria	Bacteroidetes	Flavobacteriia	Flavobacteriales	Flavobacteriaceae	Flavobacterium	Threonine--tRNA ligase OS=Flavobacterium limnosediminis JC2902 OX=1341181 GN=thrS PE=3 SV=1 - [V6SLC7_9FLAO]	K01868	0	0										1.9	3.64	3.55					3.87	3.14362
GNAEGLVNSFLEAESPGLTNDFDHK	1	1	1	A0A0U4NDI3	A0A0U4NDI3	Bacteria	Proteobacteria	Gammaproteobacteria	Chromatiales	Chromatiaceae	Rheinheimera	Uncharacterized protein OS=Rheinheimera sp. F8 OX=1763998 GN=ATY27_01580 PE=4 SV=1 - [A0A0U4NDI3_9GAMM]		0	0.06										1.6
LGWDWDNYAPDWQR	4	1	1	A0A2D2DQD3	A0A2D2DQD3	Bacteria	Proteobacteria	Betaproteobacteria	Burkholderiales	Oxalobacteraceae	Massilia	TonB-dependent receptor OS=Massilia violaceinigra OX=2045208 GN=CR152_23685 PE=3 SV=1 - [A0A2D2DQD3_9BURK]	K02014	0	0										1.15		2.23				3.07	2.98
AEGSYILPDNVPANEFLNLEGNK	3	1	1	V6SZM8	V6SZM8	Bacteria	Bacteroidetes	Flavobacteriia	Flavobacteriales	Flavobacteriaceae	Flavobacterium	Methionine--tRNA ligase OS=Flavobacterium limnosediminis JC2902 OX=1341181 GN=metG PE=3 SV=1 - [V6SZM8_9FLAO]	K01874	0	0										2.99		2.41				3.39
DAVAGVTTGGNTNLVDPNFNLPSDWR	8	1	1	A0A3D5BL40	A0A3D5BL40	Bacteria	Proteobacteria	Gammaproteobacteria	Chromatiales	Chromatiaceae	Rheinheimera	Cell envelope biogenesis protein OmpA OS=Rheinheimera sp. OX=1869214 GN=DF774_15225 PE=4 SV=1 - [A0A3D5BL40_9GAMM]		0	0										1.66	4.25	1.37				3.65	3.51	2.84114
AAAHGDINLITLLMGAQGK	14	1	1	V6SP16	V6SP16	Bacteria	Bacteroidetes	Flavobacteriia	Flavobacteriales	Flavobacteriaceae	Flavobacterium	Oxidoreductase OS=Flavobacterium limnosediminis JC2902 OX=1341181 GN=FLJC2902T_15140 PE=3 SV=1 - [V6SP16_9FLAO]		0	0				4.22	1.92	3.85				2.82	4.71	4.58				5.31	5.95	6.86072
TPQAAMDNLAEEMDNVMGR	17	1	1	A0A3D5VP11	A0A3D5VP11	Bacteria	Proteobacteria	Betaproteobacteria	Burkholderiales	Comamonadaceae	Rhodoferax	ABC transporter substrate-binding protein OS=Rhodoferax sp. OX=50421 GN=DHV01_06755 PE=4 SV=1 - [A0A3D5VP11_9BURK]	K17321	0	0										3.79	5.32	4.62				5.97	5.26	5.97024
DGTVEMGHTASYYFFGK	6	1	1	A0A3Q9BTQ4	A0A3Q9BTQ4	Bacteria	Proteobacteria	Betaproteobacteria	Burkholderiales	Oxalobacteraceae	Undibacterium	ABC transporter substrate-binding protein OS=Undibacterium parvum OX=401471 GN=EJN92_20980 PE=3 SV=1 - [A0A3Q9BTQ4_9BURK]		0	0										2		3.39				3.47	2.94
NLNFDYFFVR	2	1	1	V6SNT0	V6SNT0	Bacteria	Bacteroidetes	Flavobacteriia	Flavobacteriales	Flavobacteriaceae	Flavobacterium	Cytokinin riboside 5'-monophosphate phosphoribohydrolase OS=Flavobacterium limnosediminis JC2902 OX=1341181 GN=FLJC2902T_17040 PE=3 SV=1 - [V6SNT0_9FLAO]		0	0.06										1.45	2.1
IGAFNLISDNGYLVYNADTR	9	1	1	A0A1B7UJI4	A0A1B7UJI4	Bacteria	Proteobacteria	Gammaproteobacteria	Chromatiales	Chromatiaceae	Rheinheimera	Flagellar motor protein MotA OS=Rheinheimera sp. SA_1 OX=1827365 GN=A5320_12930 PE=3 SV=1 - [A0A1B7UJI4_9GAMM]	K03561	0	0										2.35	4.43	3.84				3.88	2.77	4.64577
FVAPVEGQYFDVITPITGK	4	1	1	A0A2S7JLK4	A0A2S7JLK4	Bacteria	Proteobacteria	Betaproteobacteria	Burkholderiales	Comamonadaceae	Limnohabitans	Aldehyde dehydrogenase OS=Limnohabitans sp. TS-CS-82 OX=2094193 GN=C5F52_22075 PE=3 SV=1 - [A0A2S7JLK4_9BURK]	K00138	0	0										2.03	3.53	3.65					3.1
LALAESNLLTELTNLHDVSAR	3	1	1	Q21RZ1	Q21RZ1	Bacteria	Proteobacteria	Betaproteobacteria	Burkholderiales	Comamonadaceae	Rhodoferax	Type I secretion outer membrane protein, TolC OS=Rhodoferax ferrireducens (strain ATCC BAA-621 / DSM 15236 / T118) OX=338969 GN=Rfer_3762 PE=4 SV=1 - [Q21RZ1_RHOFT]	K12543	0	0										3.52						5.12	5.59
LNHYAFGDATGALVDMLGVR	5	1	1	A0A2U2HKK2	A0A2U2HKK2	Bacteria	Proteobacteria	Betaproteobacteria	Burkholderiales	Oxalobacteraceae	Massilia	Peroxiredoxin OS=Massilia glaciei OX=1524097 GN=C7C56_012880 PE=4 SV=1 - [A0A2U2HKK2_9BURK]	K03386	0	0										2.1	4.31	3.94				4.26		5.11131
IVIFGAGTGNPYFTTDTAAVLR	7	1	1	V6SSY6	V6SSY6	Bacteria	Bacteroidetes	Flavobacteriia	Flavobacteriales	Flavobacteriaceae	Flavobacterium	Uridylate kinase OS=Flavobacterium limnosediminis JC2902 OX=1341181 GN=pyrH PE=3 SV=1 - [V6SSY6_9FLAO]	K09903	0	0				1.99		2.63				2.53	3.93	3.14				3.77	3.8
DPATAGLPISGIGGIGTWR	2	1	1	A0A255ZKI9	A0A255ZKI9	Bacteria	Proteobacteria	Betaproteobacteria	Burkholderiales	Comamonadaceae	Rhodoferax	Dihydropyrimidine dehydrogenase subunit B OS=Rhodoferax sp. TH121 OX=2022803 GN=CHU94_03515 PE=4 SV=1 - [A0A255ZKI9_9BURK]	K17723	0	0.01										2.12		2.42
SDAADIELALDAAHAASDAWGK	22	1	1	A0A315DE33	A0A315DE33	Bacteria	Proteobacteria	Betaproteobacteria	Burkholderiales	Comamonadaceae	Limnohabitans	Aldehyde dehydrogenase OS=Limnohabitans sp. Bal53 OX=1977910 GN=B9Z50_04535 PE=3 SV=1 - [A0A315DE33_9BURK]	K00138	0	0				1.6	3.76	3.76				4.12	6.77	5.15				7.63	6.65	8.23825
ILELGNALDTYIPEPVR	7	1	1	A0A486XN57	A0A486XN57	Bacteria	Proteobacteria	Gammaproteobacteria	Chromatiales	Chromatiaceae	Rheinheimera	Elongation factor Tu OS=Rheinheimera sp. BAL341 OX=1708203 GN=tuf PE=3 SV=1 - [A0A486XN57_9GAMM]	K02358	0	0					1.61					4.47		3.69				4.41	3.28	3.26855
EGAIDLVSIAEDVPADVK	6	1	1	A0A3D5VQF0	A0A3D5VQF0	Bacteria	Proteobacteria	Betaproteobacteria	Burkholderiales	Comamonadaceae	Rhodoferax	BMP family ABC transporter substrate-binding protein OS=Rhodoferax sp. OX=50421 GN=DHV01_09960 PE=4 SV=1 - [A0A3D5VQF0_9BURK]	K07335	0	0										3.55	3.96	4.81				4.26	1.69	4.809
NNQGQWFNVAEQSFAK	4	1	1	A0A3Q9BTQ4	A0A3Q9BTQ4	Bacteria	Proteobacteria	Betaproteobacteria	Burkholderiales	Oxalobacteraceae	Undibacterium	ABC transporter substrate-binding protein OS=Undibacterium parvum OX=401471 GN=EJN92_20980 PE=3 SV=1 - [A0A3Q9BTQ4_9BURK]		0	0											3.89	3.58				4.01	4.61
SNVLGVVASVPIPEVIR	10	1	1	A0A3E1REI3	A0A3E1REI3	Bacteria	Proteobacteria	Betaproteobacteria	Burkholderiales	Comamonadaceae	Rhodoferax	BMP family ABC transporter substrate-binding protein OS=Rhodoferax sp. IMCC26218 OX=2184758 GN=DIC66_07505 PE=4 SV=1 - [A0A3E1REI3_9BURK]	K07335	0	0					2.02					2.2	4.09	2.77				3.76	3.21	4.08887
IFISAGEHDMTSNIIHLVLAR	1	1	1	A0A3A1WBE6	A0A3A1WBE6	Bacteria	Proteobacteria	Betaproteobacteria	Burkholderiales	Comamonadaceae	Acidovorax	Acyl-CoA dehydrogenase OS=Acidovorax cavernicola OX=1675792 GN=D3H34_11225 PE=3 SV=1 - [A0A3A1WBE6_9BURK]	K20035	0	0																2.31
VEVLTGGGSATYGADAVAGVVNFVMK	1	1	1	A0A0U4V7P2	A0A0U4V7P2	Bacteria	Proteobacteria	Gammaproteobacteria	Chromatiales	Chromatiaceae	Rheinheimera	TonB-dependent receptor OS=Rheinheimera sp. F8 OX=1763998 GN=ATY27_01170 PE=3 SV=1 - [A0A0U4V7P2_9GAMM]		0.01	0.15										1.1
QLLLGAFPNVLVDK	2	1	1	A0A0U4V2N7	A0A0U4V2N7	Bacteria	Proteobacteria	Gammaproteobacteria	Chromatiales	Chromatiaceae	Rheinheimera	NAD-glutamate dehydrogenase OS=Rheinheimera sp. F8 OX=1763998 GN=ATY27_15190 PE=4 SV=1 - [A0A0U4V2N7_9GAMM]	K15371	0.01	0.09										1.35						1.94
TLAEFIQYFGADR	6	1	1	V6ST36	V6ST36	Bacteria	Bacteroidetes	Flavobacteriia	Flavobacteriales	Flavobacteriaceae	Flavobacterium	Ribosomal RNA small subunit methyltransferase I OS=Flavobacterium limnosediminis JC2902 OX=1341181 GN=rsmI PE=3 SV=1 - [V6ST36_9FLAO]	K07056	0	0										2.53	3.29	2.36				2.29	3.09	2.83524
GNEGLYNTFMENFPITDTR	11	1	1	V6SSX9	V6SSX9	Bacteria	Bacteroidetes	Flavobacteriia	Flavobacteriales	Flavobacteriaceae	Flavobacterium	DNA-directed RNA polymerase subunit beta OS=Flavobacterium limnosediminis JC2902 OX=1341181 GN=rpoB PE=3 SV=1 - [V6SSX9_9FLAO]	K03043	0	0				3.42						3.36	3.78	3.01				3.48	4.21	3.59368
SKEEVIGEIIGLLQSPAQR	7	1	1	V6SS52	V6SS52	Bacteria	Bacteroidetes	Flavobacteriia	Flavobacteriales	Flavobacteriaceae	Flavobacterium	50S ribosomal protein L10 OS=Flavobacterium limnosediminis JC2902 OX=1341181 GN=rplJ PE=3 SV=1 - [V6SS52_9FLAO]	K02864	0	0					2.8					2.17	4.26	3.22				3.78	3.67	3.43621
MAPFGTGSAVNLASIPLSAVER	11	1	1	A0A2U2HF44	A0A2U2HF44	Bacteria	Proteobacteria	Betaproteobacteria	Burkholderiales	Oxalobacteraceae	Massilia	TonB-dependent receptor OS=Massilia glaciei OX=1524097 GN=C7C56_022595 PE=3 SV=1 - [A0A2U2HF44_9BURK]		0	0										1.32	5.15	2.53				3.75	4.59	4.81502
MKPDLFQAPDYYLLDDLLTDEHK	8	1	1	V6SSU4	V6SSU4	Bacteria	Bacteroidetes	Flavobacteriia	Flavobacteriales	Flavobacteriaceae	Flavobacterium	Glutaryl-CoA dehydrogenase OS=Flavobacterium limnosediminis JC2902 OX=1341181 GN=FLJC2902T_01740 PE=3 SV=1 - [V6SSU4_9FLAO]	K00252	0	0										1.55	3.92					2.88	5.4	5.62234
QNPIEYIEAGDIGAAVGFK	12	1	1	V6SM59	V6SM59	Bacteria	Bacteroidetes	Flavobacteriia	Flavobacteriales	Flavobacteriaceae	Flavobacterium	Elongation factor G OS=Flavobacterium limnosediminis JC2902 OX=1341181 GN=fusA PE=3 SV=1 - [V6SM59_9FLAO]	K02355	0	0				4.75	4.35	3.95				3.56	4.39	4.1				3.16	2.41	3.95227
LCPIETPEGPNIGLISSLGVYAK	6	1	1	V6SSX9	V6SSX9	Bacteria	Bacteroidetes	Flavobacteriia	Flavobacteriales	Flavobacteriaceae	Flavobacterium	DNA-directed RNA polymerase subunit beta OS=Flavobacterium limnosediminis JC2902 OX=1341181 GN=rpoB PE=3 SV=1 - [V6SSX9_9FLAO]	K03043	0	0				1.57						1.74	3.92					2.66	3.17	4.88486
IVKPDAAILFSDILVVPR	12	1	1	V6STE7	V6STE7	Bacteria	Bacteroidetes	Flavobacteriia	Flavobacteriales	Flavobacteriaceae	Flavobacterium	Uroporphyrinogen decarboxylase OS=Flavobacterium limnosediminis JC2902 OX=1341181 GN=hemE PE=3 SV=1 - [V6STE7_9FLAO]	K01599	0	0				3.45	2.26					1.97	2.71	1.99				3.07	2.69	3.71776
VYGPDVWLPEETLAAVK	6	1	1	A0A411X1Z5	A0A411X1Z5	Bacteria	Proteobacteria	Betaproteobacteria	Burkholderiales	Oxalobacteraceae	Massilia	Isocitrate dehydrogenase [NADP] OS=Massilia albidiflava OX=321983 GN=EYF70_20665 PE=4 SV=1 - [A0A411X1Z5_9BURK]	K00031	0	0										2.03	2.25	2.59				2.94	2.31	2.61618
AISDFVQENLSNWYVR	1	1	1	V6SR10	V6SR10	Bacteria	Bacteroidetes	Flavobacteriia	Flavobacteriales	Flavobacteriaceae	Flavobacterium	Isoleucine--tRNA ligase OS=Flavobacterium limnosediminis JC2902 OX=1341181 GN=ileS PE=3 SV=1 - [V6SR10_9FLAO]	K01870	0.01	0.15										1.09
TVAQIAESGTFYAEEYHLDINNPLFSDAQR	4	1	1	A0A0U4V7P2	A0A0U4V7P2	Bacteria	Proteobacteria	Gammaproteobacteria	Chromatiales	Chromatiaceae	Rheinheimera	TonB-dependent receptor OS=Rheinheimera sp. F8 OX=1763998 GN=ATY27_01170 PE=3 SV=1 - [A0A0U4V7P2_9GAMM]		0	0										2.48						3.97		2.12399
ANLVALIEALNK	5	1	1	A0A1M5V5D6	A0A1M5V5D6	Bacteria	Proteobacteria	Betaproteobacteria	Burkholderiales	Oxalobacteraceae	Massilia	50S ribosomal protein L1 OS=Massilia sp. CF038 OX=1881045 GN=rplA PE=3 SV=1 - [A0A1M5V5D6_9BURK]	K02863	0	0										2.11	1.96					2.51	3	3.04185
TAMVGLITPGGAILLGR	6	1	1	A0A418XQM0	A0A418XQM0	Bacteria	Proteobacteria	Betaproteobacteria	Burkholderiales	Oxalobacteraceae	Massilia	Porin OS=Massilia sp. K1S02-61 OX=2320864 GN=D3872_16680 PE=4 SV=1 - [A0A418XQM0_9BURK]		0	0										2.16	3.11	2.5				3.27	2.76	2.78062
YLVDMLTLAGVADPAK	6	1	1	A0A0U4VA78	A0A0U4VA78	Bacteria	Proteobacteria	Gammaproteobacteria	Chromatiales	Chromatiaceae	Rheinheimera	Peptidase M13 OS=Rheinheimera sp. F8 OX=1763998 GN=ATY27_06555 PE=4 SV=1 - [A0A0U4VA78_9GAMM]	K07386	0	0										2.28	3.75	3.11				2.83	3.75	3.71218
LGTVPQQIPGSDIYTALEK	2	1	1	A0A3Q9BTQ4	A0A3Q9BTQ4	Bacteria	Proteobacteria	Betaproteobacteria	Burkholderiales	Oxalobacteraceae	Undibacterium	ABC transporter substrate-binding protein OS=Undibacterium parvum OX=401471 GN=EJN92_20980 PE=3 SV=1 - [A0A3Q9BTQ4_9BURK]		0	0																3.39	2.09
SAHIVTIEEPIEYFLR	1	1	1	A0A430HU57	A0A430HU57	Bacteria	Proteobacteria	Betaproteobacteria	Burkholderiales	Oxalobacteraceae	Massilia	Twitching motility protein PilT OS=Massilia sp. SOD OX=2495579 GN=EJB06_02825 PE=4 SV=1 - [A0A430HU57_9BURK]		0	0.12										1.47
KGTTVFDTDEFIK	1	1	1	A0A318JDR0	A0A318JDR0	Bacteria	Proteobacteria	Betaproteobacteria	Burkholderiales	Oxalobacteraceae	Undibacterium	Acetyl-CoA acetyltransferase OS=Undibacterium pigrum OX=401470 GN=DFR42_102313 PE=3 SV=1 - [A0A318JDR0_9BURK]	K00626	0	0.08												2.58
IAASDLGAHVIK	2	1	1	A0A3S9HIX4	A0A3S9HIX4	Bacteria	Proteobacteria	Betaproteobacteria	Burkholderiales	Oxalobacteraceae	Undibacterium	Acetyl-CoA C-acetyltransferase OS=Undibacterium parvum OX=401471 GN=EJN92_08450 PE=3 SV=1 - [A0A3S9HIX4_9BURK]	K00626	0	0.02																2.89	3.11
TAHPMGVLSSLTSALTAFNPK	8	1	1	V6SLJ0	V6SLJ0	Bacteria	Bacteroidetes	Flavobacteriia	Flavobacteriales	Flavobacteriaceae	Flavobacterium	Citrate synthase OS=Flavobacterium limnosediminis JC2902 OX=1341181 GN=FLJC2902T_19920 PE=3 SV=1 - [V6SLJ0_9FLAO]	K01647	0	0										3.77	1.76	3.31				4.61	3.59	3.53928
NINLGMAAALPNGNLIVPVIK	9	1	1	V6SIA0	V6SIA0	Bacteria	Bacteroidetes	Flavobacteriia	Flavobacteriales	Flavobacteriaceae	Flavobacterium	Dihydrolipoamide acetyltransferase component of pyruvate dehydrogenase complex OS=Flavobacterium limnosediminis JC2902 OX=1341181 GN=FLJC2902T_27870 PE=3 SV=1 - [V6SIA0_9FLAO]	K00658	0	0										1.73	4.23	2.89				4.47	4.18	4.05167
ELIDNSGMPILSAVQFQEAADQVK	16	1	1	V6SRL2	V6SRL2	Bacteria	Bacteroidetes	Flavobacteriia	Flavobacteriales	Flavobacteriaceae	Flavobacterium	Succinate--CoA ligase [ADP-forming] subunit beta OS=Flavobacterium limnosediminis JC2902 OX=1341181 GN=sucC PE=3 SV=1 - [V6SRL2_9FLAO]	K01903	0	0				3.23	2.79	4.35				2.61	2.69	3.3				5.48	4	3.68191
SAIGAFGGSLSTMEPAELAGIVMK	8	1	1	A0A3Q9BQX5	A0A3Q9BQX5	Bacteria	Proteobacteria	Betaproteobacteria	Burkholderiales	Oxalobacteraceae	Undibacterium	Acetyl-CoA C-acyltransferase OS=Undibacterium parvum OX=401471 GN=EJN92_11110 PE=3 SV=1 - [A0A3Q9BQX5_9BURK]	K00626	0	0										3.19	4.63					3.52	4.35	3.86509
AASIFPIVFLEDK	5	1	1	A0A315D3W1	A0A315D3W1	Bacteria	Proteobacteria	Betaproteobacteria	Burkholderiales	Comamonadaceae	Limnohabitans	Peptidase OS=Limnohabitans sp. Bal53 OX=1977910 GN=B9Z50_16390 PE=4 SV=1 - [A0A315D3W1_9BURK]		0	0										2.26	2.84					2.82	2.85	3.42306
NANDGISLAQTAEGALSKVGDNLQR	8	1	1	A0A3N7BUR4	A0A3N7BUR4	Bacteria	Proteobacteria	Betaproteobacteria	Burkholderiales		Paucibacter	Flagellin OS=Paucibacter sp. KBW04 OX=2153361 GN=DBR47_18040 PE=3 SV=1 - [A0A3N7BUR4_9BURK]	K02406	0	0										2.5	5.88					5.66	5.6	5.37317
SQYDNFIGGK	7	1	1	A0A2R7MFI6	A0A2R7MFI6	Bacteria	Proteobacteria	Betaproteobacteria	Burkholderiales	Comamonadaceae	Acidovorax	Aldehyde dehydrogenase OS=Acidovorax sp. HMWF029 OX=2056863 GN=DBR12_08720 PE=3 SV=1 - [A0A2R7MFI6_9BURK]	K00138	0	0.01										1.98	2.36	3				1.78	2.74	2.76779
VGEQVLSWGESTLIQHGINITPIDVGIAR	6	1	1	A0A0U4NKH5	A0A0U4NKH5	Bacteria	Proteobacteria	Gammaproteobacteria	Chromatiales	Chromatiaceae	Rheinheimera	Uncharacterized protein OS=Rheinheimera sp. F8 OX=1763998 GN=ATY27_15210 PE=4 SV=1 - [A0A0U4NKH5_9GAMM]		0	0										2.54		3.63				3.45	4.69	4.30833
SSIFINGILDNLVK	4	1	1	V6SWJ4	V6SWJ4	Bacteria	Bacteroidetes	Flavobacteriia	Flavobacteriales	Flavobacteriaceae	Flavobacterium	Transcription antitermination protein NusB OS=Flavobacterium limnosediminis JC2902 OX=1341181 GN=FLJC2902T_13710 PE=3 SV=1 - [V6SWJ4_9FLAO]	K03625	0	0.01										2.25	3.05	1.9					2.59
IDNHITHVVPIIADIDAGFGNAEATYLLAK	3	1	1	A0A0L6VX34	A0A0L6VX34	Bacteria	Proteobacteria	Betaproteobacteria	Burkholderiales	Oxalobacteraceae	Massilia	Isocitrate lyase OS=Massilia sp. WF1 OX=1406431 GN=AB595_25165 PE=4 SV=1 - [A0A0L6VX34_9BURK]	K01637	0	0										2.48		2.18				4.86
AGESIFGIPIFASVK	4	1	1	A0A1H0MJQ9	A0A1H0MJQ9	Bacteria	Proteobacteria	Betaproteobacteria	Burkholderiales	Comamonadaceae	Rhodoferax	Succinate--CoA ligase [ADP-forming] subunit alpha OS=Albidiferax sp. OV413 OX=1855285 GN=sucD PE=3 SV=1 - [A0A1H0MJQ9_9BURK]	K01902	0	0.01										2.14	3					2.23		2.29937
AELDLFEVALDNIRPTVEVK	5	1	1	A0A0M0M032	A0A0M0M032	Bacteria	Proteobacteria	Gammaproteobacteria	Chromatiales	Chromatiaceae	Rheinheimera	30S ribosomal protein S7 OS=Rheinheimera sp. KL1 OX=1635005 GN=rpsG PE=3 SV=1 - [A0A0M0M032_9GAMM]		0	0										3.1	2.95	3.26				4.4	3.66
VAAIQHANPLDTDSMMGAQASK	9	1	1	A0A0S9F8U7	A0A0S9F8U7	Bacteria	Proteobacteria	Betaproteobacteria	Burkholderiales	Comamonadaceae	Acidovorax	Aldehyde dehydrogenase OS=Acidovorax sp. Leaf76 OX=1736236 GN=ASF11_03575 PE=3 SV=1 - [A0A0S9F8U7_9BURK]	K00138	0	0										4.56	6.89	7.28				8.04	7.31	7.02592
GAASALYGPDAVGGVIQIFTR	8	1	1	A0A1T1AW00	A0A1T1AW00	Bacteria	Proteobacteria	Betaproteobacteria	Burkholderiales	Comamonadaceae	Rhodoferax	Uncharacterized protein OS=Rhodoferax fermentans OX=28066 GN=RF819_17650 PE=3 SV=1 - [A0A1T1AW00_RHOFE]	K16092	0	0										1.77	2.92	2.59				4.15	4.46	4.5247
DSEGAQGQFLWAILR	4	1	1	Q21SN1	Q21SN1	Bacteria	Proteobacteria	Betaproteobacteria	Burkholderiales	Comamonadaceae	Rhodoferax	3-hydroxyacyl-CoA dehydrogenase OS=Rhodoferax ferrireducens (strain ATCC BAA-621 / DSM 15236 / T118) OX=338969 GN=Rfer_3517 PE=4 SV=1 - [Q21SN1_RHOFT]		0	0				3.03	2.59	3.48				3.4
KGEVVFEVDEHGK	3	1	1	A0A3Q9BQX5	A0A3Q9BQX5	Bacteria	Proteobacteria	Betaproteobacteria	Burkholderiales	Oxalobacteraceae	Undibacterium	Acetyl-CoA C-acyltransferase OS=Undibacterium parvum OX=401471 GN=EJN92_11110 PE=3 SV=1 - [A0A3Q9BQX5_9BURK]	K00626	0	0.03											3.38	2.93						3.39263
LIEVDALPYPLAVAGGLEYR	11	1	1	A0A3D5BJW0	A0A3D5BJW0	Bacteria	Proteobacteria	Gammaproteobacteria	Chromatiales	Chromatiaceae	Rheinheimera	TonB-dependent receptor OS=Rheinheimera sp. OX=1869214 GN=DF774_09530 PE=3 SV=1 - [A0A3D5BJW0_9GAMM]	K02014	0	0										3.56	4.17	2.29				3.67	3.53	4.28871
VLAGILENYQTPEGIVIPEVLR	9	1	1	V6SR07	V6SR07	Bacteria	Bacteroidetes	Flavobacteriia	Flavobacteriales	Flavobacteriaceae	Flavobacterium	Seryl-tRNA synthetase OS=Flavobacterium limnosediminis JC2902 OX=1341181 GN=FLJC2902T_11130 PE=4 SV=1 - [V6SR07_9FLAO]	K01875	0	0				2.16						3.51	5.59	2.56					4.32	4.77488
ESAFIDLLTMEMNK	5	1	1	V6SXQ0	V6SXQ0	Bacteria	Bacteroidetes	Flavobacteriia	Flavobacteriales	Flavobacteriaceae	Flavobacterium	MoxR family ATPase OS=Flavobacterium limnosediminis JC2902 OX=1341181 GN=FLJC2902T_12020 PE=4 SV=1 - [V6SXQ0_9FLAO]	K03924	0	0										2	3.22					3.17	3.52	3.06484
GELPLEVEDLEDEVAGLSTR	4	1	1	V6SI75	V6SI75	Bacteria	Bacteroidetes	Flavobacteriia	Flavobacteriales	Flavobacteriaceae	Flavobacterium	Uncharacterized protein OS=Flavobacterium limnosediminis JC2902 OX=1341181 GN=FLJC2902T_28900 PE=4 SV=1 - [V6SI75_9FLAO]	K07164	0	0										3.99	4.05	3.01				4.91
VTVPAGYTATVIYALGDPLR	9	1	1	A0A2N8L3U9	A0A2N8L3U9	Bacteria	Proteobacteria	Betaproteobacteria	Burkholderiales		Paucibacter	Phosphatase OS=Paucibacter aquatile OX=2070761 GN=C1O66_03115 PE=4 SV=1 - [A0A2N8L3U9_9BURK]	K07093	0	0										1.36	1.78	2.73				1.91	2.91	3.48455
SAVITFLGGGLSDGSQGPDISTIPSIALK	4	1	1	A0A0U4W1E2	A0A0U4W1E2	Bacteria	Proteobacteria	Gammaproteobacteria	Chromatiales	Chromatiaceae	Rheinheimera	TonB-dependent receptor OS=Rheinheimera sp. F8 OX=1763998 GN=ATY27_14005 PE=3 SV=1 - [A0A0U4W1E2_9GAMM]	K02014	0	0										1.65		2.63					3.2
GLSPDTTGTPFANILSGAGTALGTGFK	5	1	1	A0A4R2WMC8	A0A4R2WMC8	Bacteria	Proteobacteria	Betaproteobacteria	Burkholderiales	Oxalobacteraceae	Massilia	Iron complex outermembrane receptor protein OS=Massilia sp. GV090 OX=2135673 GN=C8K01_102620 PE=3 SV=1 - [A0A4R2WMC8_9BURK]		0	0										2.34		1.7				4.01	4.45
VLQSALAQVPNLDPK	4	1	1	A0A3S9HKZ7	A0A3S9HKZ7	Bacteria	Proteobacteria	Betaproteobacteria	Burkholderiales	Oxalobacteraceae	Undibacterium	Acetyl-CoA C-acyltransferase OS=Undibacterium parvum OX=401471 GN=EJN92_12700 PE=3 SV=1 - [A0A3S9HKZ7_9BURK]	K00632	0	0.01											2.51					1.9	1.9	1.98887
EIADSVGAILMADIAHPAGLIAK	15	1	1	V6SJ74	V6SJ74	Bacteria	Bacteroidetes	Flavobacteriia	Flavobacteriales	Flavobacteriaceae	Flavobacterium	Serine hydroxymethyltransferase OS=Flavobacterium limnosediminis JC2902 OX=1341181 GN=glyA PE=3 SV=1 - [V6SJ74_9FLAO]	K00600	0	0				4.14	2.18	3.79				4.64	5.34	5.41				5.52	5.66	5.40472
VGMDLVYHVDSLPLYFVGGIK	4	1	1	A0A0U4GTR9	A0A0U4GTR9	Bacteria	Proteobacteria	Gammaproteobacteria	Chromatiales	Chromatiaceae	Rheinheimera	OmpA-like domain-containing protein OS=Rheinheimera sp. F8 OX=1763998 GN=ATY27_06690 PE=4 SV=1 - [A0A0U4GTR9_9GAMM]	K03286	0	0										1.16						3.78		4.77501
DIIAILGMDELSDADR	4	1	1	A0A0U4V885	A0A0U4V885	Bacteria	Proteobacteria	Gammaproteobacteria	Chromatiales	Chromatiaceae	Rheinheimera	ATP synthase subunit beta OS=Rheinheimera sp. F8 OX=1763998 GN=atpD PE=3 SV=1 - [A0A0U4V885_9GAMM]	K02112	0	0										2.25		2.4				3.14		4.02489
FSAYLGDVLSDLRK	4	1	1	A0A3Q9BN19	A0A3Q9BN19	Bacteria	Proteobacteria	Betaproteobacteria	Burkholderiales	Oxalobacteraceae	Undibacterium	Acetyltransferase component of pyruvate dehydrogenase complex OS=Undibacterium parvum OX=401471 GN=aceF PE=3 SV=1 - [A0A3Q9BN19_9BURK]	K00627	0	0											3.25					2.44	2.96	3.34221
IVEALSLAEQIGMPSWVSVDSK	7	1	1	A0A2U2I550	A0A2U2I550	Bacteria	Proteobacteria	Betaproteobacteria	Burkholderiales	Oxalobacteraceae	Massilia	30S ribosomal protein S4 OS=Massilia glaciei OX=1524097 GN=rpsD PE=3 SV=1 - [A0A2U2I550_9BURK]	K02986	0	0										1.89	5.41	3.47				5.35		4.95491
FILLDEPFAGVDPVAVEDIQR	5	1	1	V6SIM9	V6SIM9	Bacteria	Bacteroidetes	Flavobacteriia	Flavobacteriales	Flavobacteriaceae	Flavobacterium	ABC transporter ATP-binding protein OS=Flavobacterium limnosediminis JC2902 OX=1341181 GN=FLJC2902T_29420 PE=4 SV=1 - [V6SIM9_9FLAO]	K06861	0	0										1.89	4.23					3.58	3.7	3.23194
DKDILEIFDLAEEIK	12	1	1	V6SSX9	V6SSX9	Bacteria	Bacteroidetes	Flavobacteriia	Flavobacteriales	Flavobacteriaceae	Flavobacterium	DNA-directed RNA polymerase subunit beta OS=Flavobacterium limnosediminis JC2902 OX=1341181 GN=rpoB PE=3 SV=1 - [V6SSX9_9FLAO]	K03043	0	0				4.46		2.43				4.05	4.96	4.45				5.27	5.1	5.13838
TQLFYVPTNEWGMEIWNEPISYK	6	1	1	A0A315CMR6	A0A315CMR6	Bacteria	Proteobacteria	Betaproteobacteria	Burkholderiales	Comamonadaceae	Limnohabitans	PQQ-dependent dehydrogenase, methanol/ethanol family OS=Limnohabitans sp. Jir72 OX=1977909 GN=B9Z52_09070 PE=4 SV=1 - [A0A315CMR6_9BURK]	K00114	0	0										1.52	2.51					2.87	2.55	4.02015
QYTPMYLALSQVADPFQAGLAGSAK	5	1	1	A0A0Q6WY47	A0A0Q6WY47	Bacteria	Proteobacteria	Betaproteobacteria	Burkholderiales	Oxalobacteraceae	Massilia	Porin OS=Massilia sp. Root351 OX=1736522 GN=ASD15_03455 PE=4 SV=1 - [A0A0Q6WY47_9BURK]		0	0										1.68						4.41	4.25
VEVLTGGGSATYGADAVAGVVNFVMK	15	1	1	A0A0U4V7P2	A0A0U4V7P2	Bacteria	Proteobacteria	Gammaproteobacteria	Chromatiales	Chromatiaceae	Rheinheimera	TonB-dependent receptor OS=Rheinheimera sp. F8 OX=1763998 GN=ATY27_01170 PE=3 SV=1 - [A0A0U4V7P2_9GAMM]		0	0										2.29	5.2	1.91				4.53	4.91	5.95893
LEFLSYVLGEPAFDVK	3	1	1	A0A418Y5Z3	A0A418Y5Z3	Bacteria	Proteobacteria	Betaproteobacteria	Burkholderiales	Oxalobacteraceae	Massilia	DNA-directed RNA polymerase subunit beta OS=Massilia sp. K1S02-61 OX=2320864 GN=rpoB PE=3 SV=1 - [A0A418Y5Z3_9BURK]	K03043	0	0										1.24	2.58	1.11
NANDGISLAQTAEGALGSMSTVLQR	8	1	1	A0A1P8K6F7	A0A1P8K6F7	Bacteria	Proteobacteria	Betaproteobacteria	Burkholderiales	Comamonadaceae	Rhodoferax	Flagellin OS=Rhodoferax saidenbachensis OX=1484693 GN=RS694_02805 PE=3 SV=1 - [A0A1P8K6F7_9BURK]	K02406	0	0										2.03	5.57	1.67				4.68	1.86	5.82618
YNQVIDIWTSANAQLTELAMK	3	1	1	V6SRL3	V6SRL3	Bacteria	Bacteroidetes	Flavobacteriia	Flavobacteriales	Flavobacteriaceae	Flavobacterium	DNA-directed RNA polymerase subunit beta' OS=Flavobacterium limnosediminis JC2902 OX=1341181 GN=rpoC PE=3 SV=1 - [V6SRL3_9FLAO]	K03046	0	0										1.88							4.14
LTTPFAFDYFDVEPDMVTVAK	4	1	1	A0A1M5RB88	A0A1M5RB88	Bacteria	Proteobacteria	Betaproteobacteria	Burkholderiales	Oxalobacteraceae	Massilia	Beta-alanine--pyruvate transaminase OS=Massilia sp. CF038 OX=1881045 GN=SAMN05428948_3433 PE=3 SV=1 - [A0A1M5RB88_9BURK]	K00822	0	0										2.25	3.64						3.25	3.42897
LGDNADMAMIELVDFNELYNGGK	5	1	1	V6SS95	V6SS95	Bacteria	Bacteroidetes	Flavobacteriia	Flavobacteriales	Flavobacteriaceae	Flavobacterium	50S ribosomal protein L17 OS=Flavobacterium limnosediminis JC2902 OX=1341181 GN=rplQ PE=3 SV=1 - [V6SS95_9FLAO]	K02879	0	0										2.57	4.62	3.07				2.74
SIAESIVYGALEIAATK	10	1	1	A0A437QEP7	A0A437QEP7	Bacteria	Proteobacteria	Gammaproteobacteria	Chromatiales	Chromatiaceae	Rheinheimera	30S ribosomal protein S7 OS=Rheinheimera sp. KYPC3 OX=1834037 GN=rpsG PE=3 SV=1 - [A0A437QEP7_9GAMM]	K02992	0	0										2.53	5.31					3.23	2.95	3.92798
FSAYLGDVLSDLR	4	1	1	A0A3Q9BN19	A0A3Q9BN19	Bacteria	Proteobacteria	Betaproteobacteria	Burkholderiales	Oxalobacteraceae	Undibacterium	Acetyltransferase component of pyruvate dehydrogenase complex OS=Undibacterium parvum OX=401471 GN=aceF PE=3 SV=1 - [A0A3Q9BN19_9BURK]	K00627	0	0											2.45	1.85					2.62	2.77204
TVPMMNDALTFIQSVAAK	9	1	1	A0A0U4VP95	A0A0U4VP95	Bacteria	Proteobacteria	Gammaproteobacteria	Chromatiales	Chromatiaceae	Rheinheimera	30S ribosomal protein S2 OS=Rheinheimera sp. F8 OX=1763998 GN=rpsB PE=3 SV=1 - [A0A0U4VP95_9GAMM]	K02967	0	0										1.2	3.67	2.06				2.7	2.34	3.05841
TEVTVALPPGWSVNTQWAPTDKPNTFTANTR	1	1	1	A0A2U2HEN7	A0A2U2HEN7	Bacteria	Proteobacteria	Betaproteobacteria	Burkholderiales	Oxalobacteraceae	Massilia	Uncharacterized protein OS=Massilia glaciei OX=1524097 GN=C7C56_023290 PE=4 SV=1 - [A0A2U2HEN7_9BURK]		0	0.08										1.21
EYFAGILANQILGGGGEGR	2	1	1	V6SX00	V6SX00	Bacteria	Bacteroidetes	Flavobacteriia	Flavobacteriales	Flavobacteriaceae	Flavobacterium	Peptidase M16-like protein OS=Flavobacterium limnosediminis JC2902 OX=1341181 GN=FLJC2902T_09930 PE=4 SV=1 - [V6SX00_9FLAO]	K07263	0	0										2.49		3.49
DLTDYLELLEEAK	6	1	1	V6SLC7	V6SLC7	Bacteria	Bacteroidetes	Flavobacteriia	Flavobacteriales	Flavobacteriaceae	Flavobacterium	Threonine--tRNA ligase OS=Flavobacterium limnosediminis JC2902 OX=1341181 GN=thrS PE=3 SV=1 - [V6SLC7_9FLAO]	K01868	0	0					2.04					1.71	3.37	3.49					3.25	3.9355
FGIPVLTLIDTPGAYPGLEAEER	7	1	1	V6SKB9	V6SKB9	Bacteria	Bacteroidetes	Flavobacteriia	Flavobacteriales	Flavobacteriaceae	Flavobacterium	Acetyl-coenzyme A carboxylase carboxyl transferase subunit alpha OS=Flavobacterium limnosediminis JC2902 OX=1341181 GN=accA PE=3 SV=1 - [V6SKB9_9FLAO]	K01962	0	0										1.45	4.45	1.97				3.25	3.11	4.36858
VDMVDDAELLELVEMEIR	9	1	1	V6SS58	V6SS58	Bacteria	Bacteroidetes	Flavobacteriia	Flavobacteriales	Flavobacteriaceae	Flavobacterium	Elongation factor Tu OS=Flavobacterium limnosediminis JC2902 OX=1341181 GN=tuf PE=3 SV=1 - [V6SS58_9FLAO]	K02358	0	0										1.54	3.69	1.68				3.04	3.53	3.01082
HMGWLEAADLIISSMEK	15	1	1	A0A4S3FVC0	A0A4S3FVC0	Bacteria	Proteobacteria	Betaproteobacteria	Burkholderiales	Oxalobacteraceae	Massilia	Isocitrate dehydrogenase [NADP] OS=Massilia sp. Mn16-1_5 OX=2079199 GN=C2862_07095 PE=4 SV=1 - [A0A4S3FVC0_9BURK]	K00031	0	0										1.1	3.45	2.68				3.32	4.54	4.63227
QLQDIIAILGMEELSEEDK	10	1	1	V6SQZ6	V6SQZ6	Bacteria	Bacteroidetes	Flavobacteriia	Flavobacteriales	Flavobacteriaceae	Flavobacterium	ATP synthase subunit beta OS=Flavobacterium limnosediminis JC2902 OX=1341181 GN=atpD PE=3 SV=1 - [V6SQZ6_9FLAO]	K02133	0	0				1.83						1.25	3.4	1.91				1.82	2.96	4.01669
VDMVDDAELLELVEMEIR	25	1	1	V6SS58	V6SS58	Bacteria	Bacteroidetes	Flavobacteriia	Flavobacteriales	Flavobacteriaceae	Flavobacterium	Elongation factor Tu OS=Flavobacterium limnosediminis JC2902 OX=1341181 GN=tuf PE=3 SV=1 - [V6SS58_9FLAO]	K02358	0	0				3.14	1.46	3.33				1.79	4.33	2.84				3.32	3.54	4.68731
DGASAIYGSDAIGGVINFITR	7	1	1	A0A0U3ENF1	A0A0U3ENF1	Bacteria	Proteobacteria	Betaproteobacteria	Burkholderiales		Paucibacter	Uncharacterized protein OS=Paucibacter sp. KCTC 42545 OX=1768242 GN=AT984_20545 PE=3 SV=1 - [A0A0U3ENF1_9BURK]		0	0				3		2.39				1.12	3.23	1.53					2.42	3.61059
TGATFVNFLAAEAAATAADVVR	5	1	1	Q21YB1	Q21YB1	Bacteria	Proteobacteria	Betaproteobacteria	Burkholderiales	Comamonadaceae	Rhodoferax	Glutamate dehydrogenase (NAD) OS=Rhodoferax ferrireducens (strain ATCC BAA-621 / DSM 15236 / T118) OX=338969 GN=Rfer_1509 PE=4 SV=1 - [Q21YB1_RHOFT]	K15371	0	0										1.79	2.68					2.72	1.83	4.07732
EVVSPVSQAVAEMLENYLEENPNDAK	5	1	1	V6SGL8	V6SGL8	Bacteria	Bacteroidetes	Flavobacteriia	Flavobacteriales	Flavobacteriaceae	Flavobacterium	DNA gyrase subunit B OS=Flavobacterium limnosediminis JC2902 OX=1341181 GN=gyrB PE=3 SV=1 - [V6SGL8_9FLAO]	K02470	0	0										1.92		1.11					2.06	3.4759
IAAMEAWLADPQLLK	5	1	1	A0A3Q9BQ18	A0A3Q9BQ18	Bacteria	Proteobacteria	Betaproteobacteria	Burkholderiales	Oxalobacteraceae	Undibacterium	Aconitate hydratase B OS=Undibacterium parvum OX=401471 GN=acnB PE=3 SV=1 - [A0A3Q9BQ18_9BURK]	K01682	0	0					1.96						3.54	2.55		1.66				2.48313
MMQMVMGLLNNPELGGISGLVSAFQK	1	1	1	A0A315ALJ9	A0A315ALJ9	Bacteria	Proteobacteria	Betaproteobacteria	Burkholderiales	Comamonadaceae	Limnohabitans	Uncharacterized protein OS=Limnohabitans sp. WS1 OX=1100726 GN=B9Z48_18870 PE=4 SV=1 - [A0A315ALJ9_9BURK]		0	0.11										0.7
VDMVDDAELLELVEMEIR	31	1	1	V6SS58	V6SS58	Bacteria	Bacteroidetes	Flavobacteriia	Flavobacteriales	Flavobacteriaceae	Flavobacterium	Elongation factor Tu OS=Flavobacterium limnosediminis JC2902 OX=1341181 GN=tuf PE=3 SV=1 - [V6SS58_9FLAO]	K02358	0	0				3.79	3.26	4.03				2.3	5.07	2.49				4.29	3.56	3.78564
NPPQGEEATLLDLITHR	9	1	1	A0A3S0IN26	A0A3S0IN26	Bacteria	Proteobacteria	Betaproteobacteria	Burkholderiales	Oxalobacteraceae	Undibacterium	Aconitate hydratase B OS=Undibacterium sp. S11R28 OX=2495591 GN=acnB PE=3 SV=1 - [A0A3S0IN26_9BURK]		0	0					2.43	2.36				1.79	3.91	2.73				3.08	2.53	2.46121
IEGVEHEFSTISGVVEDVTEIILNLK	1	1	1	V6SL28	V6SL28	Bacteria	Bacteroidetes	Flavobacteriia	Flavobacteriales	Flavobacteriaceae	Flavobacterium	DNA-directed RNA polymerase subunit alpha OS=Flavobacterium limnosediminis JC2902 OX=1341181 GN=rpoA PE=3 SV=1 - [V6SL28_9FLAO]	K03040	0	0.1										0.68
NPWYPSALGESYFATFGPHMPDFNLRNQSVVDYHRSSMR	1	1	1	A0A3N7CNP3	A0A3N7CNP3	Bacteria	Proteobacteria	Betaproteobacteria	Burkholderiales		Paucibacter	Alpha-amylase OS=Paucibacter sp. KBW04 OX=2153361 GN=DBR47_05955 PE=4 SV=1 - [A0A3N7CNP3_9BURK]		0	0.01											1.06
AAIEGHTDER	6	1	1	A0A2M6VRB9	A0A2M6VRB9	Bacteria	Proteobacteria	Betaproteobacteria	Burkholderiales	Comamonadaceae	Limnohabitans	Peptidoglycan-associated protein OS=Limnohabitans sp. JirII-31 OX=1977908 GN=pal PE=3 SV=1 - [A0A2M6VRB9_9BURK]	K03640	0	0											2.14	2.07				1.66	2.49	1.9704
AVLQSWADAEWFTSRPEVPASITLTVFK	2	1	1	A0A3S0IN26	A0A3S0IN26	Bacteria	Proteobacteria	Betaproteobacteria	Burkholderiales	Oxalobacteraceae	Undibacterium	Aconitate hydratase B OS=Undibacterium sp. S11R28 OX=2495591 GN=acnB PE=3 SV=1 - [A0A3S0IN26_9BURK]		0	0											3.17						2.69
ASIASASNDHR	4	1	1	V6SWQ8	V6SWQ8	Bacteria	Bacteroidetes	Flavobacteriia	Flavobacteriales	Flavobacteriaceae	Flavobacterium	Glutamate--ammonia ligase OS=Flavobacterium limnosediminis JC2902 OX=1341181 GN=FLJC2902T_14470 PE=3 SV=1 - [V6SWQ8_9FLAO]	K01915	0	0											2.9	2.02				1.83	2.48
RANQINSEIKK	1	1	1	V6SJ21	V6SJ21	Bacteria	Bacteroidetes	Flavobacteriia	Flavobacteriales	Flavobacteriaceae	Flavobacterium	DNA-directed RNA polymerase OS=Flavobacterium limnosediminis JC2902 OX=1341181 GN=FLJC2902T_24320 PE=4 SV=1 - [V6SJ21_9FLAO]		0	0.08											3.43
VYNDHVAR	2	1	1	A0A1B7UJG2	A0A1B7UJG2	Bacteria	Proteobacteria	Gammaproteobacteria	Chromatiales	Chromatiaceae	Rheinheimera	Uncharacterized protein OS=Rheinheimera sp. SA_1 OX=1827365 GN=A5320_12935 PE=4 SV=1 - [A0A1B7UJG2_9GAMM]		0	0.08											1.62							2.02431
TKAEIDAFEGYFK	3	1	1	A0A318JIZ4	A0A318JIZ4	Bacteria	Proteobacteria	Betaproteobacteria	Burkholderiales	Oxalobacteraceae	Undibacterium	Aconitate hydratase OS=Undibacterium pigrum OX=401470 GN=DFR42_101891 PE=3 SV=1 - [A0A318JIZ4_9BURK]	K01681	0	0.08										2.77						2.59		2.58538
AEIDAFEGYFK	1	1	1	A0A318JIZ4	A0A318JIZ4	Bacteria	Proteobacteria	Betaproteobacteria	Burkholderiales	Oxalobacteraceae	Undibacterium	Aconitate hydratase OS=Undibacterium pigrum OX=401470 GN=DFR42_101891 PE=3 SV=1 - [A0A318JIZ4_9BURK]	K01681	0	0.03										1.99
HQFGQNQAHYEK	3	1	1	V6SI23	V6SI23	Bacteria	Bacteroidetes	Flavobacteriia	Flavobacteriales	Flavobacteriaceae	Flavobacterium	Ferric iron uptake transcription regulator, Fur OS=Flavobacterium limnosediminis JC2902 OX=1341181 GN=FLJC2902T_26960 PE=3 SV=1 - [V6SI23_9FLAO]	K03711	0	0											5.06	3.57						4.22537
HILVEKEEQAK	6	1	1	A0A3D5VML2	A0A3D5VML2	Bacteria	Proteobacteria	Betaproteobacteria	Burkholderiales	Comamonadaceae	Rhodoferax	Peptidylprolyl isomerase OS=Rhodoferax sp. OX=50421 GN=DHV01_03695 PE=4 SV=1 - [A0A3D5VML2_9BURK]	K03769	0	0											2.85	2.39					2.96	3.4702
ANQINSEIKK	4	1	1	V6SJ21	V6SJ21	Bacteria	Bacteroidetes	Flavobacteriia	Flavobacteriales	Flavobacteriaceae	Flavobacterium	DNA-directed RNA polymerase OS=Flavobacterium limnosediminis JC2902 OX=1341181 GN=FLJC2902T_24320 PE=4 SV=1 - [V6SJ21_9FLAO]		0	0.03											3.45	2.6					3.08
VTAEVVNHDR	4	1	1	A0A437QFY4	A0A437QFY4	Bacteria	Proteobacteria	Gammaproteobacteria	Chromatiales	Chromatiaceae	Rheinheimera	50S ribosomal protein L21 OS=Rheinheimera sp. KYPC3 OX=1834037 GN=rplU PE=3 SV=1 - [A0A437QFY4_9GAMM]	K02888	0	0											2.81						2.36	3.71711
HNPGENVYMGK	1	1	1	V6SRY0	V6SRY0	Bacteria	Bacteroidetes	Flavobacteriia	Flavobacteriales	Flavobacteriaceae	Flavobacterium	50S ribosomal protein L27 OS=Flavobacterium limnosediminis JC2902 OX=1341181 GN=rpmA PE=3 SV=1 - [V6SRY0_9FLAO]	K02899	0	0.03											2.22
NIEPLVPVDLVVDHSVQIDHFR	9	1	1	A0A318JIZ4	A0A318JIZ4	Bacteria	Proteobacteria	Betaproteobacteria	Burkholderiales	Oxalobacteraceae	Undibacterium	Aconitate hydratase OS=Undibacterium pigrum OX=401470 GN=DFR42_101891 PE=3 SV=1 - [A0A318JIZ4_9BURK]	K01681	0	0				3.41						2.53	4.14	3.22				4.13	4.58	4.13705
FFSLPALEK	3	1	1	A0A318JIZ4	A0A318JIZ4	Bacteria	Proteobacteria	Betaproteobacteria	Burkholderiales	Oxalobacteraceae	Undibacterium	Aconitate hydratase OS=Undibacterium pigrum OX=401470 GN=DFR42_101891 PE=3 SV=1 - [A0A318JIZ4_9BURK]	K01681	0	0.06											1.79	2.01				2.16
IEEANEALKK	5	1	1	V6SRV9	V6SRV9	Bacteria	Bacteroidetes	Flavobacteriia	Flavobacteriales	Flavobacteriaceae	Flavobacterium	30S ribosomal protein S2 OS=Flavobacterium limnosediminis JC2902 OX=1341181 GN=rpsB PE=3 SV=1 - [V6SRV9_9FLAO]	K02967	0	0.03											2.67	2.52				2.58	2.4	2.79514
YLEAAGLLPYLEK	5	1	1	A0A318JIZ4	A0A318JIZ4	Bacteria	Proteobacteria	Betaproteobacteria	Burkholderiales	Oxalobacteraceae	Undibacterium	Aconitate hydratase OS=Undibacterium pigrum OX=401470 GN=DFR42_101891 PE=3 SV=1 - [A0A318JIZ4_9BURK]	K01681	0	0											3.62	3.61				3.49	3.42	3.63591
EAGIDVNKPK	2	1	1	A0A1B7UJN6	A0A1B7UJN6	Bacteria	Proteobacteria	Gammaproteobacteria	Chromatiales	Chromatiaceae	Rheinheimera	Biopolymer transporter ExbD OS=Rheinheimera sp. SA_1 OX=1827365 GN=A5320_12920 PE=3 SV=1 - [A0A1B7UJN6_9GAMM]	K03559	0	0.02											2.61						2.44
GMDEDDQPTTR	1	1	1	A0A2D2DFS8	A0A2D2DFS8	Bacteria	Proteobacteria	Betaproteobacteria	Burkholderiales	Oxalobacteraceae	Massilia	Elongation factor G OS=Massilia violaceinigra OX=2045208 GN=fusA PE=3 SV=1 - [A0A2D2DFS8_9BURK]	K02355	0.01	0.13											1.68
QLANWGATAAR	2	1	1	A0A318JIZ4	A0A318JIZ4	Bacteria	Proteobacteria	Betaproteobacteria	Burkholderiales	Oxalobacteraceae	Undibacterium	Aconitate hydratase OS=Undibacterium pigrum OX=401470 GN=DFR42_101891 PE=3 SV=1 - [A0A318JIZ4_9BURK]	K01681	0	0																2.65		2.80812
HLVSVEETK	4	1	1	V6SKS8	V6SKS8	Bacteria	Bacteroidetes	Flavobacteriia	Flavobacteriales	Flavobacteriaceae	Flavobacterium	50S ribosomal protein L30 OS=Flavobacterium limnosediminis JC2902 OX=1341181 GN=FLJC2902T_20060 PE=3 SV=1 - [V6SKS8_9FLAO]	K02907	0	0											3.5	3.5				3.51		3.4568
EKPAAQGSAETDLAK	4	1	1	A0A315B8Z1	A0A315B8Z1	Bacteria	Proteobacteria	Betaproteobacteria	Burkholderiales	Comamonadaceae	Limnohabitans	Peptidoglycan-associated protein OS=Limnohabitans sp. WS1 OX=1100726 GN=pal PE=3 SV=1 - [A0A315B8Z1_9BURK]	K03640	0	0.01											2.11	1.72				1.77		1.9663
GYSTSDEVTK	3	1	1	V6SJN1	V6SJN1	Bacteria	Bacteroidetes	Flavobacteriia	Flavobacteriales	Flavobacteriaceae	Flavobacterium	3-hydroxyacyl-CoA dehydrogenase OS=Flavobacterium limnosediminis JC2902 OX=1341181 GN=FLJC2902T_24530 PE=4 SV=1 - [V6SJN1_9FLAO]	K00074	0	0.01											2.09					1.9	2.01
AGDHHPNPFAADK	3	1	1	A0A437R259	A0A437R259	Bacteria	Proteobacteria	Gammaproteobacteria	Chromatiales	Chromatiaceae	Rheinheimera	DUF1329 domain-containing protein OS=Rheinheimera sp. KYPC3 OX=1834037 GN=EOE67_04455 PE=4 SV=1 - [A0A437R259_9GAMM]		0	0.01											2.99							3.00417
QADQYYVNHR	3	1	1	A0A0U4VP95	A0A0U4VP95	Bacteria	Proteobacteria	Gammaproteobacteria	Chromatiales	Chromatiaceae	Rheinheimera	30S ribosomal protein S2 OS=Rheinheimera sp. F8 OX=1763998 GN=rpsB PE=3 SV=1 - [A0A0U4VP95_9GAMM]	K02967	0	0.01											2.6						3.28
IEAAKPTIDK	7	1	1	V6STT4	V6STT4	Bacteria	Bacteroidetes	Flavobacteriia	Flavobacteriales	Flavobacteriaceae	Flavobacterium	Phosphoglycerate kinase OS=Flavobacterium limnosediminis JC2902 OX=1341181 GN=pgk PE=3 SV=1 - [V6STT4_9FLAO]	K00927	0	0											2.9	3.27				2.21	2.93	3.28211
THGAVTEPSPMAK	3	1	1	A0A437QF73	A0A437QF73	Bacteria	Proteobacteria	Gammaproteobacteria	Chromatiales	Chromatiaceae	Rheinheimera	30S ribosomal protein S6 OS=Rheinheimera sp. KYPC3 OX=1834037 GN=rpsF PE=3 SV=1 - [A0A437QF73_9GAMM]	K02990	0	0											3.77					2.97
VAAIQHANPLDTDSMMGAQASK	6	1	1	A0A0S9F8U7	A0A0S9F8U7	Bacteria	Proteobacteria	Betaproteobacteria	Burkholderiales	Comamonadaceae	Acidovorax	Aldehyde dehydrogenase OS=Acidovorax sp. Leaf76 OX=1736236 GN=ASF11_03575 PE=3 SV=1 - [A0A0S9F8U7_9BURK]	K00138	0	0											4.82					4.36	4.03	4.48204
SYDHMLVDK	1	1	1	V6SL51	V6SL51	Bacteria	Bacteroidetes	Flavobacteriia	Flavobacteriales	Flavobacteriaceae	Flavobacterium	30S ribosomal protein S10 OS=Flavobacterium limnosediminis JC2902 OX=1341181 GN=rpsJ PE=3 SV=1 - [V6SL51_9FLAO]	K02946	0.01	0.14											2.04
SEGDTEYGVK	3	1	1	A0A3D5VQF0	A0A3D5VQF0	Bacteria	Proteobacteria	Betaproteobacteria	Burkholderiales	Comamonadaceae	Rhodoferax	BMP family ABC transporter substrate-binding protein OS=Rhodoferax sp. OX=50421 GN=DHV01_09960 PE=4 SV=1 - [A0A3D5VQF0_9BURK]	K07335	0	0.03											2.12	2.1				2.15
DVSEEINADEK	2	1	1	A0A4R6QS13	A0A4R6QS13	Bacteria	Proteobacteria	Betaproteobacteria	Burkholderiales		Paucibacter	Uncharacterized protein OS=Paucibacter toxinivorans OX=270368 GN=DES47_101468 PE=4 SV=1 - [A0A4R6QS13_9BURK]		0	0.09											1.49	1.45
ICDATGVATNK	3	1	1	A0A2G8SZ45	A0A2G8SZ45	Bacteria	Proteobacteria	Betaproteobacteria	Burkholderiales	Oxalobacteraceae	Massilia	30S ribosomal protein S13 OS=Massilia psychrophila OX=1603353 GN=rpsM PE=3 SV=1 - [A0A2G8SZ45_9BURK]	K02952	0	0.02											2.17	2.72					1.99
TVATLQTASK	6	1	1	V6SHX9	V6SHX9	Bacteria	Bacteroidetes	Flavobacteriia	Flavobacteriales	Flavobacteriaceae	Flavobacterium	Uncharacterized protein OS=Flavobacterium limnosediminis JC2902 OX=1341181 GN=FLJC2902T_27790 PE=4 SV=1 - [V6SHX9_9FLAO]		0	0.02				2.65	2.49	2.45					2.39						2.56	2.11616
FAHESAAFSK	7	1	1	A0A4R6QK33	A0A4R6QK33	Bacteria	Proteobacteria	Betaproteobacteria	Burkholderiales		Paucibacter	Uncharacterized protein OS=Paucibacter toxinivorans OX=270368 GN=DES47_109111 PE=4 SV=1 - [A0A4R6QK33_9BURK]	K07093	0	0.03											3.43	4.48				4.08	3.94	4.10039
MSGAVGVER	1	1	1	V6SWL1	V6SWL1	Bacteria	Bacteroidetes	Flavobacteriia	Flavobacteriales	Flavobacteriaceae	Flavobacterium	50S ribosomal protein L19 OS=Flavobacterium limnosediminis JC2902 OX=1341181 GN=rplS PE=3 SV=1 - [V6SWL1_9FLAO]	K02884	0.01	0.13											2.54
ANQINSEIK	1	1	1	V6SJ21	V6SJ21	Bacteria	Bacteroidetes	Flavobacteriia	Flavobacteriales	Flavobacteriaceae	Flavobacterium	DNA-directed RNA polymerase OS=Flavobacterium limnosediminis JC2902 OX=1341181 GN=FLJC2902T_24320 PE=4 SV=1 - [V6SJ21_9FLAO]		0	0.1											2.39
ATIANMAPEYGATMGFFPVDEATIDYFK	1	1	1	A0A318JIZ4	A0A318JIZ4	Bacteria	Proteobacteria	Betaproteobacteria	Burkholderiales	Oxalobacteraceae	Undibacterium	Aconitate hydratase OS=Undibacterium pigrum OX=401470 GN=DFR42_101891 PE=3 SV=1 - [A0A318JIZ4_9BURK]	K01681	0	0																		3.07675
GQIQNEADNGVANK	5	1	1	A0A0U4VC34	A0A0U4VC34	Bacteria	Proteobacteria	Gammaproteobacteria	Chromatiales	Chromatiaceae	Rheinheimera	Peptidyl-prolyl cis-trans isomerase OS=Rheinheimera sp. F8 OX=1763998 GN=ATY27_00965 PE=3 SV=1 - [A0A0U4VC34_9GAMM]	K03767	0	0											1.98	1.95				2.61	1.59	2.21815
LQDKPANATETLK	10	1	1	Q221G9	Q221G9	Bacteria	Proteobacteria	Betaproteobacteria	Burkholderiales	Comamonadaceae	Rhodoferax	Phosphate-binding protein PstS OS=Rhodoferax ferrireducens (strain ATCC BAA-621 / DSM 15236 / T118) OX=338969 GN=Rfer_0583 PE=3 SV=1 - [Q221G9_RHOFT]	K02040	0	0											2.64	2.2				3.07	2.76	3.07642
MAAIQQQAETK	2	1	1	A0A1B7UGK1	A0A1B7UGK1	Bacteria	Proteobacteria	Gammaproteobacteria	Chromatiales	Chromatiaceae	Rheinheimera	Amidohydrolase OS=Rheinheimera sp. SA_1 OX=1827365 GN=A5320_17100 PE=4 SV=1 - [A0A1B7UGK1_9GAMM]		0	0											2.42							2.97314
VADTVQYENK	2	1	1	A0A1P8KB44	A0A1P8KB44	Bacteria	Proteobacteria	Betaproteobacteria	Burkholderiales	Comamonadaceae	Rhodoferax	C4-dicarboxylate ABC transporter substrate-binding protein OS=Rhodoferax saidenbachensis OX=1484693 GN=RS694_12175 PE=4 SV=1 - [A0A1P8KB44_9BURK]	K07795	0	0											2.74						2.97
KVAYANNVTDETAK	1	1	1	A0A437R2R7	A0A437R2R7	Bacteria	Proteobacteria	Gammaproteobacteria	Chromatiales	Chromatiaceae	Rheinheimera	TonB-dependent receptor OS=Rheinheimera sp. KYPC3 OX=1834037 GN=EOE67_04775 PE=3 SV=1 - [A0A437R2R7_9GAMM]	K02014	0	0.01											3.18
TGIVHAGIGR	4	1	1	V6SXZ9	V6SXZ9	Bacteria	Bacteroidetes	Flavobacteriia	Flavobacteriales	Flavobacteriaceae	Flavobacterium	50S ribosomal protein L1 OS=Flavobacterium limnosediminis JC2902 OX=1341181 GN=rplA PE=3 SV=1 - [V6SXZ9_9FLAO]	K02863	0	0.02					2.69						2.97						2.92	2.56242
GNKPQIIMSR	6	1	1	V6SQK5	V6SQK5	Bacteria	Bacteroidetes	Flavobacteriia	Flavobacteriales	Flavobacteriaceae	Flavobacterium	Transcription termination/antitermination protein NusA OS=Flavobacterium limnosediminis JC2902 OX=1341181 GN=nusA PE=3 SV=1 - [V6SQK5_9FLAO]	K02600	0	0.06											3.55	1.05					1.58	2.85459
AQIEEASSDYDKEK	6	1	1	A0A1H9Q0E3	A0A1H9Q0E3	Bacteria	Proteobacteria	Betaproteobacteria	Nitrosomonadales	Nitrosomonadaceae	Nitrosomonas	60 kDa chaperonin OS=Nitrosomonas sp. Nm51 OX=133720 GN=groL PE=3 SV=1 - [A0A1H9Q0E3_9PROT]	K04077	0	0											3.96	2.54				1.71		2.65669
LQGGNANLSPEK	4	1	1	A0A1M5R5Q3	A0A1M5R5Q3	Bacteria	Proteobacteria	Betaproteobacteria	Burkholderiales	Oxalobacteraceae	Massilia	Iron complex outermembrane recepter protein OS=Massilia sp. CF038 OX=1881045 GN=SAMN05428948_3345 PE=3 SV=1 - [A0A1M5R5Q3_9BURK]		0	0.01											2.85	2.15				2.77	2.61
DPNSDEEQQPAYAK	5	1	1	A0A0U4W1Y6	A0A0U4W1Y6	Bacteria	Proteobacteria	Gammaproteobacteria	Chromatiales	Chromatiaceae	Rheinheimera	Ubiquinol-cytochrome c reductase iron-sulfur subunit OS=Rheinheimera sp. F8 OX=1763998 GN=ATY27_05870 PE=4 SV=1 - [A0A0U4W1Y6_9GAMM]	K00411	0	0											2.3	1.69				2.05	2.7	2.36061
ELSVQSANGTNSSSDR	4	1	1	A0A1M5JXC8	A0A1M5JXC8	Bacteria	Proteobacteria	Betaproteobacteria	Burkholderiales	Oxalobacteraceae	Massilia	Flagellin OS=Massilia sp. CF038 OX=1881045 GN=SAMN05428948_0533 PE=3 SV=1 - [A0A1M5JXC8_9BURK]	K02406	0	0											2.54	2.95				1.96		2.82022
KYVAHDETNDCNIGDTVK	16	1	1	V6SM48	V6SM48	Bacteria	Bacteroidetes	Flavobacteriia	Flavobacteriales	Flavobacteriaceae	Flavobacterium	30S ribosomal protein S17 OS=Flavobacterium limnosediminis JC2902 OX=1341181 GN=rpsQ PE=3 SV=1 - [V6SM48_9FLAO]	K02961	0	0				2.71	2.33	2.31					6.13	3.47				4	3.49	5.11267
LVEEGNNLQR	4	1	1	A0A1M5PXM2	A0A1M5PXM2	Bacteria	Proteobacteria	Betaproteobacteria	Burkholderiales	Oxalobacteraceae	Massilia	Poly(Hydroxyalkanoate) granule-associated protein OS=Massilia sp. CF038 OX=1881045 GN=SAMN05428948_2607 PE=4 SV=1 - [A0A1M5PXM2_9BURK]		0	0.02											2.24					2.11	2.27	2.69487
LTQADCANGYLFDGFPR	2	1	1	A0A3Q9BSU2	A0A3Q9BSU2	Bacteria	Proteobacteria	Betaproteobacteria	Burkholderiales	Oxalobacteraceae	Undibacterium	Adenylate kinase OS=Undibacterium parvum OX=401471 GN=adk PE=3 SV=1 - [A0A3Q9BSU2_9BURK]	K00939	0	0											2.99					2.26
TNLQNLNER	3	1	1	A0A0M0M6V7	A0A0M0M6V7	Bacteria	Proteobacteria	Gammaproteobacteria	Chromatiales	Chromatiaceae	Rheinheimera	TonB-dependent receptor OS=Rheinheimera sp. KL1 OX=1635005 GN=WH43_06570 PE=3 SV=1 - [A0A0M0M6V7_9GAMM]		0	0.02											2.96						2.98	3.04495
LTAAQMGGLECGK	3	1	1	V6SWW7	V6SWW7	Bacteria	Bacteroidetes	Flavobacteriia	Flavobacteriales	Flavobacteriaceae	Flavobacterium	Cytochrome c family protein OS=Flavobacterium limnosediminis JC2902 OX=1341181 GN=FLJC2902T_09520 PE=4 SV=1 - [V6SWW7_9FLAO]		0	0											3.21						2.22	2.9587
QEGAEVLIGGAQAHLGGDLEGGYYVQPTLFK	1	1	1	A0A3Q9BQG9	A0A3Q9BQG9	Bacteria	Proteobacteria	Betaproteobacteria	Burkholderiales	Oxalobacteraceae	Undibacterium	Aldehyde dehydrogenase OS=Undibacterium parvum OX=401471 GN=EJN92_04775 PE=3 SV=1 - [A0A3Q9BQG9_9BURK]	K00138	0	0											5.24
AGMAVCPPK	4	1	1	A0A3D5VP11	A0A3D5VP11	Bacteria	Proteobacteria	Betaproteobacteria	Burkholderiales	Comamonadaceae	Rhodoferax	ABC transporter substrate-binding protein OS=Rhodoferax sp. OX=50421 GN=DHV01_06755 PE=4 SV=1 - [A0A3D5VP11_9BURK]	K17321	0	0.01											2.07	2.08					2.07	2.41361
RVAAIQHANPLDTDSMMGAQASK	1	1	1	A0A0S9F8U7	A0A0S9F8U7	Bacteria	Proteobacteria	Betaproteobacteria	Burkholderiales	Comamonadaceae	Acidovorax	Aldehyde dehydrogenase OS=Acidovorax sp. Leaf76 OX=1736236 GN=ASF11_03575 PE=3 SV=1 - [A0A0S9F8U7_9BURK]	K00138	0	0											4.18
ILQDGDDAAEAR	1	1	1	A0A437R517	A0A437R517	Bacteria	Proteobacteria	Gammaproteobacteria	Chromatiales	Chromatiaceae	Rheinheimera	Stringent starvation protein A OS=Rheinheimera sp. KYPC3 OX=1834037 GN=EOE67_01335 PE=3 SV=1 - [A0A437R517_9GAMM]	K03599	0	0.01											1.91
ASPSLHGVVLDKK	5	1	1	V6SSX9	V6SSX9	Bacteria	Bacteroidetes	Flavobacteriia	Flavobacteriales	Flavobacteriaceae	Flavobacterium	DNA-directed RNA polymerase subunit beta OS=Flavobacterium limnosediminis JC2902 OX=1341181 GN=rpoB PE=3 SV=1 - [V6SSX9_9FLAO]	K03043	0	0											3.04					3.71	3.39	3.56236
AIKDDAFNPAEAKK	1	1	1	A0A3E1RH89	A0A3E1RH89	Bacteria	Proteobacteria	Betaproteobacteria	Burkholderiales	Comamonadaceae	Rhodoferax	ABC transporter substrate-binding protein OS=Rhodoferax sp. IMCC26218 OX=2184758 GN=DIC66_02435 PE=4 SV=1 - [A0A3E1RH89_9BURK]	K12368	0	0											2.96
DDGKEVVSNHSGYLSK	7	1	1	A0A1M5QCA0	A0A1M5QCA0	Bacteria	Proteobacteria	Betaproteobacteria	Burkholderiales	Oxalobacteraceae	Massilia	Peptidoglycan-associated protein OS=Massilia sp. CF038 OX=1881045 GN=pal PE=3 SV=1 - [A0A1M5QCA0_9BURK]	K03640	0	0											5.34	5.73				5.18	4.56	4.09971
AVVAADTSGSSSLK	5	1	1	A0A3E1R8C8	A0A3E1R8C8	Bacteria	Proteobacteria	Betaproteobacteria	Burkholderiales	Comamonadaceae	Rhodoferax	Nitrate ABC transporter substrate-binding protein OS=Rhodoferax sp. IMCC26218 OX=2184758 GN=DIC66_17615 PE=4 SV=1 - [A0A3E1R8C8_9BURK]	K02051	0	0											3.73	2.7				3.47	2.97	3.10069
AGTGLSSHEVNQPGSYR	5	1	1	V6SR10	V6SR10	Bacteria	Bacteroidetes	Flavobacteriia	Flavobacteriales	Flavobacteriaceae	Flavobacterium	Isoleucine--tRNA ligase OS=Flavobacterium limnosediminis JC2902 OX=1341181 GN=ileS PE=3 SV=1 - [V6SR10_9FLAO]	K01870	0	0.01											2.47	1.38				2.48	2.41	1.89442
CGGHLGHVFDDGPK	6	1	1	V6SGF6	V6SGF6	Bacteria	Bacteroidetes	Flavobacteriia	Flavobacteriales	Flavobacteriaceae	Flavobacterium	Peptide-methionine (R)-S-oxide reductase OS=Flavobacterium limnosediminis JC2902 OX=1341181 GN=FLJC2902T_31500 PE=3 SV=1 - [V6SGF6_9FLAO]	K07305	0	0											2.02	1.75				2.23	2.16	3.50014
EGGGGGYGGGGGGYGGGR	2	1	1	A0A2M6VEX0	A0A2M6VEX0	Bacteria	Proteobacteria	Betaproteobacteria	Burkholderiales	Comamonadaceae	Limnohabitans	RNA-binding protein OS=Limnohabitans sp. G3-2 OX=1100711 GN=B9Z31_03070 PE=4 SV=1 - [A0A2M6VEX0_9BURK]	K13195	0	0.01											1.41							1.67552
DPGSEDPQQPDYAK	4	1	1	A0A437R553	A0A437R553	Bacteria	Proteobacteria	Gammaproteobacteria	Chromatiales	Chromatiaceae	Rheinheimera	Ubiquinol-cytochrome c reductase iron-sulfur subunit OS=Rheinheimera sp. KYPC3 OX=1834037 GN=petA PE=4 SV=1 - [A0A437R553_9GAMM]	K00411	0	0											3.19	1.7					3.13	3.52083
DGFEGANAQAGTAR	5	1	1	A0A349LWF7	A0A349LWF7	Bacteria	Proteobacteria	Gammaproteobacteria	Chromatiales	Chromatiaceae	Rheinheimera	50S ribosomal protein L6 OS=Rheinheimera sp. OX=1869214 GN=rplF PE=3 SV=1 - [A0A349LWF7_9GAMM]	K02933	0	0											1.98	2.25				2.25	2.42	2.59365
IPLMANGTIDLECGSTTNNVER	1	1	1	A0A318IKA2	A0A318IKA2	Bacteria	Proteobacteria	Betaproteobacteria	Burkholderiales	Oxalobacteraceae	Undibacterium	Amino acid ABC transporter substrate-binding protein (PAAT family) OS=Undibacterium pigrum OX=401470 GN=DFR42_12615 PE=4 SV=1 - [A0A318IKA2_9BURK]	K10001	0	0.01																1.88
MNLSNLQPAEGSTHNQNKR	7	1	1	V6SM40	V6SM40	Bacteria	Bacteroidetes	Flavobacteriia	Flavobacteriales	Flavobacteriaceae	Flavobacterium	50S ribosomal protein L15 OS=Flavobacterium limnosediminis JC2902 OX=1341181 GN=rplO PE=3 SV=1 - [V6SM40_9FLAO]	K02876	0	0											2.87	2.92				5.16	2.69	5.84346
KNDKGELLAMNVK	1	1	1	A0A315DLI9	A0A315DLI9	Bacteria	Proteobacteria	Betaproteobacteria	Burkholderiales	Comamonadaceae	Limnohabitans	10 kDa chaperonin OS=Limnohabitans sp. JirII-29 OX=1835756 GN=groS PE=3 SV=1 - [A0A315DLI9_9BURK]	K04078	0	0.01											3.03
IQGQVTSGANSIAQR	3	1	1	V6SSK9	V6SSK9	Bacteria	Bacteroidetes	Flavobacteriia	Flavobacteriales	Flavobacteriaceae	Flavobacterium	Aminotransferase OS=Flavobacterium limnosediminis JC2902 OX=1341181 GN=FLJC2902T_08520 PE=3 SV=1 - [V6SSK9_9FLAO]	K00812	0	0											2.93						2.93	3.20512
KGDLVNMEPDGR	3	1	1	A0A3E1RGX2	A0A3E1RGX2	Bacteria	Proteobacteria	Betaproteobacteria	Burkholderiales	Comamonadaceae	Rhodoferax	Translational GTPase TypA OS=Rhodoferax sp. IMCC26218 OX=2184758 GN=typA PE=4 SV=1 - [A0A3E1RGX2_9BURK]	K06207	0	0											3.31					3.13
LADHEYHESIDEMK	6	1	1	A0A1G5SGN8	A0A1G5SGN8	Bacteria	Proteobacteria	Betaproteobacteria	Nitrosomonadales	Nitrosomonadaceae	Nitrosomonas	Bacterioferritin OS=Nitrosomonas mobilis OX=51642 GN=bfr PE=3 SV=1 - [A0A1G5SGN8_9PROT]	K03594	0	0											3.15						2.94	3.09531
LGQSHLDPDYPR	34	1	1	A0A2V3VI03	A0A2V3VI03	Bacteria	Proteobacteria	Betaproteobacteria	Nitrosomonadales	Nitrosomonadaceae	Nitrosomonas	Ammonia monooxygenase subunit B OS=Nitrosomonas sp. Nm84 OX=200124 GN=C8R34_1651 PE=4 SV=1 - [A0A2V3VI03_9PROT]	K10945	0	0				2.7	3.69	3.27	2.57	3.03	2.93		3.39		3.02	2.68	3.52	3.6	4.03	4.20841	3.62289	3.55032	3.64092
IDTASGSYMER	4	1	1	V6SL75	V6SL75	Bacteria	Bacteroidetes	Flavobacteriia	Flavobacteriales	Flavobacteriaceae	Flavobacterium	Elongation factor P OS=Flavobacterium limnosediminis JC2902 OX=1341181 GN=efp PE=3 SV=1 - [V6SL75_9FLAO]	K02356	0	0											2.82	2.69					2.9	2.8913
FELLAEDDGADPK	3	1	1	A0A318JSE3	A0A318JSE3	Bacteria	Proteobacteria	Betaproteobacteria	Burkholderiales	Oxalobacteraceae	Undibacterium	Amino acid/amide ABC transporter substrate-binding protein (HAAT family) OS=Undibacterium pigrum OX=401470 GN=DFR42_104263 PE=4 SV=1 - [A0A318JSE3_9BURK]	K01999	0	0.03											1.91	2.63
VEPTEEEVKNQIK	4	1	1	V6SWX1	V6SWX1	Bacteria	Bacteroidetes	Flavobacteriia	Flavobacteriales	Flavobacteriaceae	Flavobacterium	Translation initiation factor IF-2 OS=Flavobacterium limnosediminis JC2902 OX=1341181 GN=infB PE=3 SV=1 - [V6SWX1_9FLAO]	K02519	0	0.01											2.66					1.48		1.87727
GNAGYVIDAR	2	1	1	A0A1M5QQ02	A0A1M5QQ02	Bacteria	Proteobacteria	Betaproteobacteria	Burkholderiales	Oxalobacteraceae	Massilia	OmpA-OmpF porin, OOP family OS=Massilia sp. CF038 OX=1881045 GN=SAMN05428948_3084 PE=4 SV=1 - [A0A1M5QQ02_9BURK]	K03286	0	0.06											2.84	2.67
YEVVHHTEFLK	11	1	1	V6SPR1	V6SPR1	Bacteria	Bacteroidetes	Flavobacteriia	Flavobacteriales	Flavobacteriaceae	Flavobacterium	Fe-S oxidoreductase OS=Flavobacterium limnosediminis JC2902 OX=1341181 GN=FLJC2902T_15370 PE=4 SV=1 - [V6SPR1_9FLAO]		0	0					2.16	1.98					3.16	3.03				3.56	3.32	2.88212
GTQFHPGDNVGIGK	1	1	1	A0A1H3MAQ5	A0A1H3MAQ5	Bacteria	Proteobacteria	Betaproteobacteria	Nitrosomonadales	Nitrosomonadaceae	Nitrosomonas	50S ribosomal protein L27 OS=Nitrosomonas sp. Nm58 OX=200126 GN=rpmA PE=3 SV=1 - [A0A1H3MAQ5_9PROT]	K02899	0.01	0.12											2.2
GKGAEVVVQEHTTDK	1	1	1	A0A318JSE3	A0A318JSE3	Bacteria	Proteobacteria	Betaproteobacteria	Burkholderiales	Oxalobacteraceae	Undibacterium	Amino acid/amide ABC transporter substrate-binding protein (HAAT family) OS=Undibacterium pigrum OX=401470 GN=DFR42_104263 PE=4 SV=1 - [A0A318JSE3_9BURK]	K01999	0	0																3.02
ALGYVADATK	2	1	1	A0A1G3IGC9	A0A1G3IGC9	Bacteria	Proteobacteria	Betaproteobacteria	Burkholderiales	Comamonadaceae	Rhodoferax	High-potential iron-sulfur protein OS=Rhodoferax sp. RIFCSPLOWO2_12_FULL_60_11 OX=1802019 GN=A3H24_12610 PE=3 SV=1 - [A0A1G3IGC9_9BURK]		0	0.07											2.25	1.91
FMGGDGICTADLVK	1	1	1	A0A318JSE3	A0A318JSE3	Bacteria	Proteobacteria	Betaproteobacteria	Burkholderiales	Oxalobacteraceae	Undibacterium	Amino acid/amide ABC transporter substrate-binding protein (HAAT family) OS=Undibacterium pigrum OX=401470 GN=DFR42_104263 PE=4 SV=1 - [A0A318JSE3_9BURK]	K01999	0	0.04																3.17
MLGVWWAGSEEDAIPAGDAAK	1	1	1	A0A318J4C3	A0A318J4C3	Bacteria	Proteobacteria	Betaproteobacteria	Burkholderiales	Oxalobacteraceae	Undibacterium	Amino acid/amide ABC transporter substrate-binding protein (HAAT family) OS=Undibacterium pigrum OX=401470 GN=DFR42_111124 PE=4 SV=1 - [A0A318J4C3_9BURK]		0	0																		3.47441
GYEEHLLDNGK	6	1	1	V6SRY2	V6SRY2	Bacteria	Bacteroidetes	Flavobacteriia	Flavobacteriales	Flavobacteriaceae	Flavobacterium	Deoxyhypusine synthase OS=Flavobacterium limnosediminis JC2902 OX=1341181 GN=FLJC2902T_21370 PE=4 SV=1 - [V6SRY2_9FLAO]	K00809	0	0				1.42							3	2.7				1.82	2.85
LVPHATMSIEAK	6	1	1	V6SSH4	V6SSH4	Bacteria	Bacteroidetes	Flavobacteriia	Flavobacteriales	Flavobacteriaceae	Flavobacterium	DnaK suppressor protein OS=Flavobacterium limnosediminis JC2902 OX=1341181 GN=FLJC2902T_11680 PE=4 SV=1 - [V6SSH4_9FLAO]	K06204	0	0.01											3.23	2.54				3.27	3.16	3.50234
HGDSPQFSVIK	4	1	1	A0A2P7NZQ3	A0A2P7NZQ3	Bacteria	Proteobacteria	Betaproteobacteria	Nitrosomonadales	Nitrosomonadaceae	Nitrosomonas	Phage tail protein OS=Nitrosomonas sp. APG5 OX=2116706 GN=C7H79_00615 PE=4 SV=1 - [A0A2P7NZQ3_9PROT]		0	0.01											3.53					2.21	2.98	2.69272
SGGFGGGAGGGGFGGGR	5	1	1	A0A3D5VMP2	A0A3D5VMP2	Bacteria	Proteobacteria	Betaproteobacteria	Burkholderiales	Comamonadaceae	Rhodoferax	RNA-binding protein OS=Rhodoferax sp. OX=50421 GN=DHV01_04305 PE=4 SV=1 - [A0A3D5VMP2_9BURK]	K13195	0	0											3.7	3.83				3.84	3.65	3.92314
IPALGTPLYTDVR	2	1	1	A0A3Q9BQ67	A0A3Q9BQ67	Bacteria	Proteobacteria	Betaproteobacteria	Burkholderiales	Oxalobacteraceae	Undibacterium	ArgE/DapE family deacylase OS=Undibacterium parvum OX=401471 GN=EJN92_07520 PE=4 SV=1 - [A0A3Q9BQ67_9BURK]		0	0.05											2.37						2.26
KYEQAITYYTK	3	1	1	A0A0U4UXM2	A0A0U4UXM2	Bacteria	Proteobacteria	Gammaproteobacteria	Chromatiales	Chromatiaceae	Rheinheimera	Uncharacterized protein OS=Rheinheimera sp. F8 OX=1763998 GN=ATY27_04135 PE=4 SV=1 - [A0A0U4UXM2_9GAMM]		0	0											2.86	1.97					2.79
LKDMEASVEDGSVEK	3	1	1	A0A4P7BAH2	A0A4P7BAH2	Bacteria	Proteobacteria	Betaproteobacteria	Burkholderiales	Oxalobacteraceae	Massilia	30S ribosomal protein S2 OS=Massilia plicata OX=321984 GN=rpsB PE=3 SV=1 - [A0A4P7BAH2_9BURK]	K02967	0	0											1.81	2.55						2.71022
FDKEFTNSENLK	5	1	1	V6SIK3	V6SIK3	Bacteria	Bacteroidetes	Flavobacteriia	Flavobacteriales	Flavobacteriaceae	Flavobacterium	Aminomethyltransferase OS=Flavobacterium limnosediminis JC2902 OX=1341181 GN=gcvT PE=3 SV=1 - [V6SIK3_9FLAO]	K00605	0	0					2.31						2.9	3.13				2.66		2.13734
AMKPSEVQAFEAK	3	1	1	A0A3D5BG15	A0A3D5BG15	Bacteria	Proteobacteria	Gammaproteobacteria	Chromatiales	Chromatiaceae	Rheinheimera	Phosphate-binding protein OS=Rheinheimera sp. OX=1869214 GN=DF774_05500 PE=4 SV=1 - [A0A3D5BG15_9GAMM]	K02040	0	0											2.16							3.11395
VNVTPISEPK	1	1	1	A0A1M5UDW5	A0A1M5UDW5	Bacteria	Proteobacteria	Betaproteobacteria	Burkholderiales	Oxalobacteraceae	Massilia	Type IV pilus assembly protein PilP OS=Massilia sp. CF038 OX=1881045 GN=SAMN05428948_4609 PE=4 SV=1 - [A0A1M5UDW5_9BURK]	K02665	0.01	0.13											2.25
INDKHFEVVIR	2	1	1	V6SRL3	V6SRL3	Bacteria	Bacteroidetes	Flavobacteriia	Flavobacteriales	Flavobacteriaceae	Flavobacterium	DNA-directed RNA polymerase subunit beta' OS=Flavobacterium limnosediminis JC2902 OX=1341181 GN=rpoC PE=3 SV=1 - [V6SRL3_9FLAO]	K03046	0	0.07											3.19							2.8629
FENAPSGTETINQTGR	1	1	1	A0A1I1FX55	A0A1I1FX55	Bacteria	Proteobacteria	Betaproteobacteria	Burkholderiales	Oxalobacteraceae	Massilia	Iron complex outermembrane recepter protein OS=Massilia yuzhufengensis OX=1164594 GN=SAMN05216204_103129 PE=3 SV=1 - [A0A1I1FX55_9BURK]		0	0.01											2.24
VAAIQHANPLDTDSMMGAQASK	4	1	1	A0A0S9F8U7	A0A0S9F8U7	Bacteria	Proteobacteria	Betaproteobacteria	Burkholderiales	Comamonadaceae	Acidovorax	Aldehyde dehydrogenase OS=Acidovorax sp. Leaf76 OX=1736236 GN=ASF11_03575 PE=3 SV=1 - [A0A0S9F8U7_9BURK]	K00138	0	0												2.35				3.91	3.12	3.9755
ETGADTISHGATGK	5	1	1	A0A318IWE0	A0A318IWE0	Bacteria	Proteobacteria	Betaproteobacteria	Burkholderiales	Oxalobacteraceae	Undibacterium	Argininosuccinate synthase OS=Undibacterium pigrum OX=401470 GN=argG PE=3 SV=1 - [A0A318IWE0_9BURK]	K01940	0	0											3.25	2.84				2.95	2.25	2.84963
LDAVYLSYTK	1	1	1	A0A318J960	A0A318J960	Bacteria	Proteobacteria	Betaproteobacteria	Burkholderiales	Oxalobacteraceae	Undibacterium	ATP synthase gamma chain OS=Undibacterium pigrum OX=401470 GN=atpG PE=3 SV=1 - [A0A318J960_9BURK]	K02115	0	0.02											2.22
MNLSNLQPAEGSTHNQNK	9	1	1	V6SM40	V6SM40	Bacteria	Bacteroidetes	Flavobacteriia	Flavobacteriales	Flavobacteriaceae	Flavobacterium	50S ribosomal protein L15 OS=Flavobacterium limnosediminis JC2902 OX=1341181 GN=rplO PE=3 SV=1 - [V6SM40_9FLAO]	K02876	0	0				2.06							2.62	3.25					2.97	3.44018
NMLTTDPHSPSEYR	6	1	1	A0A0U4VA78	A0A0U4VA78	Bacteria	Proteobacteria	Gammaproteobacteria	Chromatiales	Chromatiaceae	Rheinheimera	Peptidase M13 OS=Rheinheimera sp. F8 OX=1763998 GN=ATY27_06555 PE=4 SV=1 - [A0A0U4VA78_9GAMM]	K07386	0	0											1.88					3.05	2.98	2.7984
TPSVQVESDYGR	4	1	1	A0A1M5RBY7	A0A1M5RBY7	Bacteria	Proteobacteria	Betaproteobacteria	Burkholderiales	Oxalobacteraceae	Massilia	Iron complex outermembrane recepter protein OS=Massilia sp. CF038 OX=1881045 GN=SAMN05428948_3459 PE=3 SV=1 - [A0A1M5RBY7_9BURK]	K02014	0	0											3.54	3.43					3.57	3.27526
GEVIASTFDREPQEHVK	5	1	1	V6SJC4	V6SJC4	Bacteria	Bacteroidetes	Flavobacteriia	Flavobacteriales	Flavobacteriaceae	Flavobacterium	Transcription termination factor Rho OS=Flavobacterium limnosediminis JC2902 OX=1341181 GN=rho PE=3 SV=1 - [V6SJC4_9FLAO]	K03628	0	0											2.87	2.68				3.29	3.28	3.20301
ESMTGSIAHLEK	3	1	1	V6SU96	V6SU96	Bacteria	Bacteroidetes	Flavobacteriia	Flavobacteriales	Flavobacteriaceae	Flavobacterium	Ribosome-recycling factor OS=Flavobacterium limnosediminis JC2902 OX=1341181 GN=frr PE=3 SV=1 - [V6SU96_9FLAO]	K02838	0	0											2.02						2.27	2.53791
SFDQIDNAPEEK	6	1	1	V6SS58	V6SS58	Bacteria	Bacteroidetes	Flavobacteriia	Flavobacteriales	Flavobacteriaceae	Flavobacterium	Elongation factor Tu OS=Flavobacterium limnosediminis JC2902 OX=1341181 GN=tuf PE=3 SV=1 - [V6SS58_9FLAO]	K02358	0	0											2	2.83					2.97	3.30752
IQGLGDTAEIR	1	1	1	A0A318JD77	A0A318JD77	Bacteria	Proteobacteria	Betaproteobacteria	Burkholderiales	Oxalobacteraceae	Undibacterium	ATP synthase subunit alpha OS=Undibacterium pigrum OX=401470 GN=atpA PE=3 SV=1 - [A0A318JD77_9BURK]	K02111	0	0.08										2
DQLTAGDFQK	6	1	1	V6SL28	V6SL28	Bacteria	Bacteroidetes	Flavobacteriia	Flavobacteriales	Flavobacteriaceae	Flavobacterium	DNA-directed RNA polymerase subunit alpha OS=Flavobacterium limnosediminis JC2902 OX=1341181 GN=rpoA PE=3 SV=1 - [V6SL28_9FLAO]	K03040	0	0.06				2.16							2.45	2.6				2.31		2.22406
GEQPLTFDNK	1	1	1	A0A1B7UNJ5	A0A1B7UNJ5	Bacteria	Proteobacteria	Gammaproteobacteria	Chromatiales	Chromatiaceae	Rheinheimera	Cell envelope biogenesis protein OmpA OS=Rheinheimera sp. SA_1 OX=1827365 GN=A5320_01220 PE=4 SV=1 - [A0A1B7UNJ5_9GAMM]		0	0.08											2.57
GDIGNFTADEK	3	1	1	V6SIS0	V6SIS0	Bacteria	Bacteroidetes	Flavobacteriia	Flavobacteriales	Flavobacteriaceae	Flavobacterium	Superoxide dismutase [Cu-Zn] OS=Flavobacterium limnosediminis JC2902 OX=1341181 GN=FLJC2902T_25710 PE=3 SV=1 - [V6SIS0_9FLAO]	K04565	0	0.02											2.03	1.93					2.41
IGFGEVSSK	4	1	1	V6SIH9	V6SIH9	Bacteria	Bacteroidetes	Flavobacteriia	Flavobacteriales	Flavobacteriaceae	Flavobacterium	FahA protein OS=Flavobacterium limnosediminis JC2902 OX=1341181 GN=FLJC2902T_24840 PE=4 SV=1 - [V6SIH9_9FLAO]	K01555	0.01	0.07											1.83	2.41				2.37		2.43943
VTILHVPSGTSR	2	1	1	A0A437QBY1	A0A437QBY1	Bacteria	Proteobacteria	Gammaproteobacteria	Chromatiales	Chromatiaceae	Rheinheimera	TonB-dependent receptor OS=Rheinheimera sp. KYPC3 OX=1834037 GN=EOE67_19155 PE=4 SV=1 - [A0A437QBY1_9GAMM]		0	0.01											4.33							4.06779
GSFNMTHGATLGGHAVEHAIK	1	1	1	Q21VV1	Q21VV1	Bacteria	Proteobacteria	Betaproteobacteria	Burkholderiales	Comamonadaceae	Rhodoferax	Acetyl-CoA C-acyltransferase OS=Rhodoferax ferrireducens (strain ATCC BAA-621 / DSM 15236 / T118) OX=338969 GN=Rfer_2385 PE=3 SV=1 - [Q21VV1_RHOFT]	K00632	0	0.02											2.22
AALNNEVSQLK	5	1	1	A0A1M5JXC8	A0A1M5JXC8	Bacteria	Proteobacteria	Betaproteobacteria	Burkholderiales	Oxalobacteraceae	Massilia	Flagellin OS=Massilia sp. CF038 OX=1881045 GN=SAMN05428948_0533 PE=3 SV=1 - [A0A1M5JXC8_9BURK]	K02406	0	0											3.22	2.89				3.59	2.89	3.34092
GNILMCEDGGSNPK	4	1	1	A0A1B7UMK9	A0A1B7UMK9	Bacteria	Proteobacteria	Gammaproteobacteria	Chromatiales	Chromatiaceae	Rheinheimera	Twin-arginine translocation pathway signal protein OS=Rheinheimera sp. SA_1 OX=1827365 GN=A5320_10625 PE=4 SV=1 - [A0A1B7UMK9_9GAMM]	K07093	0	0											2.4	2.42					2.25	2.69855
NIATTTGTTSVQTLR	7	1	1	A0A1G7BFU3	A0A1G7BFU3	Bacteria	Proteobacteria	Betaproteobacteria	Burkholderiales	Comamonadaceae	Acidovorax	Amino acid ABC transporter substrate-binding protein, PAAT family OS=Acidovorax valerianellae OX=187868 GN=SAMN05192589_11458 PE=4 SV=1 - [A0A1G7BFU3_9BURK]	K10001	0	0						2.44				3.42	2.92	2.2			2.06		2.49	2.46455
AGDTVQSGMDSPIK	3	1	1	A0A437QEP1	A0A437QEP1	Bacteria	Proteobacteria	Gammaproteobacteria	Chromatiales	Chromatiaceae	Rheinheimera	50S ribosomal protein L2 OS=Rheinheimera sp. KYPC3 OX=1834037 GN=rplB PE=3 SV=1 - [A0A437QEP1_9GAMM]	K02886	0	0											3.81						3.1	3.21101
VAIETVAHIR	2	1	1	A0A2D5RUL1	A0A2D5RUL1	Bacteria	Proteobacteria	Gammaproteobacteria	Chromatiales	Chromatiaceae	Rheinheimera	Oxidoreductase OS=Rheinheimera sp. OX=1869214 GN=CML20_08910 PE=4 SV=1 - [A0A2D5RUL1_9GAMM]	K13016	0	0.03											2.12							2.39096
AQDAITAMRPYAEK	4	1	1	V6STJ8	V6STJ8	Bacteria	Bacteroidetes	Flavobacteriia	Flavobacteriales	Flavobacteriaceae	Flavobacterium	ATP synthase gamma chain OS=Flavobacterium limnosediminis JC2902 OX=1341181 GN=atpG PE=3 SV=1 - [V6STJ8_9FLAO]	K02115	0	0											3.15					3.18	1.88
YTTASNNVSFGPGR	4	1	1	A0A0U4VKR0	A0A0U4VKR0	Bacteria	Proteobacteria	Gammaproteobacteria	Chromatiales	Chromatiaceae	Rheinheimera	Uncharacterized protein OS=Rheinheimera sp. F8 OX=1763998 GN=ATY27_09560 PE=4 SV=1 - [A0A0U4VKR0_9GAMM]		0	0											2.08	2.48				2.78		2.75001
LVGTPPESLGK	7	1	1	V6SSD6	V6SSD6	Bacteria	Bacteroidetes	Flavobacteriia	Flavobacteriales	Flavobacteriaceae	Flavobacterium	Uncharacterized protein OS=Flavobacterium limnosediminis JC2902 OX=1341181 GN=FLJC2902T_20440 PE=4 SV=1 - [V6SSD6_9FLAO]		0	0				2.09		2.17					2.38	2.58				2.63	2.6	2.43403
VEPNLRDPGSEDPQQPDYAK	2	1	1	A0A437R553	A0A437R553	Bacteria	Proteobacteria	Gammaproteobacteria	Chromatiales	Chromatiaceae	Rheinheimera	Ubiquinol-cytochrome c reductase iron-sulfur subunit OS=Rheinheimera sp. KYPC3 OX=1834037 GN=petA PE=4 SV=1 - [A0A437R553_9GAMM]	K00411	0	0											2.78							3.18444
NDKGELLAMNVK	3	1	1	A0A315DLI9	A0A315DLI9	Bacteria	Proteobacteria	Betaproteobacteria	Burkholderiales	Comamonadaceae	Limnohabitans	10 kDa chaperonin OS=Limnohabitans sp. JirII-29 OX=1835756 GN=groS PE=3 SV=1 - [A0A315DLI9_9BURK]	K04078	0	0											2.1	2.42						3.37042
DGYEADKNDIIVR	4	1	1	V6ST49	V6ST49	Bacteria	Bacteroidetes	Flavobacteriia	Flavobacteriales	Flavobacteriaceae	Flavobacterium	Peptidase S9 prolyl oligopeptidase OS=Flavobacterium limnosediminis JC2902 OX=1341181 GN=FLJC2902T_02870 PE=4 SV=1 - [V6ST49_9FLAO]	K01303	0	0											2.67	2.08					2.14	2.23399
AGYEQVVTPHIGQK	3	1	1	V6SLC7	V6SLC7	Bacteria	Bacteroidetes	Flavobacteriia	Flavobacteriales	Flavobacteriaceae	Flavobacterium	Threonine--tRNA ligase OS=Flavobacterium limnosediminis JC2902 OX=1341181 GN=thrS PE=3 SV=1 - [V6SLC7_9FLAO]	K01868	0	0											2.37	2.37						2.85701
TVASGASEADIIEK	3	1	1	V6SYY0	V6SYY0	Bacteria	Bacteroidetes	Flavobacteriia	Flavobacteriales	Flavobacteriaceae	Flavobacterium	Bifunctional purine biosynthesis protein PurH OS=Flavobacterium limnosediminis JC2902 OX=1341181 GN=purH PE=3 SV=1 - [V6SYY0_9FLAO]	K00602	0	0				3.94	2.95						3.76
GQNNGNGTGLNIGYR	4	1	1	A0A0U4GTR9	A0A0U4GTR9	Bacteria	Proteobacteria	Gammaproteobacteria	Chromatiales	Chromatiaceae	Rheinheimera	OmpA-like domain-containing protein OS=Rheinheimera sp. F8 OX=1763998 GN=ATY27_06690 PE=4 SV=1 - [A0A0U4GTR9_9GAMM]	K03286	0	0											2.82					3.11	2.24	3.10798
ASEIVLAASGAR	4	1	1	A0A255ZBE2	A0A255ZBE2	Bacteria	Proteobacteria	Betaproteobacteria	Burkholderiales	Comamonadaceae	Rhodoferax	Uncharacterized protein OS=Rhodoferax sp. TH121 OX=2022803 GN=CHU94_15115 PE=3 SV=1 - [A0A255ZBE2_9BURK]	K02650	0	0											2.91	2.59				2.88	2.51
LKDMEAAIEDGSAEK	2	1	1	A0A418Y596	A0A418Y596	Bacteria	Proteobacteria	Betaproteobacteria	Burkholderiales	Oxalobacteraceae	Massilia	30S ribosomal protein S2 OS=Massilia sp. K1S02-61 OX=2320864 GN=rpsB PE=3 SV=1 - [A0A418Y596_9BURK]	K02967	0	0											2.33							2.67944
EIAATNALENAR	2	1	1	A0A0U4VJR9	A0A0U4VJR9	Bacteria	Proteobacteria	Gammaproteobacteria	Chromatiales	Chromatiaceae	Rheinheimera	Outer membrane channel protein OS=Rheinheimera sp. F8 OX=1763998 GN=tolC PE=4 SV=1 - [A0A0U4VJR9_9GAMM]	K12340	0	0.01											3.03							3.29099
VSAAQTAEAFLSVLK	5	1	1	A0A431T7X4	A0A431T7X4	Bacteria	Proteobacteria	Betaproteobacteria	Burkholderiales	Oxalobacteraceae	Undibacterium	ATP synthase subunit delta OS=Undibacterium sp. S11R28 OX=2495591 GN=atpH PE=3 SV=1 - [A0A431T7X4_9BURK]		0	0											3.76	1.91				2.97	3.5	3.25584
VDPALPEYQK	3	1	1	A0A437QLD1	A0A437QLD1	Bacteria	Proteobacteria	Gammaproteobacteria	Chromatiales	Chromatiaceae	Rheinheimera	Phosphate ABC transporter substrate-binding protein PstS family protein OS=Rheinheimera sp. KYPC3 OX=1834037 GN=pstS PE=4 SV=1 - [A0A437QLD1_9GAMM]	K02040	0	0.01											2.18					2.19	2.35
EMYQVFNCGHR	2	1	1	V6SQD4	V6SQD4	Bacteria	Bacteroidetes	Flavobacteriia	Flavobacteriales	Flavobacteriaceae	Flavobacterium	PurM protein OS=Flavobacterium limnosediminis JC2902 OX=1341181 GN=FLJC2902T_14430 PE=4 SV=1 - [V6SQD4_9FLAO]	K01933	0	0.04											2.22					2
KVEDMTAEEKADMFNGPK	3	1	1	V6SUG0	V6SUG0	Bacteria	Bacteroidetes	Flavobacteriia	Flavobacteriales	Flavobacteriaceae	Flavobacterium	Bleomycin hydrolase OS=Flavobacterium limnosediminis JC2902 OX=1341181 GN=FLJC2902T_02880 PE=4 SV=1 - [V6SUG0_9FLAO]	K01372	0	0.01											3.88					2.65
QSSLAATFTR	3	1	1	A0A437R3B2	A0A437R3B2	Bacteria	Proteobacteria	Gammaproteobacteria	Chromatiales	Chromatiaceae	Rheinheimera	Putative porin OS=Rheinheimera sp. KYPC3 OX=1834037 GN=EOE67_03355 PE=4 SV=1 - [A0A437R3B2_9GAMM]		0	0.02											2.7					2.02		2.74864
TLANVVCAEGGASLAK	1	1	1	A0A328Z0Y0	A0A328Z0Y0	Bacteria	Proteobacteria	Betaproteobacteria	Burkholderiales	Comamonadaceae	Acidovorax	Amino acid/amide ABC transporter substrate-binding protein (HAAT family) OS=Acidovorax anthurii OX=78229 GN=AX018_104710 PE=4 SV=1 - [A0A328Z0Y0_9BURK]	K01999	0	0																	3.7
AATLALADHHGPAYLR	8	1	1	V6SKB5	V6SKB5	Bacteria	Bacteroidetes	Flavobacteriia	Flavobacteriales	Flavobacteriaceae	Flavobacterium	TktC protein OS=Flavobacterium limnosediminis JC2902 OX=1341181 GN=FLJC2902T_23880 PE=4 SV=1 - [V6SKB5_9FLAO]	K00615	0	0				3.3							4.8	3.63				3.6		4.76708
ANSGITSIGQLNGK	6	1	1	A0A2S7JN75	A0A2S7JN75	Bacteria	Proteobacteria	Betaproteobacteria	Burkholderiales	Comamonadaceae	Limnohabitans	Amino acid ABC transporter substrate-binding protein OS=Limnohabitans sp. TS-CS-82 OX=2094193 GN=C5F52_19090 PE=4 SV=1 - [A0A2S7JN75_9BURK]	K10001	0	0											2.76	2.6		2.96	2.48	3.08	2.36
HIQIEANMSLAGANADKR	2	1	1	V6SR32	V6SR32	Bacteria	Bacteroidetes	Flavobacteriia	Flavobacteriales	Flavobacteriaceae	Flavobacterium	Molybdopterin oxidoreductase, iron-sulfur binding subunit OS=Flavobacterium limnosediminis JC2902 OX=1341181 GN=FLJC2902T_09510 PE=4 SV=1 - [V6SR32_9FLAO]	K00184	0	0											4.59					3.63
GDEPLLLDK	1	1	1	A0A318JWQ2	A0A318JWQ2	Bacteria	Proteobacteria	Betaproteobacteria	Burkholderiales	Oxalobacteraceae	Undibacterium	ATP-dependent RNA helicase DeaD OS=Undibacterium pigrum OX=401470 GN=deaD PE=3 SV=1 - [A0A318JWQ2_9BURK]	K05592	0.01	0.1																		2.08323
INDTLYTAPTSER	1	1	1	V6SIQ5	V6SIQ5	Bacteria	Bacteroidetes	Flavobacteriia	Flavobacteriales	Flavobacteriaceae	Flavobacterium	Branched-chain-amino-acid aminotransferase OS=Flavobacterium limnosediminis JC2902 OX=1341181 GN=FLJC2902T_25560 PE=3 SV=1 - [V6SIQ5_9FLAO]	K00826	0	0.03											2.81
MEVYDGESLKDTDPR	1	1	1	A0A2S7JF12	A0A2S7JF12	Bacteria	Proteobacteria	Betaproteobacteria	Burkholderiales	Comamonadaceae	Rhodoferax	PrkA family serine protein kinase OS=Rhodoferax sp. TS-BS-61-7 OX=2094194 GN=C5F53_02445 PE=4 SV=1 - [A0A2S7JF12_9BURK]	K07180	0	0.08											2.23
FNQALSSLQNTK	2	1	1	A0A0U4NF36	A0A0U4NF36	Bacteria	Proteobacteria	Gammaproteobacteria	Chromatiales	Chromatiaceae	Rheinheimera	Thiol peroxidase OS=Rheinheimera sp. F8 OX=1763998 GN=tpx PE=3 SV=1 - [A0A0U4NF36_9GAMM]	K11065	0	0.01											2.58	2.75
KEEAPAAAPAAAPVASAPAAPVNTEEK	1	1	1	A0A3D5VUS8	A0A3D5VUS8	Bacteria	Proteobacteria	Betaproteobacteria	Burkholderiales	Comamonadaceae	Rhodoferax	Putrescine-binding periplasmic protein OS=Rhodoferax sp. OX=50421 GN=DHV01_16580 PE=3 SV=1 - [A0A3D5VUS8_9BURK]	K11073	0	0											3.82
AISSEEEDYTVAGNPEGK	1	1	1	A0A1B7UNQ9	A0A1B7UNQ9	Bacteria	Proteobacteria	Gammaproteobacteria	Chromatiales	Chromatiaceae	Rheinheimera	Fructose-1,6-bisphosphatase class 1 OS=Rheinheimera sp. SA_1 OX=1827365 GN=fbp PE=3 SV=1 - [A0A1B7UNQ9_9GAMM]		0	0.01											2.01
TIYVEQGASLR	7	1	1	A0A1W9KTA1	A0A1W9KTA1	Bacteria	Proteobacteria	Betaproteobacteria	Burkholderiales	Comamonadaceae	Rhodoferax	50S ribosomal protein L22 OS=Rhodoferax ferrireducens OX=192843 GN=rplV PE=3 SV=1 - [A0A1W9KTA1_9BURK]	K02890	0	0.01				2.23		2.65					2.52	2.48				2.39	2.37	2.5115
ILQLLNDQLK	1	1	1	A0A318JJ22	A0A318JJ22	Bacteria	Proteobacteria	Betaproteobacteria	Burkholderiales	Oxalobacteraceae	Undibacterium	Beta-barrel assembly machine subunit BamC OS=Undibacterium pigrum OX=401470 GN=DFR42_1011008 PE=4 SV=1 - [A0A318JJ22_9BURK]	K07287	0	0.01																1.62
VLVEHGWLR	2	1	1	A0A1D2RYJ9	A0A1D2RYJ9	Bacteria	Proteobacteria	Betaproteobacteria	Burkholderiales	Comamonadaceae	Acidovorax	AMP-binding acetyl-CoA synthetase OS=Acidovorax sp. SCN 68-22 OX=1660087 GN=ABS38_08085 PE=4 SV=1 - [A0A1D2RYJ9_9BURK]	K01897	0	0.03												2.49						2.29017
VLPILVTDDVEQAIR	1	1	1	A0A3Q9BNM8	A0A3Q9BNM8	Bacteria	Proteobacteria	Betaproteobacteria	Burkholderiales	Oxalobacteraceae	Undibacterium	Bifunctional 4-hydroxy-2-oxoglutarate aldolase/2-dehydro-3-deoxy-phosphogluconate aldolase OS=Undibacterium parvum OX=401471 GN=eda PE=4 SV=1 - [A0A3Q9BNM8_9BURK]	K01625	0	0.01											1.98
QALTLAAPTDSTK	2	1	1	A0A437QZX6	A0A437QZX6	Bacteria	Proteobacteria	Gammaproteobacteria	Chromatiales	Chromatiaceae	Rheinheimera	Peptidase M2 family protein OS=Rheinheimera sp. KYPC3 OX=1834037 GN=EOE67_07475 PE=4 SV=1 - [A0A437QZX6_9GAMM]	K01283	0	0											2.41							2.34075
DTAELAGHAVGIR	5	1	1	A0A3E1RJJ4	A0A3E1RJJ4	Bacteria	Proteobacteria	Betaproteobacteria	Burkholderiales	Comamonadaceae	Rhodoferax	4-hydroxy-4-methyl-2-oxoglutarate aldolase OS=Rhodoferax sp. IMCC26218 OX=2184758 GN=DIC66_02405 PE=3 SV=1 - [A0A3E1RJJ4_9BURK]	K02553	0	0											3.24	3.2				2.87	3.06	3.5476
YGENPHQSASFYR	2	1	1	A0A3S0GIR4	A0A3S0GIR4	Bacteria	Proteobacteria	Betaproteobacteria	Burkholderiales	Oxalobacteraceae	Undibacterium	Bifunctional purine biosynthesis protein PurH OS=Undibacterium sp. S11R28 OX=2495591 GN=purH PE=3 SV=1 - [A0A3S0GIR4_9BURK]		0	0.01										2.25						2.02
LMADNQLAAGSVAGSGK	5	1	1	A0A1W9KXH4	A0A1W9KXH4	Bacteria	Proteobacteria	Betaproteobacteria	Burkholderiales	Comamonadaceae	Rhodoferax	Dihydrolipoyllysine-residue succinyltransferase component of 2-oxoglutarate dehydrogenase complex OS=Rhodoferax ferrireducens OX=192843 GN=BWK72_05300 PE=3 SV=1 - [A0A1W9KXH4_9BURK]	K00658	0	0											3.64					4.19	4.06	4.0653
NIAANLGQANPEYVHAFMK	6	1	1	A0A4D4JQV1	A0A4D4JQV1	Bacteria	Proteobacteria	Betaproteobacteria	Burkholderiales	Comamonadaceae	Acidovorax	ATP synthase gamma chain OS=Acidovorax sp. NB1 OX=1943571 GN=atpG PE=3 SV=1 - [A0A4D4JQV1_9BURK]	K02115	0	0				4.23							3.33	4.34					4.05	4.81416
KALTGENIPIYGDGK	5	1	1	V6SU62	V6SU62	Bacteria	Bacteroidetes	Flavobacteriia	Flavobacteriales	Flavobacteriaceae	Flavobacterium	dTDP-glucose 4,6-dehydratase OS=Flavobacterium limnosediminis JC2902 OX=1341181 GN=FLJC2902T_04970 PE=3 SV=1 - [V6SU62_9FLAO]	K01710	0	0											3.99					2.92		3.50423
GHLETIHAYTNDQNLVDNMHK	10	1	1	V6SXX7	V6SXX7	Bacteria	Bacteroidetes	Flavobacteriia	Flavobacteriales	Flavobacteriaceae	Flavobacterium	Glyceraldehyde-3-phosphate dehydrogenase OS=Flavobacterium limnosediminis JC2902 OX=1341181 GN=FLJC2902T_06460 PE=3 SV=1 - [V6SXX7_9FLAO]	K00134	0	0				3.27	1.28	2.22					5.88	3.97				4.99	5
ILADNNMTTADVSGTGK	3	1	1	A0A1M5KJV4	A0A1M5KJV4	Bacteria	Proteobacteria	Betaproteobacteria	Burkholderiales	Oxalobacteraceae	Massilia	Dihydrolipoyllysine-residue succinyltransferase component of 2-oxoglutarate dehydrogenase complex OS=Massilia sp. CF038 OX=1881045 GN=SAMN05428948_0891 PE=3 SV=1 - [A0A1M5KJV4_9BURK]	K00658	0	0											2.61						2.83	3.498
VSVQVPQPEVHIR	1	1	1	A0A3S0JJG2	A0A3S0JJG2	Bacteria	Proteobacteria	Betaproteobacteria	Burkholderiales	Oxalobacteraceae	Undibacterium	Biopolymer transporter ExbD OS=Undibacterium sp. S11R28 OX=2495591 GN=EJG51_12405 PE=3 SV=1 - [A0A3S0JJG2_9BURK]	K03559	0	0.06												3.24
TAANMSTYDSR	6	1	1	A0A431T8E1	A0A431T8E1	Bacteria	Proteobacteria	Betaproteobacteria	Burkholderiales	Oxalobacteraceae	Undibacterium	BMP family ABC transporter substrate-binding protein OS=Undibacterium sp. S11R28 OX=2495591 GN=EJG51_07940 PE=4 SV=1 - [A0A431T8E1_9BURK]		0	0										1.7	3.7	2.97				3.11	2.75	3.09211
GYLASASVNTSEQYR	4	1	1	A0A1B7UJG2	A0A1B7UJG2	Bacteria	Proteobacteria	Gammaproteobacteria	Chromatiales	Chromatiaceae	Rheinheimera	Uncharacterized protein OS=Rheinheimera sp. SA_1 OX=1827365 GN=A5320_12935 PE=4 SV=1 - [A0A1B7UJG2_9GAMM]		0	0											3.21	2.03				2.42	3.35
GAKPYFEPVVEKDENGEVVR	3	1	1	V6SSE3	V6SSE3	Bacteria	Bacteroidetes	Flavobacteriia	Flavobacteriales	Flavobacteriaceae	Flavobacterium	HppD protein OS=Flavobacterium limnosediminis JC2902 OX=1341181 GN=FLJC2902T_11360 PE=4 SV=1 - [V6SSE3_9FLAO]	K00457	0	0											3.27						2.53	4.36319
GVQDTLGGKPALTDEEVQK	3	1	1	A0A437QZC6	A0A437QZC6	Bacteria	Proteobacteria	Gammaproteobacteria	Chromatiales	Chromatiaceae	Rheinheimera	Peptidyl-prolyl cis-trans isomerase OS=Rheinheimera sp. KYPC3 OX=1834037 GN=EOE67_08090 PE=3 SV=1 - [A0A437QZC6_9GAMM]	K03773	0	0											5.67	3.66						6.39458
IGVPEGSIEDAR	2	1	1	A0A4Y9T5U0	A0A4Y9T5U0	Bacteria	Proteobacteria	Betaproteobacteria	Burkholderiales	Oxalobacteraceae	Massilia	ADP-forming succinate--CoA ligase subunit beta OS=Massilia sp. ONC3 OX=2562153 GN=sucC PE=4 SV=1 - [A0A4Y9T5U0_9BURK]	K01903	0	0.01											2.36							2.32312
TAANMSTYDSR	1	1	1	A0A431T8E1	A0A431T8E1	Bacteria	Proteobacteria	Betaproteobacteria	Burkholderiales	Oxalobacteraceae	Undibacterium	BMP family ABC transporter substrate-binding protein OS=Undibacterium sp. S11R28 OX=2495591 GN=EJG51_07940 PE=4 SV=1 - [A0A431T8E1_9BURK]		0	0																2.48
VGAGLVLAPK	4	1	1	A0A437QLN9	A0A437QLN9	Bacteria	Proteobacteria	Gammaproteobacteria	Chromatiales	Chromatiaceae	Rheinheimera	Peptidase S8 OS=Rheinheimera sp. KYPC3 OX=1834037 GN=EOE67_13735 PE=3 SV=1 - [A0A437QLN9_9GAMM]		0	0.01											2.46					3.04	2.96	3.06976
YQNTLIENVR	2	1	1	V6SWQ8	V6SWQ8	Bacteria	Bacteroidetes	Flavobacteriia	Flavobacteriales	Flavobacteriaceae	Flavobacterium	Glutamate--ammonia ligase OS=Flavobacterium limnosediminis JC2902 OX=1341181 GN=FLJC2902T_14470 PE=3 SV=1 - [V6SWQ8_9FLAO]	K01915	0	0											2.76							2.98606
QAQYSPLPISLMAATLFAVNK	3	1	1	K0I5H3	K0I5H3	Bacteria	Proteobacteria	Betaproteobacteria	Burkholderiales	Comamonadaceae	Acidovorax	ATP synthase subunit alpha OS=Acidovorax sp. KKS102 OX=358220 GN=atpA PE=3 SV=1 - [K0I5H3_9BURK]	K02111	0	0											2.11					3.41		2.50275
GDYAASIDENAVHGSDAAASAAR	3	1	1	A0A437R518	A0A437R518	Bacteria	Proteobacteria	Gammaproteobacteria	Chromatiales	Chromatiaceae	Rheinheimera	Nucleoside diphosphate kinase OS=Rheinheimera sp. KYPC3 OX=1834037 GN=ndk PE=3 SV=1 - [A0A437R518_9GAMM]	K00940	0	0											4.06	2.41						4.7122
IIYEECETAYDTAR	4	1	1	A0A1G3IHT0	A0A1G3IHT0	Bacteria	Proteobacteria	Betaproteobacteria	Burkholderiales	Comamonadaceae	Rhodoferax	ABC transporter permease OS=Rhodoferax sp. RIFCSPLOWO2_12_FULL_60_11 OX=1802019 GN=A3H24_11495 PE=4 SV=1 - [A0A1G3IHT0_9BURK]		0	0.01											2.75	2.47				1.99	2.26
KDFDGVYYSVGR	3	1	1	A0A1M5R6C2	A0A1M5R6C2	Bacteria	Proteobacteria	Betaproteobacteria	Burkholderiales	Oxalobacteraceae	Massilia	Iron complex outermembrane recepter protein OS=Massilia sp. CF038 OX=1881045 GN=SAMN05428948_3357 PE=3 SV=1 - [A0A1M5R6C2_9BURK]		0	0											2.51	2.42						2.86071
VALLAQTLDDKR	8	1	1	A0A437QRV5	A0A437QRV5	Bacteria	Proteobacteria	Gammaproteobacteria	Chromatiales	Chromatiaceae	Rheinheimera	DUF3450 domain-containing protein OS=Rheinheimera sp. KYPC3 OX=1834037 GN=EOE67_11740 PE=4 SV=1 - [A0A437QRV5_9GAMM]		0	0											3.75	3.21				3.29	3.84	3.4638
LGGPNSPELLAR	1	1	1	A0A2G8T6K6	A0A2G8T6K6	Bacteria	Proteobacteria	Betaproteobacteria	Burkholderiales	Oxalobacteraceae	Massilia	Uncharacterized protein OS=Massilia psychrophila OX=1603353 GN=CR103_02070 PE=3 SV=1 - [A0A2G8T6K6_9BURK]		0	0											2.87
MLANLQNMSGDK	3	1	1	A0A1M5JSI6	A0A1M5JSI6	Bacteria	Proteobacteria	Betaproteobacteria	Burkholderiales	Oxalobacteraceae	Massilia	Tetratricopeptide repeat-containing protein OS=Massilia sp. CF038 OX=1881045 GN=SAMN05428948_0457 PE=4 SV=1 - [A0A1M5JSI6_9BURK]		0	0											3.14						3.04	3.07006
TVIEAYQIEK	3	1	1	A0A1B7UJG2	A0A1B7UJG2	Bacteria	Proteobacteria	Gammaproteobacteria	Chromatiales	Chromatiaceae	Rheinheimera	Uncharacterized protein OS=Rheinheimera sp. SA_1 OX=1827365 GN=A5320_12935 PE=4 SV=1 - [A0A1B7UJG2_9GAMM]		0	0.08											2.07	1.96						2.19719
SFHTALKPGGVLGVVEHR	11	1	1	A0A0U4GT47	A0A0U4GT47	Bacteria	Proteobacteria	Gammaproteobacteria	Chromatiales	Chromatiaceae	Rheinheimera	Methyltransferase OS=Rheinheimera sp. F8 OX=1763998 GN=ATY27_16830 PE=4 SV=1 - [A0A0U4GT47_9GAMM]		0	0											2.72	3.89				3.75	2.99	3.66861
VYSDMAAFR	2	1	1	A0A3D5VTX9	A0A3D5VTX9	Bacteria	Proteobacteria	Betaproteobacteria	Burkholderiales	Comamonadaceae	Rhodoferax	ABC transporter substrate-binding protein OS=Rhodoferax sp. OX=50421 GN=DHV01_12805 PE=3 SV=1 - [A0A3D5VTX9_9BURK]		0	0.04											2.01					1.72
AFIAVDGGQGAASAR	2	1	1	A0A329A4J4	A0A329A4J4	Bacteria	Proteobacteria	Betaproteobacteria	Nitrosomonadales	Nitrosomonadaceae	Nitrosomonas	Ribonucleoside-diphosphate reductase OS=Nitrosomonas sp. Nm143 OX=200123 GN=C8R33_101197 PE=3 SV=1 - [A0A329A4J4_9PROT]	K00525	0	0											3.27	2.5
FVSVSDKDLIGK	10	1	1	A0A437R1L2	A0A437R1L2	Bacteria	Proteobacteria	Gammaproteobacteria	Chromatiales	Chromatiaceae	Rheinheimera	Alkyl hydroperoxide reductase C OS=Rheinheimera sp. KYPC3 OX=1834037 GN=ahpC PE=3 SV=1 - [A0A437R1L2_9GAMM]	K03386	0	0											3.23	2.41				2.77	2.94	3.401
SILFLHVTGEEHGLHGSR	8	1	1	V6SVA5	V6SVA5	Bacteria	Bacteroidetes	Flavobacteriia	Flavobacteriales	Flavobacteriaceae	Flavobacterium	Putative aminopeptidase OS=Flavobacterium limnosediminis JC2902 OX=1341181 GN=FLJC2902T_17060 PE=4 SV=1 - [V6SVA5_9FLAO]		0	0											5.16	5.13				5.36	5.78	5.47458
QSVAAAQQGSTAVENAIK	4	1	1	A0A418XEP5	A0A418XEP5	Bacteria	Proteobacteria	Betaproteobacteria	Burkholderiales	Oxalobacteraceae	Massilia	Methyl-accepting chemotaxis protein OS=Massilia sp. K1S02-61 OX=2320864 GN=D3872_21240 PE=4 SV=1 - [A0A418XEP5_9BURK]	K02660	0	0											2.78					3.12	2.28	2.15707
NNPMAVLSPK	1	1	1	A0A437QBY1	A0A437QBY1	Bacteria	Proteobacteria	Gammaproteobacteria	Chromatiales	Chromatiaceae	Rheinheimera	TonB-dependent receptor OS=Rheinheimera sp. KYPC3 OX=1834037 GN=EOE67_19155 PE=4 SV=1 - [A0A437QBY1_9GAMM]		0	0.08											2.13
AKEFFEKPTWVR	2	1	1	A0A3D5BMI4	A0A3D5BMI4	Bacteria	Proteobacteria	Gammaproteobacteria	Chromatiales	Chromatiaceae	Rheinheimera	30S ribosomal protein S21 OS=Rheinheimera sp. OX=1869214 GN=rpsU PE=3 SV=1 - [A0A3D5BMI4_9GAMM]	K02970	0	0											3.26							3.02397
GCFLANFKPNR	5	1	1	V6SSD2	V6SSD2	Bacteria	Bacteroidetes	Flavobacteriia	Flavobacteriales	Flavobacteriaceae	Flavobacterium	GldK protein OS=Flavobacterium limnosediminis JC2902 OX=1341181 GN=FLJC2902T_07560 PE=4 SV=1 - [V6SSD2_9FLAO]	K13444	0	0.01											3.07	2.83				3.24	2.97
GVTGDIAFDDKGDIKDGTLTLYTYK	8	1	1	A0A431TCG5	A0A431TCG5	Bacteria	Proteobacteria	Betaproteobacteria	Burkholderiales	Oxalobacteraceae	Undibacterium	Branched-chain amino acid ABC transporter substrate-binding protein OS=Undibacterium sp. S11R28 OX=2495591 GN=EJG51_00130 PE=4 SV=1 - [A0A431TCG5_9BURK]		0	0											3.97					3.73	3.29	4.12678
GAEIVVQEHTTDK	1	1	1	A0A431TCG5	A0A431TCG5	Bacteria	Proteobacteria	Betaproteobacteria	Burkholderiales	Oxalobacteraceae	Undibacterium	Branched-chain amino acid ABC transporter substrate-binding protein OS=Undibacterium sp. S11R28 OX=2495591 GN=EJG51_00130 PE=4 SV=1 - [A0A431TCG5_9BURK]		0	0																		2.98901
ENSQMQLLESER	3	1	1	V6SRT8	V6SRT8	Bacteria	Bacteroidetes	Flavobacteriia	Flavobacteriales	Flavobacteriaceae	Flavobacterium	GldN protein OS=Flavobacterium limnosediminis JC2902 OX=1341181 GN=FLJC2902T_07530 PE=4 SV=1 - [V6SRT8_9FLAO]		0	0											3.81					3.43		3.46074
LAEIAGEYVR	2	1	1	A0A3E1RAA5	A0A3E1RAA5	Bacteria	Proteobacteria	Betaproteobacteria	Burkholderiales	Comamonadaceae	Rhodoferax	Single-stranded DNA-binding protein OS=Rhodoferax sp. IMCC26218 OX=2184758 GN=DIC66_13365 PE=3 SV=1 - [A0A3E1RAA5_9BURK]	K03111	0	0.04											2.99	2.83
TSDIDDIILVGGMTR	4	1	1	A0A3Q9BS79	A0A3Q9BS79	Bacteria	Proteobacteria	Betaproteobacteria	Burkholderiales	Oxalobacteraceae	Undibacterium	Chaperone protein DnaK OS=Undibacterium parvum OX=401471 GN=dnaK PE=2 SV=1 - [A0A3Q9BS79_9BURK]	K04043	0	0											3.72					3.74	3.55	3.48814
AKLEALVEELIQK	6	1	1	A0A318JFS5	A0A318JFS5	Bacteria	Proteobacteria	Betaproteobacteria	Burkholderiales	Oxalobacteraceae	Undibacterium	Chaperone protein DnaK OS=Undibacterium pigrum OX=401470 GN=dnaK PE=2 SV=1 - [A0A318JFS5_9BURK]	K04043	0	0											2.21	3.41				3.7	3.3	3.88871
VVSSDVFLK	2	1	1	V6SY04	V6SY04	Bacteria	Bacteroidetes	Flavobacteriia	Flavobacteriales	Flavobacteriaceae	Flavobacterium	Uncharacterized protein OS=Flavobacterium limnosediminis JC2902 OX=1341181 GN=FLJC2902T_06760 PE=4 SV=1 - [V6SY04_9FLAO]	K05808	0	0.09											2.24						2.12
AASGTGLNYQSVGSGAGIK	1	1	1	A0A354IRB5	A0A354IRB5	Bacteria	Proteobacteria	Betaproteobacteria	Burkholderiales	Oxalobacteraceae	Massilia	Phosphate-binding protein PstS OS=Massilia sp. OX=1882437 GN=DDZ22_03225 PE=3 SV=1 - [A0A354IRB5_9BURK]	K02040	0	0.03											2.8
NPVTDEEIKAEYDKFAAANAGK	3	1	1	A0A255ZFN1	A0A255ZFN1	Bacteria	Proteobacteria	Betaproteobacteria	Burkholderiales	Comamonadaceae	Rhodoferax	Peptidylprolyl isomerase OS=Rhodoferax sp. TH121 OX=2022803 GN=CHU94_13835 PE=4 SV=1 - [A0A255ZFN1_9BURK]	K03769	0	0											2.71						2.59	3.43101
AAMAVLQNPAATAAQK	3	1	1	A0A0U4NKH5	A0A0U4NKH5	Bacteria	Proteobacteria	Gammaproteobacteria	Chromatiales	Chromatiaceae	Rheinheimera	Uncharacterized protein OS=Rheinheimera sp. F8 OX=1763998 GN=ATY27_15210 PE=4 SV=1 - [A0A0U4NKH5_9GAMM]		0	0											2.91					3.19
NLPHVLVVEPR	6	1	1	A0A2U2I585	A0A2U2I585	Bacteria	Proteobacteria	Betaproteobacteria	Burkholderiales	Oxalobacteraceae	Massilia	50S ribosomal protein L4 OS=Massilia glaciei OX=1524097 GN=rplD PE=3 SV=1 - [A0A2U2I585_9BURK]	K02926	0	0.03											3.26	3.26				3.14	2.44	3.65907
MVLNPDVNVR	5	1	1	V6SR32	V6SR32	Bacteria	Bacteroidetes	Flavobacteriia	Flavobacteriales	Flavobacteriaceae	Flavobacterium	Molybdopterin oxidoreductase, iron-sulfur binding subunit OS=Flavobacterium limnosediminis JC2902 OX=1341181 GN=FLJC2902T_09510 PE=4 SV=1 - [V6SR32_9FLAO]	K00184	0	0											2.48	2.29				2.27	2.26	2.53018
VSAIPDENPTELQR	4	1	1	A0A1M5PQH2	A0A1M5PQH2	Bacteria	Proteobacteria	Betaproteobacteria	Burkholderiales	Oxalobacteraceae	Massilia	Phosphonate transport system substrate-binding protein OS=Massilia sp. CF038 OX=1881045 GN=SAMN05428948_2458 PE=4 SV=1 - [A0A1M5PQH2_9BURK]	K02044	0	0											1.9					1.82	2.3	2.25769
LEALVEELIQK	1	1	1	A0A318JFS5	A0A318JFS5	Bacteria	Proteobacteria	Betaproteobacteria	Burkholderiales	Oxalobacteraceae	Undibacterium	Chaperone protein DnaK OS=Undibacterium pigrum OX=401470 GN=dnaK PE=2 SV=1 - [A0A318JFS5_9BURK]	K04043	0	0																2.43
LLSSVAHLTR	4	1	1	A0A318JHT9	A0A318JHT9	Bacteria	Proteobacteria	Betaproteobacteria	Burkholderiales	Oxalobacteraceae	Undibacterium	CheA signal transduction histidine kinase OS=Undibacterium pigrum OX=401470 GN=DFR42_101923 PE=4 SV=1 - [A0A318JHT9_9BURK]	K03407	0	0											1.89						2.23	3.02508
VHGLSDVMQGEMLEFPATADGQPTYGLALNLER	1	1	1	A0A0A1VEU6	A0A0A1VEU6	Bacteria	Proteobacteria	Betaproteobacteria	Burkholderiales	Comamonadaceae	Acidovorax	ATP synthase subunit alpha OS=Acidovorax sp. MR-S7 OX=1268622 GN=atpA PE=3 SV=1 - [A0A0A1VEU6_9BURK]	K02111	0	0.07											2.31
FGQANAWVEPR	5	1	1	A0A2G8T5K2	A0A2G8T5K2	Bacteria	Proteobacteria	Betaproteobacteria	Burkholderiales	Oxalobacteraceae	Massilia	TonB-dependent receptor OS=Massilia psychrophila OX=1603353 GN=CR103_02090 PE=4 SV=1 - [A0A2G8T5K2_9BURK]		0	0											3.45	3.14				3.17	2.84	3.29913
SEYAVQLMEK	5	1	1	V6SM34	V6SM34	Bacteria	Bacteroidetes	Flavobacteriia	Flavobacteriales	Flavobacteriaceae	Flavobacterium	30S ribosomal protein S4 OS=Flavobacterium limnosediminis JC2902 OX=1341181 GN=rpsD PE=3 SV=1 - [V6SM34_9FLAO]	K02986	0	0											2.86	2.76				2.95	2.87	2.86124
LVADQNAGLASLDK	2	1	1	A0A1B7UJG2	A0A1B7UJG2	Bacteria	Proteobacteria	Gammaproteobacteria	Chromatiales	Chromatiaceae	Rheinheimera	Uncharacterized protein OS=Rheinheimera sp. SA_1 OX=1827365 GN=A5320_12935 PE=4 SV=1 - [A0A1B7UJG2_9GAMM]		0	0											3.86							4.18192
LAAEELYGVGSK	2	1	1	A0A1M5T943	A0A1M5T943	Bacteria	Proteobacteria	Betaproteobacteria	Burkholderiales	Oxalobacteraceae	Massilia	Zn-dependent metalloprotease OS=Massilia sp. CF038 OX=1881045 GN=SAMN05428948_4182 PE=4 SV=1 - [A0A1M5T943_9BURK]		0	0.01											2.74	2.35
VPAAELGAQVIK	5	1	1	A0A0Q6SAZ6	A0A0Q6SAZ6	Bacteria	Proteobacteria	Betaproteobacteria	Burkholderiales	Oxalobacteraceae	Massilia	Acetyl-CoA acetyltransferase OS=Massilia sp. Root335 OX=1736517 GN=ASC93_20535 PE=3 SV=1 - [A0A0Q6SAZ6_9BURK]	K00626	0	0.01											2.96	2.68				2.47	2.47	2.84442
ALEDLAQPAYAK	1	1	1	A0A3D5VTL7	A0A3D5VTL7	Bacteria	Proteobacteria	Betaproteobacteria	Burkholderiales	Comamonadaceae	Rhodoferax	Thiamine ABC transporter substrate-binding protein OS=Rhodoferax sp. OX=50421 GN=DHV01_15750 PE=4 SV=1 - [A0A3D5VTL7_9BURK]	K02064	0	0.05											2.45
EGATGWADTTMLHANAK	8	1	1	A0A2S7JDS2	A0A2S7JDS2	Bacteria	Proteobacteria	Betaproteobacteria	Burkholderiales	Comamonadaceae	Rhodoferax	Spermidine/putrescine ABC transporter substrate-binding protein OS=Rhodoferax sp. TS-BS-61-7 OX=2094194 GN=C5F53_06100 PE=4 SV=1 - [A0A2S7JDS2_9BURK]		0	0											3.62	2.8				4.46	4.44	4.30453
LTAPTDEQISEIK	2	1	1	A0A1B7UQ84	A0A1B7UQ84	Bacteria	Proteobacteria	Gammaproteobacteria	Chromatiales	Chromatiaceae	Rheinheimera	Protein translocase subunit SecA OS=Rheinheimera sp. SA_1 OX=1827365 GN=secA PE=3 SV=1 - [A0A1B7UQ84_9GAMM]	K03070	0	0.01											2.4							1.69277
ITQGPVGAGLLAK	2	1	1	Q21YD7	Q21YD7	Bacteria	Proteobacteria	Betaproteobacteria	Burkholderiales	Comamonadaceae	Rhodoferax	TRAP dicarboxylate transporter, DctP subunit OS=Rhodoferax ferrireducens (strain ATCC BAA-621 / DSM 15236 / T118) OX=338969 GN=Rfer_1483 PE=4 SV=1 - [Q21YD7_RHOFT]	K11688	0	0											2.68							2.20593
IMNLTDYMAGSGK	2	1	1	A0A3D5VP11	A0A3D5VP11	Bacteria	Proteobacteria	Betaproteobacteria	Burkholderiales	Comamonadaceae	Rhodoferax	ABC transporter substrate-binding protein OS=Rhodoferax sp. OX=50421 GN=DHV01_06755 PE=4 SV=1 - [A0A3D5VP11_9BURK]	K17321	0	0.01											2.03	1.8
NPTSYLVTMK	1	1	1	V6SSX2	V6SSX2	Bacteria	Bacteroidetes	Flavobacteriia	Flavobacteriales	Flavobacteriaceae	Flavobacterium	Kynurenine 3-monooxygenase OS=Flavobacterium limnosediminis JC2902 OX=1341181 GN=kmo PE=3 SV=1 - [V6SSX2_9FLAO]	K00486	0	0.05											2.14
IFVLDGLPNLQDLAK	3	1	1	A0A1H3WTI1	A0A1H3WTI1	Bacteria	Proteobacteria	Betaproteobacteria	Burkholderiales	Comamonadaceae	Acidovorax	Bacterioferritin OS=Acidovorax soli OX=592050 GN=SAMN05421875_10326 PE=3 SV=1 - [A0A1H3WTI1_9BURK]	K03594	0	0																3.51	3.39	3.60695
DFIGTSFTSGPDKK	7	1	1	A0A3D5VP11	A0A3D5VP11	Bacteria	Proteobacteria	Betaproteobacteria	Burkholderiales	Comamonadaceae	Rhodoferax	ABC transporter substrate-binding protein OS=Rhodoferax sp. OX=50421 GN=DHV01_06755 PE=4 SV=1 - [A0A3D5VP11_9BURK]	K17321	0	0											3.42	3.39				3.57	2	3.792
FKHPTPEDFFR	3	1	1	V6SSI6	V6SSI6	Bacteria	Bacteroidetes	Flavobacteriia	Flavobacteriales	Flavobacteriaceae	Flavobacterium	M1 family aminopeptidase OS=Flavobacterium limnosediminis JC2902 OX=1341181 GN=FLJC2902T_08260 PE=4 SV=1 - [V6SSI6_9FLAO]		0	0.07											2.54	2.91						2.73996
MAMVHDFVVSAR	1	1	1	A0A1M5PE80	A0A1M5PE80	Bacteria	Proteobacteria	Betaproteobacteria	Burkholderiales	Oxalobacteraceae	Massilia	Dioxygenase OS=Massilia sp. CF038 OX=1881045 GN=SAMN05428948_2261 PE=3 SV=1 - [A0A1M5PE80_9BURK]		0	0.08											2.83
NSIDHGIEMPATR	1	1	1	A0A318JHT9	A0A318JHT9	Bacteria	Proteobacteria	Betaproteobacteria	Burkholderiales	Oxalobacteraceae	Undibacterium	CheA signal transduction histidine kinase OS=Undibacterium pigrum OX=401470 GN=DFR42_101923 PE=4 SV=1 - [A0A318JHT9_9BURK]	K03407	0	0																1.85
AIAPSTTYELVK	5	1	1	A0A1B7UL80	A0A1B7UL80	Bacteria	Proteobacteria	Gammaproteobacteria	Chromatiales	Chromatiaceae	Rheinheimera	Lipase OS=Rheinheimera sp. SA_1 OX=1827365 GN=A5320_07760 PE=4 SV=1 - [A0A1B7UL80_9GAMM]		0	0											2.38	2.45				2.64	2.32	2.81957
SLAAVEGQLRDPNSDEEQQPAYAK	5	1	1	A0A0U4W1Y6	A0A0U4W1Y6	Bacteria	Proteobacteria	Gammaproteobacteria	Chromatiales	Chromatiaceae	Rheinheimera	Ubiquinol-cytochrome c reductase iron-sulfur subunit OS=Rheinheimera sp. F8 OX=1763998 GN=ATY27_05870 PE=4 SV=1 - [A0A0U4W1Y6_9GAMM]	K00411	0	0											4.41	3.4				4.05	3.13	4.15627
KVEFVTYGASTELDK	1	1	1	A0A318JHT9	A0A318JHT9	Bacteria	Proteobacteria	Betaproteobacteria	Burkholderiales	Oxalobacteraceae	Undibacterium	CheA signal transduction histidine kinase OS=Undibacterium pigrum OX=401470 GN=DFR42_101923 PE=4 SV=1 - [A0A318JHT9_9BURK]	K03407	0.01	0.08																2.33
ITQDDVQNFVK	3	1	1	A0A2G8T0D4	A0A2G8T0D4	Bacteria	Proteobacteria	Betaproteobacteria	Burkholderiales	Oxalobacteraceae	Massilia	Acetyltransferase component of pyruvate dehydrogenase complex OS=Massilia psychrophila OX=1603353 GN=aceF PE=3 SV=1 - [A0A2G8T0D4_9BURK]	K00627	0	0.01											2.34	2.28				2.19
EMANNGLIPGVK	5	1	1	V6SKT4	V6SKT4	Bacteria	Bacteroidetes	Flavobacteriia	Flavobacteriales	Flavobacteriaceae	Flavobacterium	30S ribosomal protein S14 OS=Flavobacterium limnosediminis JC2902 OX=1341181 GN=rpsN PE=3 SV=1 - [V6SKT4_9FLAO]	K02954	0	0.01											2.96	2.37				2.84	2.78	2.86413
WCAENAVPLAK	3	1	1	V6SJ56	V6SJ56	Bacteria	Bacteroidetes	Flavobacteriia	Flavobacteriales	Flavobacteriaceae	Flavobacterium	Uncharacterized protein OS=Flavobacterium limnosediminis JC2902 OX=1341181 GN=FLJC2902T_26000 PE=4 SV=1 - [V6SJ56_9FLAO]	K07093	0	0											2.79	3.39						2.62882
GYAIEDLADK	2	1	1	V6SLJ0	V6SLJ0	Bacteria	Bacteroidetes	Flavobacteriia	Flavobacteriales	Flavobacteriaceae	Flavobacterium	Citrate synthase OS=Flavobacterium limnosediminis JC2902 OX=1341181 GN=FLJC2902T_19920 PE=3 SV=1 - [V6SLJ0_9FLAO]	K01647	0	0.03											2.3						2.31
LYDAVGWDK	4	1	1	V6SWW7	V6SWW7	Bacteria	Bacteroidetes	Flavobacteriia	Flavobacteriales	Flavobacteriaceae	Flavobacterium	Cytochrome c family protein OS=Flavobacterium limnosediminis JC2902 OX=1341181 GN=FLJC2902T_09520 PE=4 SV=1 - [V6SWW7_9FLAO]		0	0.07											2.38	1.68					1.86	2.28733
RADLTAGSDEAAVSTIAGTAR	2	1	1	A0A437QF13	A0A437QF13	Bacteria	Proteobacteria	Gammaproteobacteria	Chromatiales	Chromatiaceae	Rheinheimera	50S ribosomal protein L11 OS=Rheinheimera sp. KYPC3 OX=1834037 GN=rplK PE=3 SV=1 - [A0A437QF13_9GAMM]	K02867	0	0											4.86							4.80097
INDLPVAMLVIETAFSNR	1	1	1	C5T590	C5T590	Bacteria	Proteobacteria	Betaproteobacteria	Burkholderiales	Comamonadaceae	Acidovorax	Beta-lactamase domain protein OS=Acidovorax delafieldii 2AN OX=573060 GN=AcdelDRAFT_2070 PE=4 SV=1 - [C5T590_ACIDE]		0	0.01																		1.849
AEFGINPGSEQIR	4	1	1	V6SRK3	V6SRK3	Bacteria	Bacteroidetes	Flavobacteriia	Flavobacteriales	Flavobacteriaceae	Flavobacterium	Aconitate hydratase OS=Flavobacterium limnosediminis JC2902 OX=1341181 GN=FLJC2902T_06570 PE=4 SV=1 - [V6SRK3_9FLAO]		0	0											3.18	2.86				3.32		2.82482
FGYDSETFTSDR	3	1	1	A0A0U4NDI3	A0A0U4NDI3	Bacteria	Proteobacteria	Gammaproteobacteria	Chromatiales	Chromatiaceae	Rheinheimera	Uncharacterized protein OS=Rheinheimera sp. F8 OX=1763998 GN=ATY27_01580 PE=4 SV=1 - [A0A0U4NDI3_9GAMM]		0	0											2.31					2.24	2.76
YGHVFYTNSGSEAVDTALK	8	1	1	A0A2R4C7P9	A0A2R4C7P9	Bacteria	Proteobacteria	Betaproteobacteria	Burkholderiales	Oxalobacteraceae	Massilia	Aspartate aminotransferase family protein OS=Massilia armeniaca OX=2072590 GN=C9I28_07630 PE=3 SV=1 - [A0A2R4C7P9_9BURK]	K00822	0	0											2.69	4.21				2.45	4.32	3.51817
LMHPVINQIGVDTQNEVVK	1	1	1	V6SR68	V6SR68	Bacteria	Bacteroidetes	Flavobacteriia	Flavobacteriales	Flavobacteriaceae	Flavobacterium	Peptidase M16-like protein OS=Flavobacterium limnosediminis JC2902 OX=1341181 GN=FLJC2902T_09920 PE=4 SV=1 - [V6SR68_9FLAO]	K07263	0	0.02											3.75
EIAQQYTSGLVTSGER	2	1	1	A0A1G3HT50	A0A1G3HT50	Bacteria	Proteobacteria	Betaproteobacteria	Burkholderiales	Comamonadaceae	Rhodoferax	DNA-directed RNA polymerase subunit beta' OS=Rhodoferax sp. RIFCSPLOWO2_12_FULL_60_11 OX=1802019 GN=rpoC PE=3 SV=1 - [A0A1G3HT50_9BURK]	K03046	0	0											3.87	2.5
NPEVADALLR	1	1	1	V6SJ32	V6SJ32	Bacteria	Bacteroidetes	Flavobacteriia	Flavobacteriales	Flavobacteriaceae	Flavobacterium	ParE protein OS=Flavobacterium limnosediminis JC2902 OX=1341181 GN=FLJC2902T_25800 PE=4 SV=1 - [V6SJ32_9FLAO]	K02622	0	0.02											2.73
DVRPVETGSIDPLNDPK	6	1	1	A0A1M5QCA0	A0A1M5QCA0	Bacteria	Proteobacteria	Betaproteobacteria	Burkholderiales	Oxalobacteraceae	Massilia	Peptidoglycan-associated protein OS=Massilia sp. CF038 OX=1881045 GN=pal PE=3 SV=1 - [A0A1M5QCA0_9BURK]	K03640	0	0											4.28	4.5				1.92	4.67
MGDMIEITESRPISK	3	1	1	A0A3E1R5X2	A0A3E1R5X2	Bacteria	Proteobacteria	Betaproteobacteria	Burkholderiales	Comamonadaceae	Rhodoferax	30S ribosomal protein S17 OS=Rhodoferax sp. IMCC26218 OX=2184758 GN=rpsQ PE=3 SV=1 - [A0A3E1R5X2_9BURK]	K02961	0	0					1.91						3.22						2.4
GPQVMVGYWNRPDETAK	4	1	1	A0A430HTK2	A0A430HTK2	Bacteria	Proteobacteria	Betaproteobacteria	Burkholderiales	Oxalobacteraceae	Massilia	Long-chain fatty acid--CoA ligase OS=Massilia sp. SOD OX=2495579 GN=EJB06_01785 PE=4 SV=1 - [A0A430HTK2_9BURK]	K00666	0	0											2.07					2.15	2.54	3.32304
EEPAPAPAPAPAPVTEAPAPKPEPLK	1	1	1	A0A258NGS5	A0A258NGS5	Bacteria	Proteobacteria	Betaproteobacteria	Burkholderiales	Comamonadaceae	Acidovorax	BMP family ABC transporter substrate-binding protein OS=Acidovorax sp. 35-64-16 OX=1970312 GN=B7Y64_02580 PE=4 SV=1 - [A0A258NGS5_9BURK]	K07335	0	0.03																		1.98647
DLPIQPDYR	3	1	1	V6SF22	V6SF22	Bacteria	Bacteroidetes	Flavobacteriia	Flavobacteriales	Flavobacteriaceae	Flavobacterium	Uracil phosphoribosyltransferase OS=Flavobacterium limnosediminis JC2902 OX=1341181 GN=FLJC2902T_30960 PE=4 SV=1 - [V6SF22_9FLAO]	K02825	0	0.06											2.08	1.86						2.1222
AVVSNPNGELTPNWEK	6	1	1	V6SUG0	V6SUG0	Bacteria	Bacteroidetes	Flavobacteriia	Flavobacteriales	Flavobacteriaceae	Flavobacterium	Bleomycin hydrolase OS=Flavobacterium limnosediminis JC2902 OX=1341181 GN=FLJC2902T_02880 PE=4 SV=1 - [V6SUG0_9FLAO]	K01372	0	0					2.26	2.3					4.04	3.44				3.2	4.44
GVTHYTHWFQPLTGTTAEK	9	1	1	V6SWQ8	V6SWQ8	Bacteria	Bacteroidetes	Flavobacteriia	Flavobacteriales	Flavobacteriaceae	Flavobacterium	Glutamate--ammonia ligase OS=Flavobacterium limnosediminis JC2902 OX=1341181 GN=FLJC2902T_14470 PE=3 SV=1 - [V6SWQ8_9FLAO]	K01915	0	0											3.74	3.95				4.93	4.69	4.53505
VVVGDEVLDSSVK	7	1	1	A0A1G3HUR0	A0A1G3HUR0	Bacteria	Proteobacteria	Betaproteobacteria	Burkholderiales	Comamonadaceae	Rhodoferax	ATP synthase subunit delta OS=Rhodoferax sp. RIFCSPLOWO2_12_FULL_60_11 OX=1802019 GN=atpH PE=3 SV=1 - [A0A1G3HUR0_9BURK]	K02113	0	0						2.28					3.45	3.07				3.24	2.93	3.23297		2.23
LSTVYDLAGDGR	4	1	1	A0A2G8T5K2	A0A2G8T5K2	Bacteria	Proteobacteria	Betaproteobacteria	Burkholderiales	Oxalobacteraceae	Massilia	TonB-dependent receptor OS=Massilia psychrophila OX=1603353 GN=CR103_02090 PE=4 SV=1 - [A0A2G8T5K2_9BURK]		0	0											3.07	2.86					3.06	2.96233
GGASTFGLTDMTEVTHILESLLDK	1	1	1	A0A318JHT9	A0A318JHT9	Bacteria	Proteobacteria	Betaproteobacteria	Burkholderiales	Oxalobacteraceae	Undibacterium	CheA signal transduction histidine kinase OS=Undibacterium pigrum OX=401470 GN=DFR42_101923 PE=4 SV=1 - [A0A318JHT9_9BURK]	K03407	0	0.01																1.68
SSLINMLTNHK	1	1	1	V6SYB5	V6SYB5	Bacteria	Bacteroidetes	Flavobacteriia	Flavobacteriales	Flavobacteriaceae	Flavobacterium	Probable GTP-binding protein EngB OS=Flavobacterium limnosediminis JC2902 OX=1341181 GN=engB PE=3 SV=1 - [V6SYB5_9FLAO]	K03978	0	0.09											1.88
NGYSVAWAGDVSEK	1	1	1	V6SUG0	V6SUG0	Bacteria	Bacteroidetes	Flavobacteriia	Flavobacteriales	Flavobacteriaceae	Flavobacterium	Bleomycin hydrolase OS=Flavobacterium limnosediminis JC2902 OX=1341181 GN=FLJC2902T_02880 PE=4 SV=1 - [V6SUG0_9FLAO]	K01372	0	0											2.79
ALVNNMVVGVTK	4	1	1	A0A2S2DI86	A0A2S2DI86	Bacteria	Proteobacteria	Betaproteobacteria	Burkholderiales	Oxalobacteraceae	Massilia	50S ribosomal protein L6 OS=Massilia oculi OX=945844 GN=rplF PE=3 SV=1 - [A0A2S2DI86_9BURK]	K02933	0	0											3.27		1.82			2.58	2.29
LIEDGYNAAALHGDLSQAQR	4	1	1	V6SVS3	V6SVS3	Bacteria	Bacteroidetes	Flavobacteriia	Flavobacteriales	Flavobacteriaceae	Flavobacterium	Putative RNA helicase dead-box protein OS=Flavobacterium limnosediminis JC2902 OX=1341181 GN=FLJC2902T_19020 PE=3 SV=1 - [V6SVS3_9FLAO]	K05592	0	0.01				3.25	1.39						2.15						2.44
MIADIAPAHISMR	8	1	1	V6STS7	V6STS7	Bacteria	Bacteroidetes	Flavobacteriia	Flavobacteriales	Flavobacteriaceae	Flavobacterium	3-oxoacyl-[acyl-carrier-protein] synthase 2 OS=Flavobacterium limnosediminis JC2902 OX=1341181 GN=FLJC2902T_03370 PE=3 SV=1 - [V6STS7_9FLAO]	K09458	0	0											2.86	2.12				3.18	2.93	3.18439
FAEPFNPVDIKK	4	1	1	A0A1I7LWT6	A0A1I7LWT6	Bacteria	Proteobacteria	Betaproteobacteria	Burkholderiales	Oxalobacteraceae	Massilia	Nucleoside-specific outer membrane channel protein Tsx OS=Massilia namucuonensis OX=1035707 GN=SAMN05216552_10417 PE=4 SV=1 - [A0A1I7LWT6_9BURK]		0	0											3.21					2.64	2.57	3.85677
DYDNIIVGSK	1	1	1	V6SRL3	V6SRL3	Bacteria	Bacteroidetes	Flavobacteriia	Flavobacteriales	Flavobacteriaceae	Flavobacterium	DNA-directed RNA polymerase subunit beta' OS=Flavobacterium limnosediminis JC2902 OX=1341181 GN=rpoC PE=3 SV=1 - [V6SRL3_9FLAO]	K03046	0	0.09											2.33
ALTGENIPIYGDGK	6	1	1	V6SU62	V6SU62	Bacteria	Bacteroidetes	Flavobacteriia	Flavobacteriales	Flavobacteriaceae	Flavobacterium	dTDP-glucose 4,6-dehydratase OS=Flavobacterium limnosediminis JC2902 OX=1341181 GN=FLJC2902T_04970 PE=3 SV=1 - [V6SU62_9FLAO]	K01710	0	0											2.88	3.71				3.79	3.71	3.71568
IEGETTYAIQYHPEVFHSTDGK	4	1	1	V6SQ80	V6SQ80	Bacteria	Bacteroidetes	Flavobacteriia	Flavobacteriales	Flavobacteriaceae	Flavobacterium	GMP synthase [glutamine-hydrolyzing] OS=Flavobacterium limnosediminis JC2902 OX=1341181 GN=guaA PE=3 SV=1 - [V6SQ80_9FLAO]	K01951	0	0											3.74					3.12	3.31	4.26895
IGVPEASIVDAR	1	1	1	A0A085F8W1	A0A085F8W1	Bacteria	Proteobacteria	Betaproteobacteria	Burkholderiales	Oxalobacteraceae	Massilia	Succinate--CoA ligase [ADP-forming] subunit beta OS=Massilia sp. LC238 OX=1502852 GN=sucC PE=3 SV=1 - [A0A085F8W1_9BURK]	K01903	0	0.02											2.05
RTDLEGPSPVTIIDR	2	1	1	A0A437R033	A0A437R033	Bacteria	Proteobacteria	Gammaproteobacteria	Chromatiales	Chromatiaceae	Rheinheimera	TonB-dependent receptor OS=Rheinheimera sp. KYPC3 OX=1834037 GN=EOE67_07605 PE=3 SV=1 - [A0A437R033_9GAMM]		0	0.01											4.07							4.46492
MLIIPIKDGENIDR	3	1	1	V6SSY9	V6SSY9	Bacteria	Bacteroidetes	Flavobacteriia	Flavobacteriales	Flavobacteriaceae	Flavobacterium	30S ribosomal protein S21 OS=Flavobacterium limnosediminis JC2902 OX=1341181 GN=rpsU PE=3 SV=1 - [V6SSY9_9FLAO]	K02970	0	0											3.86	3.39						3.77435
HDAFFETSMDGSDPVEK	6	1	1	V6SWQ8	V6SWQ8	Bacteria	Bacteroidetes	Flavobacteriia	Flavobacteriales	Flavobacteriaceae	Flavobacterium	Glutamate--ammonia ligase OS=Flavobacterium limnosediminis JC2902 OX=1341181 GN=FLJC2902T_14470 PE=3 SV=1 - [V6SWQ8_9FLAO]	K01915	0	0											2.97					4.45	3.33	3.92983
LGTPVDQDAVADVR	1	1	1	A0A318JHT9	A0A318JHT9	Bacteria	Proteobacteria	Betaproteobacteria	Burkholderiales	Oxalobacteraceae	Undibacterium	CheA signal transduction histidine kinase OS=Undibacterium pigrum OX=401470 GN=DFR42_101923 PE=4 SV=1 - [A0A318JHT9_9BURK]	K03407	0	0																		2.22502
VLHFAPEQEFYK	2	1	1	V6SS25	V6SS25	Bacteria	Bacteroidetes	Flavobacteriia	Flavobacteriales	Flavobacteriaceae	Flavobacterium	Putative methyltransferase OS=Flavobacterium limnosediminis JC2902 OX=1341181 GN=FLJC2902T_08440 PE=4 SV=1 - [V6SS25_9FLAO]		0	0.04											2.92						3.11
LLGGDTICTPEMGK	3	1	1	A0A0K1K3X2	A0A0K1K3X2	Bacteria	Proteobacteria	Betaproteobacteria	Burkholderiales	Oxalobacteraceae	Massilia	ABC transporter substrate-binding protein OS=Massilia sp. NR 4-1 OX=1678028 GN=ACZ75_23990 PE=4 SV=1 - [A0A0K1K3X2_9BURK]	K01999	0	0.01											3.02					2.46	2.16
NADQLNLVGMAK	4	1	1	V6SIA0	V6SIA0	Bacteria	Bacteroidetes	Flavobacteriia	Flavobacteriales	Flavobacteriaceae	Flavobacterium	Dihydrolipoamide acetyltransferase component of pyruvate dehydrogenase complex OS=Flavobacterium limnosediminis JC2902 OX=1341181 GN=FLJC2902T_27870 PE=3 SV=1 - [V6SIA0_9FLAO]	K00658	0	0											3.77	3.26				2.79	3.35
IMDADYAQETASLSR	1	1	1	A0A1T1AXC5	A0A1T1AXC5	Bacteria	Proteobacteria	Betaproteobacteria	Burkholderiales	Comamonadaceae	Rhodoferax	Flagellin OS=Rhodoferax fermentans OX=28066 GN=RF819_20550 PE=3 SV=1 - [A0A1T1AXC5_RHOFE]	K02406	0	0.09											1.77
TTTSPGQGGTNPFTTLDR	1	1	1	A0A3D5BK30	A0A3D5BK30	Bacteria	Proteobacteria	Gammaproteobacteria	Chromatiales	Chromatiaceae	Rheinheimera	Type II secretion system protein GspD OS=Rheinheimera sp. OX=1869214 GN=gspD PE=3 SV=1 - [A0A3D5BK30_9GAMM]	K02453	0	0.03											2.43
ALDTSFLHGVTR	3	1	1	A0A437QIW4	A0A437QIW4	Bacteria	Proteobacteria	Gammaproteobacteria	Chromatiales	Chromatiaceae	Rheinheimera	Branched-chain amino acid aminotransferase OS=Rheinheimera sp. KYPC3 OX=1834037 GN=EOE67_15200 PE=4 SV=1 - [A0A437QIW4_9GAMM]	K00826	0	0											3.07	2.43						3.121
EGTTLVVVNSVCGCAAR	3	1	1	V6SUP0	V6SUP0	Bacteria	Bacteroidetes	Flavobacteriia	Flavobacteriales	Flavobacteriaceae	Flavobacterium	Uncharacterized protein OS=Flavobacterium limnosediminis JC2902 OX=1341181 GN=FLJC2902T_03770 PE=3 SV=1 - [V6SUP0_9FLAO]		0	0											2.13					1.74	1.75
LGVYHEQTEPLVGYYR	4	1	1	A0A0U4W0T8	A0A0U4W0T8	Bacteria	Proteobacteria	Gammaproteobacteria	Chromatiales	Chromatiaceae	Rheinheimera	Adenylate kinase OS=Rheinheimera sp. F8 OX=1763998 GN=adk PE=3 SV=1 - [A0A0U4W0T8_9GAMM]	K00939	0	0											3.02						3.17	3.68291
VVLYGNEEGGLVGAR	4	1	1	A0A0U4NL51	A0A0U4NL51	Bacteria	Proteobacteria	Gammaproteobacteria	Chromatiales	Chromatiaceae	Rheinheimera	Peptidase M28 OS=Rheinheimera sp. F8 OX=1763998 GN=ATY27_16600 PE=4 SV=1 - [A0A0U4NL51_9GAMM]	K01302	0	0.02											2.46	2.68					2.2	2.44967
MDAIGNFVAR	2	1	1	A0A3E1R6W9	A0A3E1R6W9	Bacteria	Proteobacteria	Betaproteobacteria	Burkholderiales	Comamonadaceae	Rhodoferax	PrkA family serine protein kinase OS=Rhodoferax sp. IMCC26218 OX=2184758 GN=DIC66_20005 PE=4 SV=1 - [A0A3E1R6W9_9BURK]	K07180	0	0											2.39							2.50534
LDPIIQTGIR	2	1	1	V6SI54	V6SI54	Bacteria	Bacteroidetes	Flavobacteriia	Flavobacteriales	Flavobacteriaceae	Flavobacterium	ParB-like partition protein OS=Flavobacterium limnosediminis JC2902 OX=1341181 GN=FLJC2902T_28640 PE=3 SV=1 - [V6SI54_9FLAO]	K03497	0.01	0.05											2.11						2.19
FSAEGVQEIDYKDTATLK	3	1	1	A0A0U4VBV0	A0A0U4VBV0	Bacteria	Proteobacteria	Gammaproteobacteria	Chromatiales	Chromatiaceae	Rheinheimera	30S ribosomal protein S18 OS=Rheinheimera sp. F8 OX=1763998 GN=rpsR PE=3 SV=1 - [A0A0U4VBV0_9GAMM]	K02963	0	0.01											2.04					2.09		1.54291
VSVDVQTIFHK	5	1	1	V6SIN8	V6SIN8	Bacteria	Bacteroidetes	Flavobacteriia	Flavobacteriales	Flavobacteriaceae	Flavobacterium	Putative DNA polymerase III epsilon chain OS=Flavobacterium limnosediminis JC2902 OX=1341181 GN=FLJC2902T_27850 PE=4 SV=1 - [V6SIN8_9FLAO]	K02342	0	0				1.63							2.92					2.32	2.79	2.57783
TYNLQAAEAALAK	1	1	1	A0A318JCM5	A0A318JCM5	Bacteria	Proteobacteria	Betaproteobacteria	Burkholderiales	Oxalobacteraceae	Undibacterium	Chemotaxis protein MotB OS=Undibacterium pigrum OX=401470 GN=DFR42_101926 PE=4 SV=1 - [A0A318JCM5_9BURK]	K02557	0	0																2.52
VTLQTASDNPLLK	2	1	1	A0A4R6QTJ6	A0A4R6QTJ6	Bacteria	Proteobacteria	Betaproteobacteria	Burkholderiales		Paucibacter	TonB-dependent receptor-like protein OS=Paucibacter toxinivorans OX=270368 GN=DES47_101461 PE=3 SV=1 - [A0A4R6QTJ6_9BURK]		0	0											1.85					3.14
SAGTFAQLMAR	5	1	1	V6SM56	V6SM56	Bacteria	Bacteroidetes	Flavobacteriia	Flavobacteriales	Flavobacteriaceae	Flavobacterium	50S ribosomal protein L2 OS=Flavobacterium limnosediminis JC2902 OX=1341181 GN=rplB PE=3 SV=1 - [V6SM56_9FLAO]	K02886	0	0.01						3.03					3.38	3.25					3.26	3.17967
GQIIPVIDLPSVVGCTPK	2	1	1	A0A3S9HMV4	A0A3S9HMV4	Bacteria	Proteobacteria	Betaproteobacteria	Burkholderiales	Oxalobacteraceae	Undibacterium	Chemotaxis signal transduction protein CheV OS=Undibacterium parvum OX=401471 GN=EJN92_16455 PE=4 SV=1 - [A0A3S9HMV4_9BURK]	K03415	0	0																2.84		2.61099
VYGSVFWEHYAPDNDKTK	11	1	1	A0A0U4GTR9	A0A0U4GTR9	Bacteria	Proteobacteria	Gammaproteobacteria	Chromatiales	Chromatiaceae	Rheinheimera	OmpA-like domain-containing protein OS=Rheinheimera sp. F8 OX=1763998 GN=ATY27_06690 PE=4 SV=1 - [A0A0U4GTR9_9GAMM]	K03286	0	0											3.83	3.97				4.83	4.41	5.17184
LNYAADNMSNVSLNTAASR	4	1	1	A0A0P0LEK8	A0A0P0LEK8	Bacteria	Proteobacteria	Betaproteobacteria	Burkholderiales	Comamonadaceae	Limnohabitans	Flagellin OS=Limnohabitans sp. 63ED37-2 OX=1678128 GN=hag_1 PE=3 SV=1 - [A0A0P0LEK8_9BURK]	K02406	0	0											3.32	2.66				3.11		3.98999
DMSNEDVFITK	5	1	1	V6SJT8	V6SJT8	Bacteria	Bacteroidetes	Flavobacteriia	Flavobacteriales	Flavobacteriaceae	Flavobacterium	50S ribosomal protein L31 OS=Flavobacterium limnosediminis JC2902 OX=1341181 GN=FLJC2902T_23140 PE=3 SV=1 - [V6SJT8_9FLAO]	K02909	0	0											2.32	1.84				2.53	2.15	2.56969
VEQLGLDKYQGQYLPK	1	1	1	A0A1B7UNJ5	A0A1B7UNJ5	Bacteria	Proteobacteria	Gammaproteobacteria	Chromatiales	Chromatiaceae	Rheinheimera	Cell envelope biogenesis protein OmpA OS=Rheinheimera sp. SA_1 OX=1827365 GN=A5320_01220 PE=4 SV=1 - [A0A1B7UNJ5_9GAMM]		0	0.01											2.05
IPNILHEIGR	4	1	1	V6SQW5	V6SQW5	Bacteria	Bacteroidetes	Flavobacteriia	Flavobacteriales	Flavobacteriaceae	Flavobacterium	Hemolysin OS=Flavobacterium limnosediminis JC2902 OX=1341181 GN=FLJC2902T_10710 PE=4 SV=1 - [V6SQW5_9FLAO]		0	0											2.24					2.1	2.23	2.91654
SGADFLVVAR	2	1	1	A0A0U4WBY5	A0A0U4WBY5	Bacteria	Proteobacteria	Gammaproteobacteria	Chromatiales	Chromatiaceae	Rheinheimera	Uncharacterized protein OS=Rheinheimera sp. F8 OX=1763998 GN=ATY27_09385 PE=4 SV=1 - [A0A0U4WBY5_9GAMM]		0	0											2.31					3.32
FSLTVTDVR	1	1	1	A0A1P8K1Q6	A0A1P8K1Q6	Bacteria	Proteobacteria	Betaproteobacteria	Burkholderiales	Comamonadaceae	Rhodoferax	Peptidylprolyl isomerase OS=Rhodoferax koreense OX=1842727 GN=RD110_24330 PE=4 SV=1 - [A0A1P8K1Q6_9BURK]	K03775	0	0.05											1.95
ATIDPLVGAQPYQGR	5	1	1	A0A349LSW3	A0A349LSW3	Bacteria	Proteobacteria	Gammaproteobacteria	Chromatiales	Chromatiaceae	Rheinheimera	Succinate--CoA ligase [ADP-forming] subunit beta OS=Rheinheimera sp. OX=1869214 GN=sucC PE=3 SV=1 - [A0A349LSW3_9GAMM]	K01903	0	0.01				2.33	2.53						2.24			3.47		2.87
LMHPVINQIGVDTQNEVVK	9	1	1	V6SR68	V6SR68	Bacteria	Bacteroidetes	Flavobacteriia	Flavobacteriales	Flavobacteriaceae	Flavobacterium	Peptidase M16-like protein OS=Flavobacterium limnosediminis JC2902 OX=1341181 GN=FLJC2902T_09920 PE=4 SV=1 - [V6SR68_9FLAO]	K07263	0	0				4.42							3.22	3.63				5.63	5.11	5.86779
VNANPTDGFFVAK	3	1	1	V6SSI1	V6SSI1	Bacteria	Bacteroidetes	Flavobacteriia	Flavobacteriales	Flavobacteriaceae	Flavobacterium	Electron transfer flavoprotein, beta subunit OS=Flavobacterium limnosediminis JC2902 OX=1341181 GN=FLJC2902T_00710 PE=4 SV=1 - [V6SSI1_9FLAO]	K03521	0	0											2.66						2.96	2.682
GTYTQGGGVPHLIAVYQDK	3	1	1	A0A1I1H244	A0A1I1H244	Bacteria	Proteobacteria	Betaproteobacteria	Burkholderiales	Oxalobacteraceae	Massilia	Ketol-acid reductoisomerase (NADP(+)) OS=Massilia yuzhufengensis OX=1164594 GN=ilvC PE=3 SV=1 - [A0A1I1H244_9BURK]	K00053	0	0											4.93	3.94
EIVAMPVITAVAGALPHNLGVVNLR	1	1	1	A0A3S0IQ30	A0A3S0IQ30	Bacteria	Proteobacteria	Betaproteobacteria	Burkholderiales	Oxalobacteraceae	Undibacterium	Chemotaxis signal transduction protein CheV OS=Undibacterium sp. S11R28 OX=2495591 GN=EJG51_14480 PE=4 SV=1 - [A0A3S0IQ30_9BURK]		0	0.02												2.1
VEAGHELHTVVPLHFVNEAAAAK	7	1	1	A0A349LV04	A0A349LV04	Bacteria	Proteobacteria	Gammaproteobacteria	Chromatiales	Chromatiaceae	Rheinheimera	50S ribosomal protein L25 (Fragment) OS=Rheinheimera sp. OX=1869214 GN=DCS87_10420 PE=4 SV=1 - [A0A349LV04_9GAMM]	K02897	0	0											4.86	5.16				4.9	3.94	6.2511
IEVNQEMDVLK	4	1	1	V6ST97	V6ST97	Bacteria	Bacteroidetes	Flavobacteriia	Flavobacteriales	Flavobacteriaceae	Flavobacterium	Ribosomal RNA small subunit methyltransferase H OS=Flavobacterium limnosediminis JC2902 OX=1341181 GN=rsmH PE=3 SV=1 - [V6ST97_9FLAO]	K03438	0	0.01											2.03					1.83	2.13	1.98053
SLFVLGDSNK	2	1	1	V6SLL9	V6SLL9	Bacteria	Bacteroidetes	Flavobacteriia	Flavobacteriales	Flavobacteriaceae	Flavobacterium	RplD protein OS=Flavobacterium limnosediminis JC2902 OX=1341181 GN=FLJC2902T_20220 PE=4 SV=1 - [V6SLL9_9FLAO]	K02926	0	0.04											2.27						2.23
NIPVGQIVHNIELKPAK	4	1	1	A0A437QEP1	A0A437QEP1	Bacteria	Proteobacteria	Gammaproteobacteria	Chromatiales	Chromatiaceae	Rheinheimera	50S ribosomal protein L2 OS=Rheinheimera sp. KYPC3 OX=1834037 GN=rplB PE=3 SV=1 - [A0A437QEP1_9GAMM]	K02886	0	0											3.71	3.2					2.61	4.1046
DLSTEELIAQR	2	1	1	V6SKB9	V6SKB9	Bacteria	Bacteroidetes	Flavobacteriia	Flavobacteriales	Flavobacteriaceae	Flavobacterium	Acetyl-coenzyme A carboxylase carboxyl transferase subunit alpha OS=Flavobacterium limnosediminis JC2902 OX=1341181 GN=accA PE=3 SV=1 - [V6SKB9_9FLAO]	K01962	0	0.01											1.88						2.18
LQAETATPLSVIK	5	1	1	A0A1M5R5Q3	A0A1M5R5Q3	Bacteria	Proteobacteria	Betaproteobacteria	Burkholderiales	Oxalobacteraceae	Massilia	Iron complex outermembrane recepter protein OS=Massilia sp. CF038 OX=1881045 GN=SAMN05428948_3345 PE=3 SV=1 - [A0A1M5R5Q3_9BURK]		0	0											3.14	3.07				3.28	2.96	3.16346
KSMASLGVAESQMEAVSLGEEKPK	4	1	1	A0A2D2DTS5	A0A2D2DTS5	Bacteria	Proteobacteria	Betaproteobacteria	Burkholderiales	Oxalobacteraceae	Massilia	Peptidoglycan-associated protein OS=Massilia violaceinigra OX=2045208 GN=pal PE=3 SV=1 - [A0A2D2DTS5_9BURK]	K03640	0	0											3.12	2.17					4.13	4.02114
IHDTHENLVR	1	1	1	A0A318JF25	A0A318JF25	Bacteria	Proteobacteria	Betaproteobacteria	Burkholderiales	Oxalobacteraceae	Undibacterium	Chromosome partition protein Smc OS=Undibacterium pigrum OX=401470 GN=smc PE=3 SV=1 - [A0A318JF25_9BURK]	K03529	0	0																	2.16
HGSTLESLASLRPAFNK	3	1	1	A0A1M5SVA0	A0A1M5SVA0	Bacteria	Proteobacteria	Betaproteobacteria	Burkholderiales	Oxalobacteraceae	Massilia	Acetyl-CoA acetyltransferase OS=Massilia sp. CF038 OX=1881045 GN=SAMN05428948_3962 PE=3 SV=1 - [A0A1M5SVA0_9BURK]	K00626	0	0											3.94						4.13	4.31773
LLEPAISNETLQEAK	1	1	1	V6SV15	V6SV15	Bacteria	Bacteroidetes	Flavobacteriia	Flavobacteriales	Flavobacteriaceae	Flavobacterium	Putative RNA binding protein with S1 RNA-binding domain protein OS=Flavobacterium limnosediminis JC2902 OX=1341181 GN=FLJC2902T_05070 PE=4 SV=1 - [V6SV15_9FLAO]	K06959	0	0.06											2.09
NQSQLFIETPYR	1	1	1	V6SSU9	V6SSU9	Bacteria	Bacteroidetes	Flavobacteriia	Flavobacteriales	Flavobacteriaceae	Flavobacterium	Methyltransferase OS=Flavobacterium limnosediminis JC2902 OX=1341181 GN=FLJC2902T_06380 PE=4 SV=1 - [V6SSU9_9FLAO]	K07056	0	0.02											2.38
ATLSFSDGSPSLEMPIYK	5	1	1	A0A3S5HM32	A0A3S5HM32	Bacteria	Proteobacteria	Betaproteobacteria	Burkholderiales	Oxalobacteraceae	Undibacterium	Citrate synthase OS=Undibacterium parvum OX=401471 GN=gltA PE=3 SV=1 - [A0A3S5HM32_9BURK]	K01647	0	0											2.75	1.06				2.63	1.93	2.84759
EQIVIELNSPPPESK	1	1	1	A0A1B7UJG1	A0A1B7UJG1	Bacteria	Proteobacteria	Gammaproteobacteria	Chromatiales	Chromatiaceae	Rheinheimera	Protein TonB OS=Rheinheimera sp. SA_1 OX=1827365 GN=A5320_12915 PE=3 SV=1 - [A0A1B7UJG1_9GAMM]	K03832	0	0											3.14
EGSPFVEPTADHALDGKYPLSR	2	1	1	A0A0U4VW18	A0A0U4VW18	Bacteria	Proteobacteria	Gammaproteobacteria	Chromatiales	Chromatiaceae	Rheinheimera	Phosphate-binding protein OS=Rheinheimera sp. F8 OX=1763998 GN=ATY27_09425 PE=4 SV=1 - [A0A0U4VW18_9GAMM]	K02040	0	0											3.37					4.53
VTPELCAVLEK	3	1	1	Q21RL3	Q21RL3	Bacteria	Proteobacteria	Betaproteobacteria	Burkholderiales	Comamonadaceae	Rhodoferax	L-lysine 2,3-aminomutase OS=Rhodoferax ferrireducens (strain ATCC BAA-621 / DSM 15236 / T118) OX=338969 GN=Rfer_3891 PE=4 SV=1 - [Q21RL3_RHOFT]	K01843	0	0.03											1.68						1.82	2.00438
LVGDAVEVDEGFDR	1	1	1	A0A1M5K6C9	A0A1M5K6C9	Bacteria	Proteobacteria	Betaproteobacteria	Burkholderiales	Oxalobacteraceae	Massilia	Beta-barrel assembly machine subunit BamC OS=Massilia sp. CF038 OX=1881045 GN=SAMN05428948_0672 PE=4 SV=1 - [A0A1M5K6C9_9BURK]	K07287	0	0.02											2.34
TAYGQGVADVFAK	1	1	1	A0A1D2S273	A0A1D2S273	Bacteria	Proteobacteria	Betaproteobacteria	Burkholderiales	Comamonadaceae	Acidovorax	Branched chain amino acid ABC transporter substrate-binding protein OS=Acidovorax sp. SCN 68-22 OX=1660087 GN=ABS38_01400 PE=4 SV=1 - [A0A1D2S273_9BURK]	K01999	0.01	0.07																2.04
NVLSHPDVDAAVFETAR	1	1	1	A0A318K2L6	A0A318K2L6	Bacteria	Proteobacteria	Betaproteobacteria	Burkholderiales	Oxalobacteraceae	Undibacterium	Cyanophycin synthetase OS=Undibacterium pigrum OX=401470 GN=DFR42_1011127 PE=3 SV=1 - [A0A318K2L6_9BURK]	K03802	0.01	0.14												2.17
VAEVLAVLK	6	1	1	V6SKS9	V6SKS9	Bacteria	Bacteroidetes	Flavobacteriia	Flavobacteriales	Flavobacteriaceae	Flavobacterium	Succinate--CoA ligase [ADP-forming] subunit alpha OS=Flavobacterium limnosediminis JC2902 OX=1341181 GN=sucD PE=3 SV=1 - [V6SKS9_9FLAO]	K01902	0	0.04						2.42					2.82	2.01				2.23	2.36	2.77772
DLGTAITTYTDK	4	1	1	A0A1B7UJG2	A0A1B7UJG2	Bacteria	Proteobacteria	Gammaproteobacteria	Chromatiales	Chromatiaceae	Rheinheimera	Uncharacterized protein OS=Rheinheimera sp. SA_1 OX=1827365 GN=A5320_12935 PE=4 SV=1 - [A0A1B7UJG2_9GAMM]		0	0											3.43						3.05	2.94908
TVAALFNAQSGTTGVTATAR	4	1	1	A0A255ZQG4	A0A255ZQG4	Bacteria	Proteobacteria	Betaproteobacteria	Burkholderiales	Comamonadaceae	Rhodoferax	Flagellin OS=Rhodoferax sp. TH121 OX=2022803 GN=CHU94_00760 PE=3 SV=1 - [A0A255ZQG4_9BURK]	K02406	0	0											3.22					2.44	2.33	3.88906
GVTSAIAFEPNGEMK	1	1	1	A0A0Q9DHY7	A0A0Q9DHY7	Bacteria	Proteobacteria	Betaproteobacteria	Burkholderiales	Comamonadaceae	Acidovorax	Branched-chain amino acid ABC transporter substrate-binding protein OS=Acidovorax sp. Root275 OX=1736508 GN=ASE52_06495 PE=4 SV=1 - [A0A0Q9DHY7_9BURK]	K01999	0	0.02																	2.27
AGEVDMLLGASK	4	1	1	A0A1B7UJV0	A0A1B7UJV0	Bacteria	Proteobacteria	Gammaproteobacteria	Chromatiales	Chromatiaceae	Rheinheimera	Amino acid ABC transporter substrate-binding protein OS=Rheinheimera sp. SA_1 OX=1827365 GN=A5320_13755 PE=4 SV=1 - [A0A1B7UJV0_9GAMM]	K02030	0	0											3.14					2.95	3.42	3.24181
YEIELEEYTK	4	1	1	V6SWQ8	V6SWQ8	Bacteria	Bacteroidetes	Flavobacteriia	Flavobacteriales	Flavobacteriaceae	Flavobacterium	Glutamate--ammonia ligase OS=Flavobacterium limnosediminis JC2902 OX=1341181 GN=FLJC2902T_14470 PE=3 SV=1 - [V6SWQ8_9FLAO]	K01915	0	0.01											2.41	2.28					2.19	1.74357
MLIIPIKDGENIDR	12	1	1	V6SSY9	V6SSY9	Bacteria	Bacteroidetes	Flavobacteriia	Flavobacteriales	Flavobacteriaceae	Flavobacterium	30S ribosomal protein S21 OS=Flavobacterium limnosediminis JC2902 OX=1341181 GN=rpsU PE=3 SV=1 - [V6SSY9_9FLAO]	K02970	0	0				3.31							3.55	3.5				3.31	3.46	3.3005
YANAIAQQENDK	4	1	1	A0A3S9HFY8	A0A3S9HFY8	Bacteria	Proteobacteria	Betaproteobacteria	Burkholderiales	Oxalobacteraceae	Undibacterium	DctP family TRAP transporter solute-binding subunit OS=Undibacterium parvum OX=401471 GN=EJN92_02685 PE=4 SV=1 - [A0A3S9HFY8_9BURK]	K11688	0	0												2.33				2.63	2.94	2.64691
FEIGSLSQDGTTVGR	1	1	1	A0A437QJ24	A0A437QJ24	Bacteria	Proteobacteria	Gammaproteobacteria	Chromatiales	Chromatiaceae	Rheinheimera	Flagellar hook protein FlgE OS=Rheinheimera sp. KYPC3 OX=1834037 GN=flgE PE=3 SV=1 - [A0A437QJ24_9GAMM]	K02390	0	0.02											2.62
QFTAATEVSCLAVTK	3	1	1	V6SJ73	V6SJ73	Bacteria	Bacteroidetes	Flavobacteriia	Flavobacteriales	Flavobacteriaceae	Flavobacterium	Signal recognition particle receptor FtsY OS=Flavobacterium limnosediminis JC2902 OX=1341181 GN=ftsY PE=3 SV=1 - [V6SJ73_9FLAO]	K03110	0	0											3.37	2.62					2.67
ISTSLVEDVPVAGR	4	1	1	A0A0U4V1L3	A0A0U4V1L3	Bacteria	Proteobacteria	Gammaproteobacteria	Chromatiales	Chromatiaceae	Rheinheimera	Sugar ABC transporter substrate-binding protein OS=Rheinheimera sp. F8 OX=1763998 GN=ATY27_03955 PE=4 SV=1 - [A0A0U4V1L3_9GAMM]	K01991	0	0											3.82	3.56					2.13	3.91025
KISTLSDAELDTLRDEVAK	1	1	1	A0A349LWG4	A0A349LWG4	Bacteria	Proteobacteria	Gammaproteobacteria	Chromatiales	Chromatiaceae	Rheinheimera	30S ribosomal protein S13 OS=Rheinheimera sp. OX=1869214 GN=rpsM PE=3 SV=1 - [A0A349LWG4_9GAMM]	K02952	0	0											3.83
LLELGETPIPK	3	1	1	V6SS75	V6SS75	Bacteria	Bacteroidetes	Flavobacteriia	Flavobacteriales	Flavobacteriaceae	Flavobacterium	S-adenosylmethionine:tRNA ribosyltransferase-isomerase OS=Flavobacterium limnosediminis JC2902 OX=1341181 GN=queA PE=3 SV=1 - [V6SS75_9FLAO]	K07568	0	0.01											2.39					2.32	2.48
IELYPNSTLYK	2	1	1	A0A431T4V8	A0A431T4V8	Bacteria	Proteobacteria	Betaproteobacteria	Burkholderiales	Oxalobacteraceae	Undibacterium	DctP family TRAP transporter solute-binding subunit OS=Undibacterium sp. S11R28 OX=2495591 GN=EJG51_02165 PE=4 SV=1 - [A0A431T4V8_9BURK]		0	0.02												2.39				2.05
ELSVNHLLGIK	5	1	1	V6SGA6	V6SGA6	Bacteria	Bacteroidetes	Flavobacteriia	Flavobacteriales	Flavobacteriaceae	Flavobacterium	Aspartate carbamoyltransferase OS=Flavobacterium limnosediminis JC2902 OX=1341181 GN=pyrB PE=3 SV=1 - [V6SGA6_9FLAO]	K00609	0	0.03				2.16							2.49	1.86					2.1	2.49368
STLLSVLTSAKPK	4	1	1	V6SKW8	V6SKW8	Bacteria	Bacteroidetes	Flavobacteriia	Flavobacteriales	Flavobacteriaceae	Flavobacterium	GTPase Obg OS=Flavobacterium limnosediminis JC2902 OX=1341181 GN=obg PE=3 SV=1 - [V6SKW8_9FLAO]	K03979	0	0											3.2					3.2	3.08	3.10122
ETYGVPVEEVQEGIR	1	1	1	A0A1M5TNV6	A0A1M5TNV6	Bacteria	Proteobacteria	Betaproteobacteria	Burkholderiales	Oxalobacteraceae	Massilia	Fructose-1,6-bisphosphate aldolase OS=Massilia sp. CF038 OX=1881045 GN=SAMN05428948_4286 PE=3 SV=1 - [A0A1M5TNV6_9BURK]	K01624	0	0.05											2.08
SLFAVGLTGK	1	1	1	A0A1P8K9H0	A0A1P8K9H0	Bacteria	Proteobacteria	Betaproteobacteria	Burkholderiales	Comamonadaceae	Rhodoferax	4-aminobutyrate transaminase OS=Rhodoferax saidenbachensis OX=1484693 GN=RS694_08975 PE=3 SV=1 - [A0A1P8K9H0_9BURK]	K00823	0	0.08											2.32
RFPNTDVEIGGHASNVGTPAYNLALSQR	4	1	1	A0A0U4GTR9	A0A0U4GTR9	Bacteria	Proteobacteria	Gammaproteobacteria	Chromatiales	Chromatiaceae	Rheinheimera	OmpA-like domain-containing protein OS=Rheinheimera sp. F8 OX=1763998 GN=ATY27_06690 PE=4 SV=1 - [A0A0U4GTR9_9GAMM]	K03286	0	0											2.53					2.77	5.04	2.73246
KYDVIISSMSITEDR	2	1	1	A0A1G3IJ17	A0A1G3IJ17	Bacteria	Proteobacteria	Betaproteobacteria	Burkholderiales	Comamonadaceae	Rhodoferax	ABC transporter substrate-binding protein OS=Rhodoferax sp. RIFCSPLOWO2_12_FULL_60_11 OX=1802019 GN=A3H24_02340 PE=3 SV=1 - [A0A1G3IJ17_9BURK]	K10022	0	0.01											3.53	2.78
IVVPGLFDMHGHISR	5	1	1	A0A0U4GNV9	A0A0U4GNV9	Bacteria	Proteobacteria	Gammaproteobacteria	Chromatiales	Chromatiaceae	Rheinheimera	Amidohydrolase OS=Rheinheimera sp. F8 OX=1763998 GN=ATY27_07740 PE=4 SV=1 - [A0A0U4GNV9_9GAMM]		0	0											4.53	2.86				3.65	3.53	3.52413
NVGLGLSVISDK	1	1	1	V6SWL5	V6SWL5	Bacteria	Bacteroidetes	Flavobacteriia	Flavobacteriales	Flavobacteriaceae	Flavobacterium	Uncharacterized protein OS=Flavobacterium limnosediminis JC2902 OX=1341181 GN=FLJC2902T_13970 PE=4 SV=1 - [V6SWL5_9FLAO]		0	0.01											2.85
RLDTHFEGFINLGAK	5	1	1	V6SKI3	V6SKI3	Bacteria	Bacteroidetes	Flavobacteriia	Flavobacteriales	Flavobacteriaceae	Flavobacterium	UDP-N-acetylglucosamine 1-carboxyvinyltransferase OS=Flavobacterium limnosediminis JC2902 OX=1341181 GN=murA PE=3 SV=1 - [V6SKI3_9FLAO]	K00790	0	0											3.91	2.93				2.96	2.78	3.68864
INAMNAWLANPK	1	1	1	A0A1B7UR58	A0A1B7UR58	Bacteria	Proteobacteria	Gammaproteobacteria	Chromatiales	Chromatiaceae	Rheinheimera	Aconitate hydratase B OS=Rheinheimera sp. SA_1 OX=1827365 GN=A5320_04345 PE=3 SV=1 - [A0A1B7UR58_9GAMM]	K01682	0	0.01											2.41
VTPEQYNDAWWK	4	1	1	A0A1B7UFS2	A0A1B7UFS2	Bacteria	Proteobacteria	Gammaproteobacteria	Chromatiales	Chromatiaceae	Rheinheimera	Peptidyl-dipeptidase OS=Rheinheimera sp. SA_1 OX=1827365 GN=A5320_18795 PE=4 SV=1 - [A0A1B7UFS2_9GAMM]	K01283	0	0											2.74	2.62					2.68	2.99245
TIGIALGLTK	1	1	1	A0A1S9AC17	A0A1S9AC17	Bacteria	Proteobacteria	Betaproteobacteria	Burkholderiales	Oxalobacteraceae	Massilia	TonB-dependent receptor OS=Massilia sp. KIM OX=1955422 GN=B0920_18050 PE=3 SV=1 - [A0A1S9AC17_9BURK]		0	0.06											2.62
LGGPVWVIK	4	1	1	A0A315DIC0	A0A315DIC0	Bacteria	Proteobacteria	Betaproteobacteria	Burkholderiales	Comamonadaceae	Limnohabitans	Succinate--CoA ligase [ADP-forming] subunit beta OS=Limnohabitans sp. 2KL-51 OX=1977911 GN=sucC PE=3 SV=1 - [A0A315DIC0_9BURK]	K01903	0	0.06											2.83					2.46	1.84	2.14015
ILAENNLAASAVDGSGK	2	1	1	A0A3S9HNY1	A0A3S9HNY1	Bacteria	Proteobacteria	Betaproteobacteria	Burkholderiales	Oxalobacteraceae	Undibacterium	Dihydrolipoyllysine-residue succinyltransferase component of 2-oxoglutarate dehydrogenase complex OS=Undibacterium parvum OX=401471 GN=odhB PE=3 SV=1 - [A0A3S9HNY1_9BURK]	K00658	0.01	0.06																1.54		1.86879
GVLEVSEATFGR	3	1	1	A0A0M0M0F7	A0A0M0M0F7	Bacteria	Proteobacteria	Gammaproteobacteria	Chromatiales	Chromatiaceae	Rheinheimera	50S ribosomal protein L4 OS=Rheinheimera sp. KL1 OX=1635005 GN=rplD PE=3 SV=1 - [A0A0M0M0F7_9GAMM]		0	0											2.53						2.54	2.12403
ATGEGEFNAPEAQLAAIK	1	1	1	A0A1M5U102	A0A1M5U102	Bacteria	Proteobacteria	Betaproteobacteria	Burkholderiales	Oxalobacteraceae	Massilia	Dipeptidyl-peptidase 7. Serine peptidase. MEROPS family S46 OS=Massilia sp. CF038 OX=1881045 GN=SAMN05428948_4479 PE=4 SV=1 - [A0A1M5U102_9BURK]		0	0.02											2.14
VAALTVAQINDALR	4	1	1	A0A418Y721	A0A418Y721	Bacteria	Proteobacteria	Betaproteobacteria	Burkholderiales	Oxalobacteraceae	Massilia	Insulinase family protein OS=Massilia sp. K1S02-61 OX=2320864 GN=D3872_03265 PE=4 SV=1 - [A0A418Y721_9BURK]	K07263	0	0											2.93					3	2.49	2.94204
ADDSHVVIEGINLVK	8	1	1	A0A315CKZ4	A0A315CKZ4	Bacteria	Proteobacteria	Betaproteobacteria	Burkholderiales	Comamonadaceae	Limnohabitans	50S ribosomal protein L24 OS=Limnohabitans sp. MMS-10A-178 OX=1835767 GN=rplX PE=3 SV=1 - [A0A315CKZ4_9BURK]	K02895	0	0											3.61	3.18				3.46	1.95	3.52676
KTPLELSFMQVEK	5	1	1	V6SSY4	V6SSY4	Bacteria	Bacteroidetes	Flavobacteriia	Flavobacteriales	Flavobacteriaceae	Flavobacterium	Transcription termination/antitermination protein NusG OS=Flavobacterium limnosediminis JC2902 OX=1341181 GN=nusG PE=3 SV=1 - [V6SSY4_9FLAO]	K02601	0	0											3.24	2.52				2.54	3.22	3.5949
EQIMVAAGIPISGK	6	1	1	V6ST54	V6ST54	Bacteria	Bacteroidetes	Flavobacteriia	Flavobacteriales	Flavobacteriaceae	Flavobacterium	Biotin carboxylase OS=Flavobacterium limnosediminis JC2902 OX=1341181 GN=FLJC2902T_02920 PE=4 SV=1 - [V6ST54_9FLAO]	K01961	0	0				2.96							3.76	3.44				3.46	3.68	3.74157
YNLTHLSTGDIFR	4	1	1	V6SSE1	V6SSE1	Bacteria	Bacteroidetes	Flavobacteriia	Flavobacteriales	Flavobacteriaceae	Flavobacterium	Adenylate kinase OS=Flavobacterium limnosediminis JC2902 OX=1341181 GN=adk PE=3 SV=1 - [V6SSE1_9FLAO]	K00939	0	0											2.71	2.5				3.05	3.24
TSEEQADYLAELAAK	4	1	1	V6SM28	V6SM28	Bacteria	Bacteroidetes	Flavobacteriia	Flavobacteriales	Flavobacteriaceae	Flavobacterium	Enolase OS=Flavobacterium limnosediminis JC2902 OX=1341181 GN=eno PE=3 SV=1 - [V6SM28_9FLAO]	K01689	0	0											3.66					3.09	3.99	4.43748
GVEQFVMGMAHR	4	1	1	V6ST05	V6ST05	Bacteria	Bacteroidetes	Flavobacteriia	Flavobacteriales	Flavobacteriaceae	Flavobacterium	Oxoglutarate dehydrogenase (Succinyl-transferring), E1 component OS=Flavobacterium limnosediminis JC2902 OX=1341181 GN=FLJC2902T_02420 PE=4 SV=1 - [V6ST05_9FLAO]	K00164	0	0.01											2.3					1.58	2.01	2.16577
SGDAFDRPTTIGYMHFLK	1	1	1	A0A315DYG9	A0A315DYG9	Bacteria	Proteobacteria	Betaproteobacteria	Burkholderiales	Comamonadaceae	Limnohabitans	DNA-directed RNA polymerase subunit beta OS=Limnohabitans sp. 2KL-17 OX=1100704 GN=rpoB PE=3 SV=1 - [A0A315DYG9_9BURK]	K03043	0	0.07											2.79
LALEALPSASHPMDVMR	1	1	1	A0A4P8HNK7	A0A4P8HNK7	Bacteria	Proteobacteria	Betaproteobacteria	Burkholderiales	Oxalobacteraceae	Massilia	Citrate synthase OS=Massilia umbonata OX=864828 GN=prpC PE=3 SV=1 - [A0A4P8HNK7_9BURK]	K01659	0	0.09											2.62
KDDSYVLVEGINVVK	3	1	1	A0A1G3IIB6	A0A1G3IIB6	Bacteria	Proteobacteria	Betaproteobacteria	Burkholderiales	Comamonadaceae	Rhodoferax	50S ribosomal protein L24 OS=Rhodoferax sp. RIFCSPLOWO2_12_FULL_60_11 OX=1802019 GN=rplX PE=3 SV=1 - [A0A1G3IIB6_9BURK]	K02895	0	0											5.02					4.1	3.19
EVLVVFHALDR	3	1	1	A0A315AZP8	A0A315AZP8	Bacteria	Proteobacteria	Betaproteobacteria	Burkholderiales	Comamonadaceae	Limnohabitans	PBPb domain-containing protein OS=Limnohabitans sp. WS1 OX=1100726 GN=B9Z48_13175 PE=4 SV=1 - [A0A315AZP8_9BURK]		0	0.03											2.03						1.97	2.27254
SFYMDETEITNSEYR	4	1	1	V6SSD2	V6SSD2	Bacteria	Bacteroidetes	Flavobacteriia	Flavobacteriales	Flavobacteriaceae	Flavobacterium	GldK protein OS=Flavobacterium limnosediminis JC2902 OX=1341181 GN=FLJC2902T_07560 PE=4 SV=1 - [V6SSD2_9FLAO]	K13444	0	0											3.87	2.66				3.66		3.43224
LPVDLMSLTSHK	1	1	1	A0A1P8JZ10	A0A1P8JZ10	Bacteria	Proteobacteria	Betaproteobacteria	Burkholderiales	Comamonadaceae	Rhodoferax	Cysteine desulfurase IscS OS=Rhodoferax koreense OX=1842727 GN=iscS PE=3 SV=1 - [A0A1P8JZ10_9BURK]	K04487	0	0.01											2.6
IVGNWMINADPASGK	1	1	1	A0A1M5MJR3	A0A1M5MJR3	Bacteria	Proteobacteria	Betaproteobacteria	Burkholderiales	Oxalobacteraceae	Massilia	Amino acid/amide ABC transporter substrate-binding protein, HAAT family OS=Massilia sp. CF038 OX=1881045 GN=SAMN05428948_1980 PE=4 SV=1 - [A0A1M5MJR3_9BURK]	K01999	0	0											3.11
TNEVDGYEALQLGFDDKTEK	5	1	1	V6SSB8	V6SSB8	Bacteria	Bacteroidetes	Flavobacteriia	Flavobacteriales	Flavobacteriaceae	Flavobacterium	50S ribosomal protein L3 OS=Flavobacterium limnosediminis JC2902 OX=1341181 GN=rplC PE=3 SV=1 - [V6SSB8_9FLAO]	K02906	0	0											4.63	3.31				3.35		3.96498
LFGNIGLEVAK	2	1	1	A0A0U4W1E2	A0A0U4W1E2	Bacteria	Proteobacteria	Gammaproteobacteria	Chromatiales	Chromatiaceae	Rheinheimera	TonB-dependent receptor OS=Rheinheimera sp. F8 OX=1763998 GN=ATY27_14005 PE=3 SV=1 - [A0A0U4W1E2_9GAMM]	K02014	0	0											2.67							2.73202
LVQSQSTNAILTTFNEVNMAPVMDLR	1	1	1	A0A318JE78	A0A318JE78	Bacteria	Proteobacteria	Betaproteobacteria	Burkholderiales	Oxalobacteraceae	Undibacterium	Dihydrolipoyllysine-residue succinyltransferase component of 2-oxoglutarate dehydrogenase complex OS=Undibacterium pigrum OX=401470 GN=DFR42_101878 PE=3 SV=1 - [A0A318JE78_9BURK]	K00658	0	0																		4.80217
EQFVPVLSYR	2	1	1	A0A1W9KUC6	A0A1W9KUC6	Bacteria	Proteobacteria	Betaproteobacteria	Burkholderiales	Comamonadaceae	Rhodoferax	ABC transporter permease OS=Rhodoferax ferrireducens OX=192843 GN=BWK72_10150 PE=4 SV=1 - [A0A1W9KUC6_9BURK]		0	0.08											2.25						2.51
VMGGLGVAIISTSK	1	1	1	A0A437QER4	A0A437QER4	Bacteria	Proteobacteria	Gammaproteobacteria	Chromatiales	Chromatiaceae	Rheinheimera	30S ribosomal protein S8 OS=Rheinheimera sp. KYPC3 OX=1834037 GN=rpsH PE=3 SV=1 - [A0A437QER4_9GAMM]	K02994	0	0											2.99
ALIDALTK	1	1	1	A0A4D4JST5	A0A4D4JST5	Bacteria	Proteobacteria	Betaproteobacteria	Burkholderiales	Comamonadaceae	Acidovorax	C4-dicarboxylate ABC transporter substrate-binding protein OS=Acidovorax sp. NB1 OX=1943571 GN=ACINB_38620 PE=4 SV=1 - [A0A4D4JST5_9BURK]	K07795	0	0.08																			1.82822
ILAENNLSASAVDGSGK	6	1	1	A0A3S0I0N2	A0A3S0I0N2	Bacteria	Proteobacteria	Betaproteobacteria	Burkholderiales	Oxalobacteraceae	Undibacterium	Dihydrolipoyllysine-residue succinyltransferase component of 2-oxoglutarate dehydrogenase complex OS=Undibacterium sp. S11R28 OX=2495591 GN=odhB PE=3 SV=1 - [A0A3S0I0N2_9BURK]		0	0											2.26	2.02				3.33	3.46	4.13245
VFSANKPLK	3	1	1	A0A1I7JT86	A0A1I7JT86	Bacteria	Proteobacteria	Betaproteobacteria	Burkholderiales	Comamonadaceae	Acidovorax	C4-dicarboxylate-binding protein DctP OS=Acidovorax caeni OX=343013 GN=SAMN04489707_103037 PE=4 SV=1 - [A0A1I7JT86_9BURK]	K11688	0	0.05											1.83					1.62		1.51108
LETADIDVTNNTWPK	4	1	1	V6SSI6	V6SSI6	Bacteria	Bacteroidetes	Flavobacteriia	Flavobacteriales	Flavobacteriaceae	Flavobacterium	M1 family aminopeptidase OS=Flavobacterium limnosediminis JC2902 OX=1341181 GN=FLJC2902T_08260 PE=4 SV=1 - [V6SSI6_9FLAO]		0	0											3.82	2.34					3.6	3.8322
VAGTATGITALQMDIK	1	1	1	A0A2G8SX92	A0A2G8SX92	Bacteria	Proteobacteria	Betaproteobacteria	Burkholderiales	Oxalobacteraceae	Massilia	Polyribonucleotide nucleotidyltransferase OS=Massilia psychrophila OX=1603353 GN=pnp PE=3 SV=1 - [A0A2G8SX92_9BURK]	K00962	0	0.01											2.34
GYAVLDDAAFPIIGEGK	3	1	1	A0A318JMB0	A0A318JMB0	Bacteria	Proteobacteria	Betaproteobacteria	Burkholderiales	Oxalobacteraceae	Undibacterium	Dipeptidyl aminopeptidase/acylaminoacyl peptidase OS=Undibacterium pigrum OX=401470 GN=DFR42_102314 PE=4 SV=1 - [A0A318JMB0_9BURK]		0	0										1.96		2.97						3.75585
QIPVLMVTAEAK	4	1	1	A0A4P6VU95	A0A4P6VU95	Bacteria	Proteobacteria	Gammaproteobacteria	Chromatiales	Chromatiaceae	Rheinheimera	Chemotaxis protein CheY OS=Rheinheimera sp. D18 OX=2545632 GN=cheY PE=4 SV=1 - [A0A4P6VU95_9GAMM]	K03413	0	0.01											2.95	2.58					2.69	2.13466
NCAIDFEGIHINIVDTPGHADFGGEVER	1	1	1	F8GEM7	F8GEM7	Bacteria	Proteobacteria	Betaproteobacteria	Nitrosomonadales	Nitrosomonadaceae	Nitrosomonas	GTP-binding protein TypA OS=Nitrosomonas sp. (strain Is79A3) OX=261292 GN=Nit79A3_0012 PE=4 SV=1 - [F8GEM7_NITSI]	K06207	0	0											3.42
EIFSKPDVDGGLIGGAALK	4	1	1	V6SJF8	V6SJF8	Bacteria	Bacteroidetes	Flavobacteriia	Flavobacteriales	Flavobacteriaceae	Flavobacterium	Triosephosphate isomerase OS=Flavobacterium limnosediminis JC2902 OX=1341181 GN=tpiA PE=3 SV=1 - [V6SJF8_9FLAO]	K01803	0	0											3	1.61				2.02		3.18403
TLHLGPYVGAETDHTVIPFGK	3	1	1	V6ST77	V6ST77	Bacteria	Bacteroidetes	Flavobacteriia	Flavobacteriales	Flavobacteriaceae	Flavobacterium	GAF domain-containing protein OS=Flavobacterium limnosediminis JC2902 OX=1341181 GN=FLJC2902T_07800 PE=4 SV=1 - [V6ST77_9FLAO]	K08968	0	0											5.48						4.99	5.69734
AMSSLGVAESQMEAVSLGEEKPK	8	1	1	A0A1M5QCA0	A0A1M5QCA0	Bacteria	Proteobacteria	Betaproteobacteria	Burkholderiales	Oxalobacteraceae	Massilia	Peptidoglycan-associated protein OS=Massilia sp. CF038 OX=1881045 GN=pal PE=3 SV=1 - [A0A1M5QCA0_9BURK]	K03640	0	0											4.21	3.13				4.2	3.66	3.48272
TTSNSDATLMAVGYDYNLSK	1	1	1	A0A1M5SM89	A0A1M5SM89	Bacteria	Proteobacteria	Betaproteobacteria	Burkholderiales	Oxalobacteraceae	Massilia	Outer membrane protein (Porin) OS=Massilia sp. CF038 OX=1881045 GN=SAMN05428948_3815 PE=4 SV=1 - [A0A1M5SM89_9BURK]		0	0.01											1.71
GAMSAMLGIEGVR	3	1	1	A0A1W9KUC6	A0A1W9KUC6	Bacteria	Proteobacteria	Betaproteobacteria	Burkholderiales	Comamonadaceae	Rhodoferax	ABC transporter permease OS=Rhodoferax ferrireducens OX=192843 GN=BWK72_10150 PE=4 SV=1 - [A0A1W9KUC6_9BURK]		0	0											3.22	2.67						3.28735
FSSVVTSLQTTSENLSASR	1	1	1	A0A2U2HF29	A0A2U2HF29	Bacteria	Proteobacteria	Betaproteobacteria	Burkholderiales	Oxalobacteraceae	Massilia	Flagellin OS=Massilia glaciei OX=1524097 GN=C7C56_022435 PE=3 SV=1 - [A0A2U2HF29_9BURK]	K02406	0	0											1.59
LPLLIWAYPAEFK	6	1	1	A0A318JMB0	A0A318JMB0	Bacteria	Proteobacteria	Betaproteobacteria	Burkholderiales	Oxalobacteraceae	Undibacterium	Dipeptidyl aminopeptidase/acylaminoacyl peptidase OS=Undibacterium pigrum OX=401470 GN=DFR42_102314 PE=4 SV=1 - [A0A318JMB0_9BURK]		0	0										1.89	2.14	2.42				3.11	2.36	3.27866
QGASLVFAHGFNVHYGLVTPR	6	1	1	A0A1G3IGZ8	A0A1G3IGZ8	Bacteria	Proteobacteria	Betaproteobacteria	Burkholderiales	Comamonadaceae	Rhodoferax	Ketol-acid reductoisomerase (NADP(+)) OS=Rhodoferax sp. RIFCSPLOWO2_12_FULL_60_11 OX=1802019 GN=ilvC PE=3 SV=1 - [A0A1G3IGZ8_9BURK]	K00053	0	0					3.13						4.79					3.64	2.93	4.22429
GFITANILDQQER	1	1	1	A0A1B7UIA7	A0A1B7UIA7	Bacteria	Proteobacteria	Gammaproteobacteria	Chromatiales	Chromatiaceae	Rheinheimera	DNA-directed RNA polymerase subunit omega OS=Rheinheimera sp. SA_1 OX=1827365 GN=rpoZ PE=3 SV=1 - [A0A1B7UIA7_9GAMM]	K03060	0.01	0.13											1.89
GTGLMSHVFDEYAPVDNTK	2	1	1	A0A418XG91	A0A418XG91	Bacteria	Proteobacteria	Betaproteobacteria	Burkholderiales	Oxalobacteraceae	Massilia	Translational GTPase TypA OS=Massilia sp. K1S02-61 OX=2320864 GN=typA PE=4 SV=1 - [A0A418XG91_9BURK]	K06207	0	0											2.42						2.27
EKLPLLIWAYPAEFK	1	1	1	A0A318JMB0	A0A318JMB0	Bacteria	Proteobacteria	Betaproteobacteria	Burkholderiales	Oxalobacteraceae	Undibacterium	Dipeptidyl aminopeptidase/acylaminoacyl peptidase OS=Undibacterium pigrum OX=401470 GN=DFR42_102314 PE=4 SV=1 - [A0A318JMB0_9BURK]		0	0.03																2
IAPVYLAYADGVESK	5	1	1	A0A0U4VJ25	A0A0U4VJ25	Bacteria	Proteobacteria	Gammaproteobacteria	Chromatiales	Chromatiaceae	Rheinheimera	Na(+)-translocating NADH-quinone reductase subunit C OS=Rheinheimera sp. F8 OX=1763998 GN=nqrC PE=3 SV=1 - [A0A0U4VJ25_9GAMM]	K00348	0	0											3.41	2.76				1.99	3.36	3.1099
DSGRPALIIYDDLSK	13	1	1	V6SUW0	V6SUW0	Bacteria	Bacteroidetes	Flavobacteriia	Flavobacteriales	Flavobacteriaceae	Flavobacterium	ATP synthase subunit alpha OS=Flavobacterium limnosediminis JC2902 OX=1341181 GN=atpA PE=3 SV=1 - [V6SUW0_9FLAO]	K02111	0	0				4.09	3.12	3.07					4.54	3.86				4.14	4.25	4.07741
VLKDEGYIEDFAVSADVK	6	1	1	A0A437QER4	A0A437QER4	Bacteria	Proteobacteria	Gammaproteobacteria	Chromatiales	Chromatiaceae	Rheinheimera	30S ribosomal protein S8 OS=Rheinheimera sp. KYPC3 OX=1834037 GN=rpsH PE=3 SV=1 - [A0A437QER4_9GAMM]	K02994	0	0											3.67	3.33				2.4	3.62	4.56968
LGGDAIADDQVFCAEAGGVEGEAK	5	1	1	A0A2S7J710	A0A2S7J710	Bacteria	Proteobacteria	Betaproteobacteria	Burkholderiales	Comamonadaceae	Rhodoferax	Branched chain amino acid ABC transporter substrate-binding protein OS=Rhodoferax sp. TS-BS-61-7 OX=2094194 GN=C5F53_18200 PE=4 SV=1 - [A0A2S7J710_9BURK]	K01999	0	0					3.35						5.41	4.55					4.82	5.60018
TGYLPITTAAFK	5	1	1	A0A255ZD58	A0A255ZD58	Bacteria	Proteobacteria	Betaproteobacteria	Burkholderiales	Comamonadaceae	Rhodoferax	sn-glycerol-3-phosphate ABC transporter substrate-binding protein OS=Rhodoferax sp. TH121 OX=2022803 GN=CHU94_18590 PE=4 SV=1 - [A0A255ZD58_9BURK]	K05813	0	0.01											2.77	2.18				2.57	2.56	2.6559
DIIGEEITAQGTPLYADAR	1	1	1	A0A4Y9RZV5	A0A4Y9RZV5	Bacteria	Proteobacteria	Betaproteobacteria	Burkholderiales	Oxalobacteraceae	Massilia	ArgE/DapE family deacylase OS=Massilia sp. MC02 OX=2561931 GN=E4L96_19245 PE=4 SV=1 - [A0A4Y9RZV5_9BURK]	K01438	0	0.01											2.1
ITMGLGWDAVK	2	1	1	A0A1M5RIJ6	A0A1M5RIJ6	Bacteria	Proteobacteria	Betaproteobacteria	Burkholderiales	Oxalobacteraceae	Massilia	Tellurium resistance protein TerZ OS=Massilia sp. CF038 OX=1881045 GN=SAMN05428948_3567 PE=4 SV=1 - [A0A1M5RIJ6_9BURK]	K05791	0	0.08											2							1.5482
FAPLAATLVENEAK	5	1	1	A0A437R330	A0A437R330	Bacteria	Proteobacteria	Gammaproteobacteria	Chromatiales	Chromatiaceae	Rheinheimera	Isocitrate dehydrogenase [NADP] OS=Rheinheimera sp. KYPC3 OX=1834037 GN=EOE67_02705 PE=3 SV=1 - [A0A437R330_9GAMM]		0	0											3.46	2.13				2.66	2.95	2.87942
ISTLSDAELDSLREEVAK	4	1	1	A0A437QEP3	A0A437QEP3	Bacteria	Proteobacteria	Gammaproteobacteria	Chromatiales	Chromatiaceae	Rheinheimera	30S ribosomal protein S13 OS=Rheinheimera sp. KYPC3 OX=1834037 GN=rpsM PE=3 SV=1 - [A0A437QEP3_9GAMM]	K02952	0	0											3.9					4.06		3.17705
NNSPLVGNDVLFTTTR	1	1	1	A0A437R350	A0A437R350	Bacteria	Proteobacteria	Gammaproteobacteria	Chromatiales	Chromatiaceae	Rheinheimera	Uncharacterized protein OS=Rheinheimera sp. KYPC3 OX=1834037 GN=EOE67_03140 PE=4 SV=1 - [A0A437R350_9GAMM]		0	0.02											1.69
STPVELDFSQIEK	1	1	1	A0A3E1R6C2	A0A3E1R6C2	Bacteria	Proteobacteria	Betaproteobacteria	Burkholderiales	Comamonadaceae	Rhodoferax	Transcription termination/antitermination protein NusG OS=Rhodoferax sp. IMCC26218 OX=2184758 GN=nusG PE=3 SV=1 - [A0A3E1R6C2_9BURK]	K02601	0	0											2.59
IANEILADIDKETVDFVPNYDGK	2	1	1	A0A3S9HLN6	A0A3S9HLN6	Bacteria	Proteobacteria	Betaproteobacteria	Burkholderiales	Oxalobacteraceae	Undibacterium	DNA gyrase subunit A OS=Undibacterium parvum OX=401471 GN=gyrA PE=3 SV=1 - [A0A3S9HLN6_9BURK]	K02469	0	0.01											2.1					2.4
LNEAVSFENFLHTK	2	1	1	V6ST05	V6ST05	Bacteria	Bacteroidetes	Flavobacteriia	Flavobacteriales	Flavobacteriaceae	Flavobacterium	Oxoglutarate dehydrogenase (Succinyl-transferring), E1 component OS=Flavobacterium limnosediminis JC2902 OX=1341181 GN=FLJC2902T_02420 PE=4 SV=1 - [V6ST05_9FLAO]	K00164	0	0											3.09							3.29686
WVALANDGWGEVK	12	1	1	A0A1N6J9H6	A0A1N6J9H6	Bacteria	Proteobacteria	Betaproteobacteria	Nitrosomonadales	Nitrosomonadaceae	Nitrosomonas	Outer membrane protein (Porin) OS=Nitrosomonas cryotolerans ATCC 49181 OX=1131553 GN=SAMN02743940_2427 PE=4 SV=1 - [A0A1N6J9H6_9PROT]		0	0					3.01		2.09	3.24			1.89		2.41	3.02	3.03	3.42	3.48		2.84445	2.74284	2.58735
TTSYTQFINDVNQGQIR	3	1	1	A0A0U4VWK2	A0A0U4VWK2	Bacteria	Proteobacteria	Gammaproteobacteria	Chromatiales	Chromatiaceae	Rheinheimera	ATP-dependent zinc metalloprotease FtsH OS=Rheinheimera sp. F8 OX=1763998 GN=hflB PE=3 SV=1 - [A0A0U4VWK2_9GAMM]	K03798	0	0											1.84						1.24	1.90767
RLQPGGIYNAGAADVNQIPSALVER	4	1	1	A0A0U4V7P2	A0A0U4V7P2	Bacteria	Proteobacteria	Gammaproteobacteria	Chromatiales	Chromatiaceae	Rheinheimera	TonB-dependent receptor OS=Rheinheimera sp. F8 OX=1763998 GN=ATY27_01170 PE=3 SV=1 - [A0A0U4V7P2_9GAMM]		0	0											3.85	3.83				5.86		5.94695
VAMSNTFGFGGHNACVLFK	6	1	1	V6STS7	V6STS7	Bacteria	Bacteroidetes	Flavobacteriia	Flavobacteriales	Flavobacteriaceae	Flavobacterium	3-oxoacyl-[acyl-carrier-protein] synthase 2 OS=Flavobacterium limnosediminis JC2902 OX=1341181 GN=FLJC2902T_03370 PE=3 SV=1 - [V6STS7_9FLAO]	K09458	0	0											3.67					3.23	2.7	4.30464
YIVVNNLPDVASTPSGK	3	1	1	A0A4S3FP76	A0A4S3FP76	Bacteria	Proteobacteria	Betaproteobacteria	Burkholderiales	Oxalobacteraceae	Massilia	Esterase OS=Massilia sp. Mn16-1_5 OX=2079199 GN=C2862_14960 PE=4 SV=1 - [A0A4S3FP76_9BURK]	K12686	0	0											2.66	1.86						2.97868
MASGSLGQGLSVAIGAAQAK	5	1	1	V6SLA5	V6SLA5	Bacteria	Bacteroidetes	Flavobacteriia	Flavobacteriales	Flavobacteriaceae	Flavobacterium	Transketolase, beta subunit OS=Flavobacterium limnosediminis JC2902 OX=1341181 GN=FLJC2902T_23890 PE=4 SV=1 - [V6SLA5_9FLAO]	K00615	0	0											2.8					2.78	3.64	3.34698
LANESPFGLGGSVWTR	5	1	1	A0A1H3NMZ1	A0A1H3NMZ1	Bacteria	Proteobacteria	Betaproteobacteria	Nitrosomonadales	Nitrosomonadaceae	Nitrosomonas	Succinate-semialdehyde dehydrogenase / glutarate-semialdehyde dehydrogenase OS=Nitrosomonas sp. Nm33 OX=133724 GN=SAMN05421755_10625 PE=4 SV=1 - [A0A1H3NMZ1_9PROT]	K08324	0	0.06											2.58	2.27				2.26	2.03	2.20872
EGAIDFVSVAADVPEDAKK	7	1	1	A0A315AM26	A0A315AM26	Bacteria	Proteobacteria	Betaproteobacteria	Burkholderiales	Comamonadaceae	Limnohabitans	BMP family ABC transporter substrate-binding protein OS=Limnohabitans sp. T6-20 OX=1100725 GN=B9Z33_06955 PE=4 SV=1 - [A0A315AM26_9BURK]	K07335	0	0											5.01	3.27				4.84	3.67	4.49321
AYLYSFLGK	2	1	1	A0A437QRX9	A0A437QRX9	Bacteria	Proteobacteria	Gammaproteobacteria	Chromatiales	Chromatiaceae	Rheinheimera	Uncharacterized protein OS=Rheinheimera sp. KYPC3 OX=1834037 GN=EOE67_11765 PE=4 SV=1 - [A0A437QRX9_9GAMM]		0	0.1											2.13							1.57261
IVVTLPNNQVGVDIR	1	1	1	A0A1P8KD37	A0A1P8KD37	Bacteria	Proteobacteria	Betaproteobacteria	Burkholderiales	Comamonadaceae	Rhodoferax	Secretin OS=Rhodoferax saidenbachensis OX=1484693 GN=RS694_16335 PE=3 SV=1 - [A0A1P8KD37_9BURK]	K02666	0	0.02											2.22
ADDTADQMAAR	3	1	1	A0A318ILY9	A0A318ILY9	Bacteria	Proteobacteria	Betaproteobacteria	Burkholderiales	Oxalobacteraceae	Undibacterium	DNA-directed RNA polymerase subunit beta OS=Undibacterium pigrum OX=401470 GN=rpoB PE=3 SV=1 - [A0A318ILY9_9BURK]	K03043	0	0.03												2.93				1.91	2.28
YLALLPYSDSHA	5	1	1	A0A0U4VBV0	A0A0U4VBV0	Bacteria	Proteobacteria	Gammaproteobacteria	Chromatiales	Chromatiaceae	Rheinheimera	30S ribosomal protein S18 OS=Rheinheimera sp. F8 OX=1763998 GN=rpsR PE=3 SV=1 - [A0A0U4VBV0_9GAMM]	K02963	0	0.01											3.12	2.82				3.03	3.09	2.95617
DGQQVHVGEVLAR	4	1	1	A0A318IM86	A0A318IM86	Bacteria	Proteobacteria	Betaproteobacteria	Burkholderiales	Oxalobacteraceae	Undibacterium	DNA-directed RNA polymerase subunit beta' OS=Undibacterium pigrum OX=401470 GN=rpoC PE=3 SV=1 - [A0A318IM86_9BURK]	K03046	0	0										2.37		3.42				2.19
WVIDTLFASVAQALSEFAANPK	3	1	1	A0A1Q8YGR4	A0A1Q8YGR4	Bacteria	Proteobacteria	Betaproteobacteria	Burkholderiales	Comamonadaceae	Rhodoferax	Transposase OS=Rhodoferax antarcticus ANT.BR OX=1111071 GN=BLL52_1541 PE=4 SV=1 - [A0A1Q8YGR4_9BURK]		0	0											3.7	3.48					3.74
VVYDIFSSNDDLQTK	3	1	1	A0A2U0YUZ1	A0A2U0YUZ1	Bacteria	Proteobacteria	Betaproteobacteria	Burkholderiales	Comamonadaceae	Rhodoferax	Spermidine/putrescine-binding protein OS=Rhodoferax sp. YR267 OX=2135500 GN=C7516_10220 PE=4 SV=1 - [A0A2U0YUZ1_9BURK]	K11073	0	0											2.99						2.08	2.49133
ITGTIGGGVENNWDLSTK	1	1	1	V6SRE7	V6SRE7	Bacteria	Bacteroidetes	Flavobacteriia	Flavobacteriales	Flavobacteriaceae	Flavobacterium	Flagellar motor/chemotaxis (MotB)-related protein OS=Flavobacterium limnosediminis JC2902 OX=1341181 GN=FLJC2902T_10690 PE=4 SV=1 - [V6SRE7_9FLAO]	K02557	0	0.03											2.39
IVDGVNILANAVK	2	1	1	F8GHB0	F8GHB0	Bacteria	Proteobacteria	Betaproteobacteria	Nitrosomonadales	Nitrosomonadaceae	Nitrosomonas	60 kDa chaperonin OS=Nitrosomonas sp. (strain Is79A3) OX=261292 GN=groL PE=3 SV=1 - [F8GHB0_NITSI]	K04077	0	0.01											2.26						2.02
IPGWIEGVTSADVQR	1	1	1	A0A1M5KT82	A0A1M5KT82	Bacteria	Proteobacteria	Betaproteobacteria	Burkholderiales	Oxalobacteraceae	Massilia	Predicted Zn-dependent peptidase OS=Massilia sp. CF038 OX=1881045 GN=SAMN05428948_1015 PE=4 SV=1 - [A0A1M5KT82_9BURK]	K07263	0	0.01											2.58
LDTHFEGFINLGAK	2	1	1	V6SKI3	V6SKI3	Bacteria	Bacteroidetes	Flavobacteriia	Flavobacteriales	Flavobacteriaceae	Flavobacterium	UDP-N-acetylglucosamine 1-carboxyvinyltransferase OS=Flavobacterium limnosediminis JC2902 OX=1341181 GN=murA PE=3 SV=1 - [V6SKI3_9FLAO]	K00790	0	0											1.71						1.93
IAEIDTIILK	5	1	1	V6SWJ4	V6SWJ4	Bacteria	Bacteroidetes	Flavobacteriia	Flavobacteriales	Flavobacteriaceae	Flavobacterium	Transcription antitermination protein NusB OS=Flavobacterium limnosediminis JC2902 OX=1341181 GN=FLJC2902T_13710 PE=3 SV=1 - [V6SWJ4_9FLAO]	K03625	0	0											2.75	2.4				2.78	2.9	2.95806
TYAAVLTSDAVAAQEAFKK	2	1	1	A0A3D5BMH4	A0A3D5BMH4	Bacteria	Proteobacteria	Gammaproteobacteria	Chromatiales	Chromatiaceae	Rheinheimera	30S ribosomal protein S20 OS=Rheinheimera sp. OX=1869214 GN=rpsT PE=3 SV=1 - [A0A3D5BMH4_9GAMM]	K02968	0	0											5.19							5.30432
AQTQSFDLVLTDQNMPR	3	1	1	A0A1P8K6K4	A0A1P8K6K4	Bacteria	Proteobacteria	Betaproteobacteria	Burkholderiales	Comamonadaceae	Rhodoferax	Response regulator OS=Rhodoferax saidenbachensis OX=1484693 GN=RS694_03100 PE=4 SV=1 - [A0A1P8K6K4_9BURK]	K03413	0	0											3.26	3.25						4.53682
YGTMADLQWELDSHQIR	4	1	1	A0A437R2R7	A0A437R2R7	Bacteria	Proteobacteria	Gammaproteobacteria	Chromatiales	Chromatiaceae	Rheinheimera	TonB-dependent receptor OS=Rheinheimera sp. KYPC3 OX=1834037 GN=EOE67_04775 PE=3 SV=1 - [A0A437R2R7_9GAMM]	K02014	0	0											3.25						3.37	4.46503
INNLSTSQTLAMAALAR	4	1	1	V6SSK9	V6SSK9	Bacteria	Bacteroidetes	Flavobacteriia	Flavobacteriales	Flavobacteriaceae	Flavobacterium	Aminotransferase OS=Flavobacterium limnosediminis JC2902 OX=1341181 GN=FLJC2902T_08520 PE=3 SV=1 - [V6SSK9_9FLAO]	K00812	0	0											3.2					2.77	2.79	3.36133
LNLESIDVTLPGR	1	1	1	A0A1I1JDV9	A0A1I1JDV9	Bacteria	Proteobacteria	Betaproteobacteria	Burkholderiales	Oxalobacteraceae	Massilia	Phenylalanine--tRNA ligase alpha subunit OS=Massilia yuzhufengensis OX=1164594 GN=pheS PE=3 SV=1 - [A0A1I1JDV9_9BURK]	K01889	0.01	0.12											2.48
ATVVFADQLMQMGFR	1	1	1	A0A318IM86	A0A318IM86	Bacteria	Proteobacteria	Betaproteobacteria	Burkholderiales	Oxalobacteraceae	Undibacterium	DNA-directed RNA polymerase subunit beta' OS=Undibacterium pigrum OX=401470 GN=rpoC PE=3 SV=1 - [A0A318IM86_9BURK]	K03046	0	0										2.52
KTPLELSFMQVEKV	7	1	1	V6SSY4	V6SSY4	Bacteria	Bacteroidetes	Flavobacteriia	Flavobacteriales	Flavobacteriaceae	Flavobacterium	Transcription termination/antitermination protein NusG OS=Flavobacterium limnosediminis JC2902 OX=1341181 GN=nusG PE=3 SV=1 - [V6SSY4_9FLAO]	K02601	0	0											3.88					3.5	4.02	3.9019
GNDIDILDLR	3	1	1	V6SMG0	V6SMG0	Bacteria	Bacteroidetes	Flavobacteriia	Flavobacteriales	Flavobacteriaceae	Flavobacterium	Ribosomal silencing factor RsfS OS=Flavobacterium limnosediminis JC2902 OX=1341181 GN=rsfS PE=3 SV=1 - [V6SMG0_9FLAO]	K09710	0	0											2.21						1.9	2.44081
GGLSFSLGDIR	1	1	1	V6SRL3	V6SRL3	Bacteria	Bacteroidetes	Flavobacteriia	Flavobacteriales	Flavobacteriaceae	Flavobacterium	DNA-directed RNA polymerase subunit beta' OS=Flavobacterium limnosediminis JC2902 OX=1341181 GN=rpoC PE=3 SV=1 - [V6SRL3_9FLAO]	K03046	0	0.05											2.35
VICQGFTGSQGTFHSTQALEYGTQMVGGVSPGK	1	1	1	A0A1B7UKV3	A0A1B7UKV3	Bacteria	Proteobacteria	Gammaproteobacteria	Chromatiales	Chromatiaceae	Rheinheimera	Succinate--CoA ligase [ADP-forming] subunit alpha OS=Rheinheimera sp. SA_1 OX=1827365 GN=sucD PE=3 SV=1 - [A0A1B7UKV3_9GAMM]	K01902	0	0											2.96
NAPLVFVGYGVSAPER	3	1	1	A0A1M5V8S2	A0A1M5V8S2	Bacteria	Proteobacteria	Betaproteobacteria	Burkholderiales	Oxalobacteraceae	Massilia	Zn-dependent amino-or carboxypeptidase, M28 family OS=Massilia sp. CF038 OX=1881045 GN=SAMN05428948_5075 PE=4 SV=1 - [A0A1M5V8S2_9BURK]		0	0											2.45	1.95					2.06
LPAGDYQLLVEAAR	2	1	1	A0A3S9HI78	A0A3S9HI78	Bacteria	Proteobacteria	Betaproteobacteria	Burkholderiales	Oxalobacteraceae	Undibacterium	DUF2271 domain-containing protein OS=Undibacterium parvum OX=401471 GN=EJN92_07265 PE=4 SV=1 - [A0A3S9HI78_9BURK]	K09939	0	0												2.43					3.4
VQVSMFEMAGLIGK	4	1	1	Q21X24	Q21X24	Bacteria	Proteobacteria	Betaproteobacteria	Burkholderiales	Comamonadaceae	Rhodoferax	SWIB/MDM2 OS=Rhodoferax ferrireducens (strain ATCC BAA-621 / DSM 15236 / T118) OX=338969 GN=Rfer_1954 PE=4 SV=1 - [Q21X24_RHOFT]		0	0											2.39					2.96		3.18867
QGSPLDTDTMMGAQASALQMDK	3	1	1	A0A2N8KV03	A0A2N8KV03	Bacteria	Proteobacteria	Betaproteobacteria	Burkholderiales		Paucibacter	Aldehyde dehydrogenase OS=Paucibacter aquatile OX=2070761 GN=C1O66_06875 PE=3 SV=1 - [A0A2N8KV03_9BURK]	K00138	0	0											3.44					3.68	3.3
LSEAPSFGESIINYDATSK	5	1	1	V6SJE1	V6SJE1	Bacteria	Bacteroidetes	Flavobacteriia	Flavobacteriales	Flavobacteriaceae	Flavobacterium	Regulator protein OS=Flavobacterium limnosediminis JC2902 OX=1341181 GN=FLJC2902T_28630 PE=4 SV=1 - [V6SJE1_9FLAO]	K03496	0	0				2		1.66					4.41	3.57				3.73
LAAALAFSLR	2	1	1	A0A2T4ZJI2	A0A2T4ZJI2	Bacteria	Proteobacteria	Betaproteobacteria	Nitrosomonadales	Nitrosomonadaceae	Nitrosomonas	Asparagine synthase (Glutamine-hydrolysing) OS=Nitrosomonas sp. Nm141 OX=2135771 GN=C8R12_1592 PE=4 SV=1 - [A0A2T4ZJI2_9PROT]	K01953	0.01	0.07											2.29					2.09
DSIETLDWMTPDTK	1	1	1	A0A1G6ZHH4	A0A1G6ZHH4	Bacteria	Proteobacteria	Betaproteobacteria	Burkholderiales	Oxalobacteraceae	Massilia	Predicted metalloendopeptidase OS=Massilia sp. PDC64 OX=1881046 GN=SAMN05428966_106378 PE=4 SV=1 - [A0A1G6ZHH4_9BURK]	K07386	0	0.1											2.02
AAMHGFNLQLLPVTAPGVEQK	3	1	1	A0A3D5VQC2	A0A3D5VQC2	Bacteria	Proteobacteria	Betaproteobacteria	Burkholderiales	Comamonadaceae	Rhodoferax	ABC transporter permease OS=Rhodoferax sp. OX=50421 GN=DHV01_06270 PE=4 SV=1 - [A0A3D5VQC2_9BURK]		0	0.02											4.27						3.4
STSSVQSSLVMYPIWK	1	1	1	V6SSU4	V6SSU4	Bacteria	Bacteroidetes	Flavobacteriia	Flavobacteriales	Flavobacteriaceae	Flavobacterium	Glutaryl-CoA dehydrogenase OS=Flavobacterium limnosediminis JC2902 OX=1341181 GN=FLJC2902T_01740 PE=3 SV=1 - [V6SSU4_9FLAO]	K00252	0	0.09											2.43
LSALPEIASQFR	1	1	1	A0A0P0MCS2	A0A0P0MCS2	Bacteria	Proteobacteria	Betaproteobacteria	Burkholderiales	Comamonadaceae	Limnohabitans	ATP synthase subunit delta OS=Limnohabitans sp. 103DPR2 OX=1678129 GN=atpH PE=3 SV=1 - [A0A0P0MCS2_9BURK]	K02113	0	0.07											2.19
SFVDFAGIDASGK	2	1	1	A0A344JGP3	A0A344JGP3	Bacteria	Proteobacteria	Betaproteobacteria	Burkholderiales	Oxalobacteraceae	Massilia	Oar protein OS=Massilia sp. YMA4 OX=1593482 GN=DPH57_14545 PE=4 SV=1 - [A0A344JGP3_9BURK]		0	0											2.58	2.08
GEFGGWGASGLHGK	4	1	1	A0A3S0GG09	A0A3S0GG09	Bacteria	Proteobacteria	Betaproteobacteria	Burkholderiales	Oxalobacteraceae	Undibacterium	DUF3138 family protein OS=Undibacterium sp. S11R28 OX=2495591 GN=EJG51_18545 PE=4 SV=1 - [A0A3S0GG09_9BURK]		0	0											3.15	2.37				2.33
YYPQDMATDYIGFR	1	1	1	V6SL16	V6SL16	Bacteria	Bacteroidetes	Flavobacteriia	Flavobacteriales	Flavobacteriaceae	Flavobacterium	Gliding motility lipoprotein GldJ OS=Flavobacterium limnosediminis JC2902 OX=1341181 GN=FLJC2902T_20980 PE=4 SV=1 - [V6SL16_9FLAO]		0	0.05											1.44
MTGHLGVDLVTTQNLDIVR	2	1	1	A0A1T1AY07	A0A1T1AY07	Bacteria	Proteobacteria	Betaproteobacteria	Burkholderiales	Comamonadaceae	Rhodoferax	50S ribosomal protein L3 OS=Rhodoferax fermentans OX=28066 GN=rplC PE=3 SV=1 - [A0A1T1AY07_RHOFE]	K02906	0	0											3.61	2.26
YYFLSGFTAK	5	1	1	V6SSR1	V6SSR1	Bacteria	Bacteroidetes	Flavobacteriia	Flavobacteriales	Flavobacteriaceae	Flavobacterium	Phosphoenolpyruvate carboxykinase (ATP) OS=Flavobacterium limnosediminis JC2902 OX=1341181 GN=pckA PE=3 SV=1 - [V6SSR1_9FLAO]	K01610	0	0											2.52	1.97				2.61	2.65	2.56098
GEYFDVITPISGK	3	1	1	Q21UH6	Q21UH6	Bacteria	Proteobacteria	Betaproteobacteria	Burkholderiales	Comamonadaceae	Rhodoferax	Aldehyde dehydrogenase OS=Rhodoferax ferrireducens (strain ATCC BAA-621 / DSM 15236 / T118) OX=338969 GN=Rfer_2866 PE=3 SV=1 - [Q21UH6_RHOFT]	K00138	0	0.01											1.84	2.16					2.16
ATISDLGPLLLGR	1	1	1	A0A431T6C2	A0A431T6C2	Bacteria	Proteobacteria	Betaproteobacteria	Burkholderiales	Oxalobacteraceae	Undibacterium	DUF853 domain-containing protein OS=Undibacterium sp. S11R28 OX=2495591 GN=EJG51_02470 PE=4 SV=1 - [A0A431T6C2_9BURK]		0	0.04																		1.90815
YGEDFMHSMENGGWDLSK	5	1	1	V6SQZ6	V6SQZ6	Bacteria	Bacteroidetes	Flavobacteriia	Flavobacteriales	Flavobacteriaceae	Flavobacterium	ATP synthase subunit beta OS=Flavobacterium limnosediminis JC2902 OX=1341181 GN=atpD PE=3 SV=1 - [V6SQZ6_9FLAO]	K02133	0	0											4.18	1.29				4.57	2.78
GLPAAVPAIGPGTNNGTGGGATIDLR	3	1	1	A0A2G8T8P2	A0A2G8T8P2	Bacteria	Proteobacteria	Betaproteobacteria	Burkholderiales	Oxalobacteraceae	Massilia	TonB-dependent receptor OS=Massilia eurypsychrophila OX=1485217 GN=CR105_24915 PE=3 SV=1 - [A0A2G8T8P2_9BURK]	K02014	0	0.03											2.65	2.34
VDSPDTFERPIYAGNAIATVQSTDAIK	3	1	1	A0A318J0Y7	A0A318J0Y7	Bacteria	Proteobacteria	Betaproteobacteria	Burkholderiales	Oxalobacteraceae	Undibacterium	Electron transfer flavoprotein alpha subunit apoprotein OS=Undibacterium pigrum OX=401470 GN=DFR42_108186 PE=4 SV=1 - [A0A318J0Y7_9BURK]	K03522	0	0.03				2.1		1.72					2.62
YAEIYEINMLR	4	1	1	V6SSW1	V6SSW1	Bacteria	Bacteroidetes	Flavobacteriia	Flavobacteriales	Flavobacteriaceae	Flavobacterium	NADH-quinone oxidoreductase subunit I OS=Flavobacterium limnosediminis JC2902 OX=1341181 GN=nuoI PE=3 SV=1 - [V6SSW1_9FLAO]	K00338	0	0.05					2.3						2.68	2.67				2.62
NYAYPGWWEGGPQLDLHINKK	7	1	1	A0A315BMA7	A0A315BMA7	Bacteria	Proteobacteria	Betaproteobacteria	Burkholderiales	Comamonadaceae	Limnohabitans	ABC transporter substrate-binding protein OS=Limnohabitans sp. WS1 OX=1100726 GN=B9Z48_03940 PE=3 SV=1 - [A0A315BMA7_9BURK]		0	0											3.53					3.67	4.65	5.32006
GGTSNILFDTLQGK	5	1	1	A0A1B7UMK9	A0A1B7UMK9	Bacteria	Proteobacteria	Gammaproteobacteria	Chromatiales	Chromatiaceae	Rheinheimera	Twin-arginine translocation pathway signal protein OS=Rheinheimera sp. SA_1 OX=1827365 GN=A5320_10625 PE=4 SV=1 - [A0A1B7UMK9_9GAMM]	K07093	0	0											4.51	3.27				3.8	4.24	4.51339
HLALMPYVADLLK	9	1	1	V6SJK8	V6SJK8	Bacteria	Bacteroidetes	Flavobacteriia	Flavobacteriales	Flavobacteriaceae	Flavobacterium	30S ribosomal protein S18 OS=Flavobacterium limnosediminis JC2902 OX=1341181 GN=rpsR PE=3 SV=1 - [V6SJK8_9FLAO]	K02963	0	0				2.49							3.56	2.67				1.86	2.48	2.55194
YSDFGNAFVWK	3	1	1	A0A1M5TVP5	A0A1M5TVP5	Bacteria	Proteobacteria	Betaproteobacteria	Burkholderiales	Oxalobacteraceae	Massilia	Iron complex outermembrane recepter protein OS=Massilia sp. CF038 OX=1881045 GN=SAMN05428948_4400 PE=3 SV=1 - [A0A1M5TVP5_9BURK]		0	0											1.94						2.55	2.03205
ANPILMQIPIGAEEDFLGVVDLVK	1	1	1	A0A3Q9BPI5	A0A3Q9BPI5	Bacteria	Proteobacteria	Betaproteobacteria	Burkholderiales	Oxalobacteraceae	Undibacterium	Elongation factor G OS=Undibacterium parvum OX=401471 GN=fusA PE=3 SV=1 - [A0A3Q9BPI5_9BURK]	K02355	0	0																		2.99453
VAEPVEGGWQVNEWVK	4	1	1	V6SHS5	V6SHS5	Bacteria	Bacteroidetes	Flavobacteriia	Flavobacteriales	Flavobacteriaceae	Flavobacterium	2,3,4,5-tetrahydropyridine-2,6-carboxylate N-succinyltransferase OS=Flavobacterium limnosediminis JC2902 OX=1341181 GN=FLJC2902T_27130 PE=3 SV=1 - [V6SHS5_9FLAO]	K00674	0	0											2.75	1.47				3.13		3.47746
YFNTGGVTMTYFGDGAAR	2	1	1	V6SLS2	V6SLS2	Bacteria	Bacteroidetes	Flavobacteriia	Flavobacteriales	Flavobacteriaceae	Flavobacterium	Pyruvate dehydrogenase E1 component subunit alpha OS=Flavobacterium limnosediminis JC2902 OX=1341181 GN=pdhA PE=4 SV=1 - [V6SLS2_9FLAO]	K00161	0	0.01											1.45							1.58373
SYLDALGGIAVNTLGHNHPK	2	1	1	Q21WK8	Q21WK8	Bacteria	Proteobacteria	Betaproteobacteria	Burkholderiales	Comamonadaceae	Rhodoferax	Acetylornithine aminotransferase OS=Rhodoferax ferrireducens (strain ATCC BAA-621 / DSM 15236 / T118) OX=338969 GN=argD PE=3 SV=1 - [Q21WK8_RHOFT]	K00821	0	0											3.29	1.36
MLNIDDEGYPLQPYGVR	3	1	1	A0A1I7GQ96	A0A1I7GQ96	Bacteria	Proteobacteria	Betaproteobacteria	Burkholderiales	Oxalobacteraceae	Massilia	Carboxypeptidase C (Cathepsin A) OS=Massilia namucuonensis OX=1035707 GN=SAMN05216552_100429 PE=4 SV=1 - [A0A1I7GQ96_9BURK]		0	0.03											1.86	1.66					2.07
VAGVIGHLNSGTTIPASSIYSEAGIPQVSPSATNPK	4	1	1	A0A3D5VV78	A0A3D5VV78	Bacteria	Proteobacteria	Betaproteobacteria	Burkholderiales	Comamonadaceae	Rhodoferax	Branched chain amino acid ABC transporter substrate-binding protein OS=Rhodoferax sp. OX=50421 GN=DHV01_17340 PE=4 SV=1 - [A0A3D5VV78_9BURK]	K01999	0	0											3.44	3.94					6.36	7.20235
SDQVIPNQAVNMPLAGTEPLAR	3	1	1	A0A437R3B4	A0A437R3B4	Bacteria	Proteobacteria	Gammaproteobacteria	Chromatiales	Chromatiaceae	Rheinheimera	Lipase OS=Rheinheimera sp. KYPC3 OX=1834037 GN=EOE67_03160 PE=4 SV=1 - [A0A437R3B4_9GAMM]		0	0											3.15						3.62	3.325
YAPSELYGVIPVDTR	2	1	1	A0A2U2HFQ9	A0A2U2HFQ9	Bacteria	Proteobacteria	Betaproteobacteria	Burkholderiales	Oxalobacteraceae	Massilia	Methylcrotonoyl-CoA carboxylase OS=Massilia glaciei OX=1524097 GN=C7C56_021340 PE=4 SV=1 - [A0A2U2HFQ9_9BURK]	K01969	0	0											2.72							3.01191
ALVGAGQAALQAEQVNASYSSIR	1	1	1	A0A430HD52	A0A430HD52	Bacteria	Proteobacteria	Betaproteobacteria	Burkholderiales	Oxalobacteraceae	Massilia	Efflux RND transporter periplasmic adaptor subunit OS=Massilia sp. SOD OX=2495579 GN=EJB06_29090 PE=3 SV=1 - [A0A430HD52_9BURK]	K07799	0	0.03											3.92
LQPSDAGAVDKLLDAAAYGK	1	1	1	A0A4Y9SJ59	A0A4Y9SJ59	Bacteria	Proteobacteria	Betaproteobacteria	Burkholderiales	Oxalobacteraceae	Massilia	Glycine cleavage system protein GcvH OS=Massilia sp. MC02 OX=2561931 GN=gcvH PE=4 SV=1 - [A0A4Y9SJ59_9BURK]	K02437	0	0.01											1.98
EDALLTGILEATNEPYAVAK	1	1	1	A0A0F7KD10	A0A0F7KD10	Bacteria	Proteobacteria	Betaproteobacteria	Nitrosomonadales	Nitrosomonadaceae	Nitrosomonas	GDP-L-fucose synthase OS=Nitrosomonas communis OX=44574 GN=fcl PE=3 SV=1 - [A0A0F7KD10_9PROT]	K02377	0.01	0.12											2.99
GLEGEIKPQQLATLVIK	2	1	1	A0A1M5KHV4	A0A1M5KHV4	Bacteria	Proteobacteria	Betaproteobacteria	Burkholderiales	Oxalobacteraceae	Massilia	Aconitate hydratase OS=Massilia sp. CF038 OX=1881045 GN=SAMN05428948_0859 PE=3 SV=1 - [A0A1M5KHV4_9BURK]	K01681	0	0.01											2.74						2.26
NVIDAIVTSK	4	1	1	A0A318IP48	A0A318IP48	Bacteria	Proteobacteria	Betaproteobacteria	Burkholderiales	Oxalobacteraceae	Undibacterium	Elongation factor G OS=Undibacterium pigrum OX=401470 GN=fusA PE=3 SV=1 - [A0A318IP48_9BURK]	K02355	0	0.01				2.1						2.1		1.98						2.48301
KNPGKDPVEAFTMAINNVKPMVEVK	11	1	1	A0A1G3HYY8	A0A1G3HYY8	Bacteria	Proteobacteria	Betaproteobacteria	Burkholderiales	Comamonadaceae	Rhodoferax	30S ribosomal protein S7 OS=Rhodoferax sp. RIFCSPLOWO2_12_FULL_60_11 OX=1802019 GN=rpsG PE=3 SV=1 - [A0A1G3HYY8_9BURK]	K02992	0	0											6.55	5.85				6.57	2.42	7.49319
ADDAVNYGGIGAVIGHEISHGFDDSGSR	4	1	1	V6STB6	V6STB6	Bacteria	Bacteroidetes	Flavobacteriia	Flavobacteriales	Flavobacteriaceae	Flavobacterium	PepO protein OS=Flavobacterium limnosediminis JC2902 OX=1341181 GN=FLJC2902T_03660 PE=4 SV=1 - [V6STB6_9FLAO]	K07386	0	0											3.57	2.68
MTNLEMETAAIYGLGK	3	1	1	V6SNK8	V6SNK8	Bacteria	Bacteroidetes	Flavobacteriia	Flavobacteriales	Flavobacteriaceae	Flavobacterium	Phosphorylase family protein OS=Flavobacterium limnosediminis JC2902 OX=1341181 GN=FLJC2902T_15160 PE=4 SV=1 - [V6SNK8_9FLAO]	K00757	0	0											3.21	2.55						3.69218
AAPNAIQGNVEAFTQLEESR	1	1	1	A0A1M5J7V6	A0A1M5J7V6	Bacteria	Proteobacteria	Betaproteobacteria	Burkholderiales	Oxalobacteraceae	Massilia	Twitching motility protein PilJ OS=Massilia sp. CF038 OX=1881045 GN=SAMN05428948_0105 PE=4 SV=1 - [A0A1M5J7V6_9BURK]	K02660	0	0											3.72
TYWEDLLNR	5	1	1	A0A1M5JSI6	A0A1M5JSI6	Bacteria	Proteobacteria	Betaproteobacteria	Burkholderiales	Oxalobacteraceae	Massilia	Tetratricopeptide repeat-containing protein OS=Massilia sp. CF038 OX=1881045 GN=SAMN05428948_0457 PE=4 SV=1 - [A0A1M5JSI6_9BURK]		0	0.03											2.18	1.69				1.76	1.6	1.93731
CYSGTLNSGDSVYNSVK	4	1	1	A0A318IP48	A0A318IP48	Bacteria	Proteobacteria	Betaproteobacteria	Burkholderiales	Oxalobacteraceae	Undibacterium	Elongation factor G OS=Undibacterium pigrum OX=401470 GN=fusA PE=3 SV=1 - [A0A318IP48_9BURK]	K02355	0	0											2.38	1.93				2.51		3.76308
ALAEVYASADAQQK	7	1	1	A0A258N680	A0A258N680	Bacteria	Proteobacteria	Betaproteobacteria	Burkholderiales	Comamonadaceae	Acidovorax	Catalase-peroxidase OS=Acidovorax sp. 35-64-16 OX=1970312 GN=katG PE=3 SV=1 - [A0A258N680_9BURK]	K03782	0	0				3.41	3.87	3.49
LAVVPQLTPIEMSR	3	1	1	A0A255ZEC2	A0A255ZEC2	Bacteria	Proteobacteria	Betaproteobacteria	Burkholderiales	Comamonadaceae	Rhodoferax	Uncharacterized protein OS=Rhodoferax sp. TH121 OX=2022803 GN=CHU94_10545 PE=4 SV=1 - [A0A255ZEC2_9BURK]	K02044	0	0.01											2.2					2.16		2.38662
QWVEIEDAPTTGTFFGHSPVGK	2	1	1	V6SKZ3	V6SKZ3	Bacteria	Bacteroidetes	Flavobacteriia	Flavobacteriales	Flavobacteriaceae	Flavobacterium	Uncharacterized protein OS=Flavobacterium limnosediminis JC2902 OX=1341181 GN=FLJC2902T_31790 PE=4 SV=1 - [V6SKZ3_9FLAO]		0	0.01											2.96							3.48299
LTQALDSNINENNLVMSEVVR	1	1	1	A0A1B7UFV3	A0A1B7UFV3	Bacteria	Proteobacteria	Gammaproteobacteria	Chromatiales	Chromatiaceae	Rheinheimera	Peptidase S9 OS=Rheinheimera sp. SA_1 OX=1827365 GN=A5320_18925 PE=4 SV=1 - [A0A1B7UFV3_9GAMM]	K01303	0	0											2.49
QVTVLGQLAPFEAGK	4	1	1	A0A0U4NCY4	A0A0U4NCY4	Bacteria	Proteobacteria	Gammaproteobacteria	Chromatiales	Chromatiaceae	Rheinheimera	Uncharacterized protein OS=Rheinheimera sp. F8 OX=1763998 GN=ATY27_00540 PE=4 SV=1 - [A0A0U4NCY4_9GAMM]	K07285	0	0.02											2.57	2.26				2.57	2.62
EIQDIEAVGNVLAK	1	1	1	I1DT12	I1DT12	Bacteria	Proteobacteria	Gammaproteobacteria	Chromatiales	Chromatiaceae	Rheinheimera	Type IV pilus assembly protein PilM OS=Rheinheimera nanhaiensis E407-8 OX=562729 GN=pilM PE=4 SV=1 - [I1DT12_9GAMM]	K02662	0.01	0.11											2.34
ANPVPLQVPIGAEDLFEGVIDLVK	5	1	1	A0A318IP48	A0A318IP48	Bacteria	Proteobacteria	Betaproteobacteria	Burkholderiales	Oxalobacteraceae	Undibacterium	Elongation factor G OS=Undibacterium pigrum OX=401470 GN=fusA PE=3 SV=1 - [A0A318IP48_9BURK]	K02355	0	0						1.46					1.7					2.4	1.58	2.06364
GLDIPLLGSPK	1	1	1	A0A437R4L5	A0A437R4L5	Bacteria	Proteobacteria	Gammaproteobacteria	Chromatiales	Chromatiaceae	Rheinheimera	Na(+)-translocating NADH-quinone reductase subunit A OS=Rheinheimera sp. KYPC3 OX=1834037 GN=nqrA PE=3 SV=1 - [A0A437R4L5_9GAMM]	K00346	0	0.05											1.93
GINDSDMILMPEAASMK	1	1	1	A0A1B7UPN4	A0A1B7UPN4	Bacteria	Proteobacteria	Gammaproteobacteria	Chromatiales	Chromatiaceae	Rheinheimera	Glutamine synthetase OS=Rheinheimera sp. SA_1 OX=1827365 GN=A5320_03285 PE=3 SV=1 - [A0A1B7UPN4_9GAMM]		0	0											3.24
LAVVLINDPDFDTGK	1	1	1	A0A1M5V8S2	A0A1M5V8S2	Bacteria	Proteobacteria	Betaproteobacteria	Burkholderiales	Oxalobacteraceae	Massilia	Zn-dependent amino-or carboxypeptidase, M28 family OS=Massilia sp. CF038 OX=1881045 GN=SAMN05428948_5075 PE=4 SV=1 - [A0A1M5V8S2_9BURK]		0	0.05											2.12
LKNDVILISDTGMISNQQPSITTGLR	2	1	1	V6SSL1	V6SSL1	Bacteria	Bacteroidetes	Flavobacteriia	Flavobacteriales	Flavobacteriaceae	Flavobacterium	ArgE/DapE/Acy1 family protein OS=Flavobacterium limnosediminis JC2902 OX=1341181 GN=FLJC2902T_01410 PE=4 SV=1 - [V6SSL1_9FLAO]		0	0											4.19						2.33
AILDQLLDR	1	1	1	A0A437QZX1	A0A437QZX1	Bacteria	Proteobacteria	Gammaproteobacteria	Chromatiales	Chromatiaceae	Rheinheimera	ATP synthase gamma chain OS=Rheinheimera sp. KYPC3 OX=1834037 GN=atpG PE=3 SV=1 - [A0A437QZX1_9GAMM]	K02115	0	0.08											2.15
VNGVVGHLNSGTTIPASKIYSDAGIPQISPSATNPK	3	1	1	A0A3N7EWA6	A0A3N7EWA6	Bacteria	Proteobacteria	Betaproteobacteria	Burkholderiales		Paucibacter	Branched chain amino acid ABC transporter substrate-binding protein OS=Paucibacter sp. KBW04 OX=2153361 GN=DBR47_04970 PE=4 SV=1 - [A0A3N7EWA6_9BURK]	K01999	0	0											2.12						2.55	2.74576
LHEGVFIAYPGPNFETAAEIR	1	1	1	A0A1M5RCE9	A0A1M5RCE9	Bacteria	Proteobacteria	Betaproteobacteria	Burkholderiales	Oxalobacteraceae	Massilia	Purine nucleoside phosphorylase OS=Massilia sp. CF038 OX=1881045 GN=SAMN05428948_3452 PE=3 SV=1 - [A0A1M5RCE9_9BURK]	K03815	0	0.01											4.54
EVQVGFLALNK	2	1	1	A0A1H3QKG8	A0A1H3QKG8	Bacteria	Proteobacteria	Betaproteobacteria	Nitrosomonadales	Nitrosomonadaceae	Nitrosomonas	N4-(Beta-N-acetylglucosaminyl)-L-asparaginase OS=Nitrosomonas sp. Nm33 OX=133724 GN=SAMN05421755_11295 PE=4 SV=1 - [A0A1H3QKG8_9PROT]	K01444	0	0.01											2.18	1.28
IFNGPIGTELFK	1	1	1	A0A1P8KBA3	A0A1P8KBA3	Bacteria	Proteobacteria	Betaproteobacteria	Burkholderiales	Comamonadaceae	Rhodoferax	C4-dicarboxylate ABC transporter OS=Rhodoferax saidenbachensis OX=1484693 GN=RS694_12590 PE=4 SV=1 - [A0A1P8KBA3_9BURK]		0	0											1.99
MVAAQYGYQIENDVLNDK	3	1	1	A0A1M5NZG7	A0A1M5NZG7	Bacteria	Proteobacteria	Betaproteobacteria	Burkholderiales	Oxalobacteraceae	Massilia	Trigger factor OS=Massilia sp. CF038 OX=1881045 GN=tig PE=3 SV=1 - [A0A1M5NZG7_9BURK]	K03545	0	0											1.64	1.7				3.05
EVEIATWLVK	1	1	1	V6SZD3	V6SZD3	Bacteria	Bacteroidetes	Flavobacteriia	Flavobacteriales	Flavobacteriaceae	Flavobacterium	Dihydrolipoyllysine-residue succinyltransferase component of 2-oxoglutarate dehydrogenase complex OS=Flavobacterium limnosediminis JC2902 OX=1341181 GN=FLJC2902T_02410 PE=3 SV=1 - [V6SZD3_9FLAO]	K00658	0	0.07											2.94
YLENLGVAAGQMSVVSYGEEKPVDAGNTEESFAK	3	1	1	A0A0U4N6P4	A0A0U4N6P4	Bacteria	Proteobacteria	Gammaproteobacteria	Chromatiales	Chromatiaceae	Rheinheimera	Peptidoglycan-associated protein OS=Rheinheimera sp. F8 OX=1763998 GN=pal PE=3 SV=1 - [A0A0U4N6P4_9GAMM]	K03640	0	0											8.34						5.98
LGWDESSINIDEVAER	1	1	1	V6SSZ7	V6SSZ7	Bacteria	Bacteroidetes	Flavobacteriia	Flavobacteriales	Flavobacteriaceae	Flavobacterium	tRNA-dihydrouridine synthase OS=Flavobacterium limnosediminis JC2902 OX=1341181 GN=FLJC2902T_03050 PE=3 SV=1 - [V6SSZ7_9FLAO]	K05540	0	0											2.61
VGNIIMVDSKPFIVLR	1	1	1	A0A1M5L3U9	A0A1M5L3U9	Bacteria	Proteobacteria	Betaproteobacteria	Burkholderiales	Oxalobacteraceae	Massilia	Elongation factor P OS=Massilia sp. CF038 OX=1881045 GN=efp PE=3 SV=1 - [A0A1M5L3U9_9BURK]	K02356	0	0.03											2.43
QGSLHEAFNMAMLWK	6	1	1	V6SLS2	V6SLS2	Bacteria	Bacteroidetes	Flavobacteriia	Flavobacteriales	Flavobacteriaceae	Flavobacterium	Pyruvate dehydrogenase E1 component subunit alpha OS=Flavobacterium limnosediminis JC2902 OX=1341181 GN=pdhA PE=4 SV=1 - [V6SLS2_9FLAO]	K00161	0	0											2	1.88				2.69	2.62	3.98854
VGSGPFPTELGCEVGEHLGVK	2	1	1	A0A356BBG1	A0A356BBG1	Bacteria	Proteobacteria	Gammaproteobacteria	Chromatiales	Chromatiaceae	Rheinheimera	Adenylosuccinate synthetase OS=Rheinheimera sp. OX=1869214 GN=purA PE=3 SV=1 - [A0A356BBG1_9GAMM]	K01939	0	0.01											2.62							3.31003
AAMHGFNLQLLPVTAPGVEQK	9	1	1	A0A3D5VQC2	A0A3D5VQC2	Bacteria	Proteobacteria	Betaproteobacteria	Burkholderiales	Comamonadaceae	Rhodoferax	ABC transporter permease OS=Rhodoferax sp. OX=50421 GN=DHV01_06270 PE=4 SV=1 - [A0A3D5VQC2_9BURK]		0	0											5.13	3.81				5.15	5.45	5.28391
FETVIPGGYDDGLLK	1	1	1	A0A3D5BN83	A0A3D5BN83	Bacteria	Proteobacteria	Gammaproteobacteria	Chromatiales	Chromatiaceae	Rheinheimera	ATP-dependent zinc metalloprotease FtsH OS=Rheinheimera sp. OX=1869214 GN=ftsH PE=3 SV=1 - [A0A3D5BN83_9GAMM]	K03798	0.01	0.13											2.2
EVVYLNYAAVDPAMTNEK	1	1	1	Q21VU4	Q21VU4	Bacteria	Proteobacteria	Betaproteobacteria	Burkholderiales	Comamonadaceae	Rhodoferax	Extracellular ligand-binding receptor OS=Rhodoferax ferrireducens (strain ATCC BAA-621 / DSM 15236 / T118) OX=338969 GN=Rfer_2392 PE=4 SV=1 - [Q21VU4_RHOFT]	K01999	0.01	0.12											1.96
TGILELAQALHAQGIK	2	1	1	A0A3E1R7F7	A0A3E1R7F7	Bacteria	Proteobacteria	Betaproteobacteria	Burkholderiales	Comamonadaceae	Rhodoferax	Bifunctional purine biosynthesis protein PurH OS=Rhodoferax sp. IMCC26218 OX=2184758 GN=purH PE=3 SV=1 - [A0A3E1R7F7_9BURK]	K00602	0	0.01											2.05	2.53
RGMVQGMDEIAGGGGK	3	1	1	A0A318IP48	A0A318IP48	Bacteria	Proteobacteria	Betaproteobacteria	Burkholderiales	Oxalobacteraceae	Undibacterium	Elongation factor G OS=Undibacterium pigrum OX=401470 GN=fusA PE=3 SV=1 - [A0A318IP48_9BURK]	K02355	0	0																4.12	2.59	3.95058
GGLILSDNVLWSGK	5	1	1	V6SS03	V6SS03	Bacteria	Bacteroidetes	Flavobacteriia	Flavobacteriales	Flavobacteriaceae	Flavobacterium	O-methyltransferase family protein OS=Flavobacterium limnosediminis JC2902 OX=1341181 GN=FLJC2902T_08230 PE=4 SV=1 - [V6SS03_9FLAO]	K00588	0	0											3.52	2.75				2.55	3.03	3.36099
IATDPFVGQLCFIR	2	1	1	A0A318IP48	A0A318IP48	Bacteria	Proteobacteria	Betaproteobacteria	Burkholderiales	Oxalobacteraceae	Undibacterium	Elongation factor G OS=Undibacterium pigrum OX=401470 GN=fusA PE=3 SV=1 - [A0A318IP48_9BURK]	K02355	0	0																2.65		3.06493
GIASEVVLLDIK	8	1	1	V6SHC1	V6SHC1	Bacteria	Bacteroidetes	Flavobacteriia	Flavobacteriales	Flavobacteriaceae	Flavobacterium	Malate dehydrogenase OS=Flavobacterium limnosediminis JC2902 OX=1341181 GN=mdh PE=3 SV=1 - [V6SHC1_9FLAO]	K00024	0	0				3.19	3.04	2.63					3.68	3.72				3.55	3.75	3.6846
NLQVAFMPWK	3	1	1	V6SSX9	V6SSX9	Bacteria	Bacteroidetes	Flavobacteriia	Flavobacteriales	Flavobacteriaceae	Flavobacterium	DNA-directed RNA polymerase subunit beta OS=Flavobacterium limnosediminis JC2902 OX=1341181 GN=rpoB PE=3 SV=1 - [V6SSX9_9FLAO]	K03043	0	0.01				2.56							2.88						2.88
LYVGNLPYTFRDEDLQQAFAAHGTVTSAK	1	1	1	A0A1G3HVV9	A0A1G3HVV9	Bacteria	Proteobacteria	Betaproteobacteria	Burkholderiales	Comamonadaceae	Rhodoferax	RNA-binding protein OS=Rhodoferax sp. RIFCSPLOWO2_12_FULL_60_11 OX=1802019 GN=A3H24_00880 PE=4 SV=1 - [A0A1G3HVV9_9BURK]		0	0.05											3.75
TVLNLQDLLEER	4	1	1	A0A098U2V3	A0A098U2V3	Bacteria	Proteobacteria	Betaproteobacteria	Burkholderiales	Oxalobacteraceae	Massilia	ATPase AAA OS=Massilia sp. JS1662 OX=1519190 GN=IA69_27695 PE=3 SV=1 - [A0A098U2V3_9BURK]	K11907	0	0.04											2.28					2.43	1.88
DIPAELAASAQEWR	4	1	1	A0A3S0GJ82	A0A3S0GJ82	Bacteria	Proteobacteria	Betaproteobacteria	Burkholderiales	Oxalobacteraceae	Undibacterium	Elongation factor G OS=Undibacterium sp. S11R28 OX=2495591 GN=fusA PE=3 SV=1 - [A0A3S0GJ82_9BURK]		0	0											2.56	1.58				2.99		1.92088
VPAGWLIEQAGFK	2	1	1	V6SPN5	V6SPN5	Bacteria	Bacteroidetes	Flavobacteriia	Flavobacteriales	Flavobacteriaceae	Flavobacterium	UDP-N-acetylenolpyruvoylglucosamine reductase OS=Flavobacterium limnosediminis JC2902 OX=1341181 GN=murB PE=3 SV=1 - [V6SPN5_9FLAO]	K00075	0	0											2.5							2.75896
KAHLDIFEVALDNIRPTVEVK	3	1	1	A0A437QEP7	A0A437QEP7	Bacteria	Proteobacteria	Gammaproteobacteria	Chromatiales	Chromatiaceae	Rheinheimera	30S ribosomal protein S7 OS=Rheinheimera sp. KYPC3 OX=1834037 GN=rpsG PE=3 SV=1 - [A0A437QEP7_9GAMM]	K02992	0	0											2.97						1.85	4.53553
DPQAMAIGER	2	1	1	A0A1I2FPJ7	A0A1I2FPJ7	Bacteria	Proteobacteria	Betaproteobacteria	Burkholderiales	Comamonadaceae	Acidovorax	Cbb3-type cytochrome c oxidase subunit OS=Acidovorax wautersii OX=1177982 GN=SAMN04489711_111148 PE=3 SV=1 - [A0A1I2FPJ7_9BURK]	K00406	0	0.05												2.5				2.35
VAVAEQLASAK	6	1	1	A0A3A1W897	A0A3A1W897	Bacteria	Proteobacteria	Betaproteobacteria	Burkholderiales	Comamonadaceae	Acidovorax	Channel protein TolC OS=Acidovorax cavernicola OX=1675792 GN=D3H34_12825 PE=4 SV=1 - [A0A3A1W897_9BURK]	K12340	0	0											3.08	2.96				3.29	3.03	3.24849
VPLLSASTVDGTTLPALK	5	1	1	A0A2M6V365	A0A2M6V365	Bacteria	Proteobacteria	Betaproteobacteria	Burkholderiales	Comamonadaceae	Limnohabitans	ABC transporter substrate-binding protein OS=Limnohabitans sp. JirII-31 OX=1977908 GN=B9Z41_15440 PE=4 SV=1 - [A0A2M6V365_9BURK]	K01999	0	0											3.65	1.8				2.51	1.98	2.77121
ADGNPNTHAFVTSPEMVAAIAISGR	1	1	1	V6SRK3	V6SRK3	Bacteria	Bacteroidetes	Flavobacteriia	Flavobacteriales	Flavobacteriaceae	Flavobacterium	Aconitate hydratase OS=Flavobacterium limnosediminis JC2902 OX=1341181 GN=FLJC2902T_06570 PE=4 SV=1 - [V6SRK3_9FLAO]		0	0											4.1
VETFSNMVGTTAAAWNDPAK	1	1	1	A0A1M5RCY3	A0A1M5RCY3	Bacteria	Proteobacteria	Betaproteobacteria	Burkholderiales	Oxalobacteraceae	Massilia	Nucleoside-binding protein OS=Massilia sp. CF038 OX=1881045 GN=SAMN05428948_3461 PE=4 SV=1 - [A0A1M5RCY3_9BURK]	K07335	0	0											2.27
YDPDTDAKPYMQTIEVELDGSER	3	1	1	A0A2M6VEC4	A0A2M6VEC4	Bacteria	Proteobacteria	Betaproteobacteria	Burkholderiales	Comamonadaceae	Limnohabitans	Succinate dehydrogenase iron-sulfur subunit OS=Limnohabitans sp. JirII-31 OX=1977908 GN=sdhB PE=3 SV=1 - [A0A2M6VEC4_9BURK]	K00240	0	0											2.95	1.75						2.61083
LALAESNLLTEVSNLHDVSAR	1	1	1	A0A3N7DU92	A0A3N7DU92	Bacteria	Proteobacteria	Betaproteobacteria	Burkholderiales	Comamonadaceae	Acidovorax	Channel protein TolC OS=Acidovorax sp. FJL06 OX=2153365 GN=DBV10_19400 PE=4 SV=1 - [A0A3N7DU92_9BURK]	K12543	0	0																2.86
NFLNALVIHLR	6	1	1	V6SQU3	V6SQU3	Bacteria	Bacteroidetes	Flavobacteriia	Flavobacteriales	Flavobacteriaceae	Flavobacterium	DUF1456 domain-containing protein OS=Flavobacterium limnosediminis JC2902 OX=1341181 GN=FLJC2902T_14160 PE=4 SV=1 - [V6SQU3_9FLAO]		0	0.07											2.24	1.48				1.85	2.17	1.92732
QEGAEVLAGGSQAHLGGDLEGGYYVQPTLFK	5	1	1	A0A315E8W9	A0A315E8W9	Bacteria	Proteobacteria	Betaproteobacteria	Burkholderiales	Comamonadaceae	Limnohabitans	Aldehyde dehydrogenase OS=Limnohabitans parvus II-B4 OX=1293052 GN=B9Z37_05985 PE=3 SV=1 - [A0A315E8W9_9BURK]	K00138	0	0											4.61					1.8	4.6	5.64169
ANPILMQIPIGAEENFLGVVDLVK	7	1	1	A0A3S0GJ82	A0A3S0GJ82	Bacteria	Proteobacteria	Betaproteobacteria	Burkholderiales	Oxalobacteraceae	Undibacterium	Elongation factor G OS=Undibacterium sp. S11R28 OX=2495591 GN=fusA PE=3 SV=1 - [A0A3S0GJ82_9BURK]		0	0											2.01	2.9				3.37	2.2	3.13993
VEAALNILQFSPK	2	1	1	A0A1M5UBG2	A0A1M5UBG2	Bacteria	Proteobacteria	Betaproteobacteria	Burkholderiales	Oxalobacteraceae	Massilia	50S ribosomal protein L22 OS=Massilia sp. CF038 OX=1881045 GN=rplV PE=3 SV=1 - [A0A1M5UBG2_9BURK]	K02890	0	0.02											2.57	2.84
NAVLLDNWDLSVK	4	1	1	V6SF41	V6SF41	Bacteria	Bacteroidetes	Flavobacteriia	Flavobacteriales	Flavobacteriaceae	Flavobacterium	Putative flagellar motor protein MotB OS=Flavobacterium limnosediminis JC2902 OX=1341181 GN=FLJC2902T_31160 PE=4 SV=1 - [V6SF41_9FLAO]	K02557	0	0											3.77					3.43	3.6	3.63443
KPSDYMELAQLVLR	14	1	1	A0A1M5JSI6	A0A1M5JSI6	Bacteria	Proteobacteria	Betaproteobacteria	Burkholderiales	Oxalobacteraceae	Massilia	Tetratricopeptide repeat-containing protein OS=Massilia sp. CF038 OX=1881045 GN=SAMN05428948_0457 PE=4 SV=1 - [A0A1M5JSI6_9BURK]		0	0											2.88	2.5				2.61	3.02	3.27071
ALTEAEGNMER	1	1	1	A0A431T1S4	A0A431T1S4	Bacteria	Proteobacteria	Betaproteobacteria	Burkholderiales	Oxalobacteraceae	Undibacterium	Elongation factor Ts OS=Undibacterium sp. S11R28 OX=2495591 GN=tsf PE=3 SV=1 - [A0A431T1S4_9BURK]		0	0																3.09
VACQDATAQMALLQFMHAGK	6	1	1	V6SRK3	V6SRK3	Bacteria	Bacteroidetes	Flavobacteriia	Flavobacteriales	Flavobacteriaceae	Flavobacterium	Aconitate hydratase OS=Flavobacterium limnosediminis JC2902 OX=1341181 GN=FLJC2902T_06570 PE=4 SV=1 - [V6SRK3_9FLAO]		0	0											5.2					4.89	5.49	5.76232
IGFYNPMAAGAEVGLR	4	1	1	A0A1M5QUK1	A0A1M5QUK1	Bacteria	Proteobacteria	Betaproteobacteria	Burkholderiales	Oxalobacteraceae	Massilia	30S ribosomal protein S16 OS=Massilia sp. CF038 OX=1881045 GN=rpsP PE=3 SV=1 - [A0A1M5QUK1_9BURK]	K02959	0	0											3.16	2.45				3.13		3.42641
EGAIDFVSVAADVPEDAK	4	1	1	A0A315AM26	A0A315AM26	Bacteria	Proteobacteria	Betaproteobacteria	Burkholderiales	Comamonadaceae	Limnohabitans	BMP family ABC transporter substrate-binding protein OS=Limnohabitans sp. T6-20 OX=1100725 GN=B9Z33_06955 PE=4 SV=1 - [A0A315AM26_9BURK]	K07335	0	0											2.84					2.68	2.85	4.41667
STSSVQSSLVMYPIWK	3	1	1	V6SSU4	V6SSU4	Bacteria	Bacteroidetes	Flavobacteriia	Flavobacteriales	Flavobacteriaceae	Flavobacterium	Glutaryl-CoA dehydrogenase OS=Flavobacterium limnosediminis JC2902 OX=1341181 GN=FLJC2902T_01740 PE=3 SV=1 - [V6SSU4_9FLAO]	K00252	0	0.01						2.65					2.68	2.87
LLFNVPFAAK	2	1	1	V6SPI1	V6SPI1	Bacteria	Bacteroidetes	Flavobacteriia	Flavobacteriales	Flavobacteriaceae	Flavobacterium	Adenylosuccinate lyase OS=Flavobacterium limnosediminis JC2902 OX=1341181 GN=FLJC2902T_19090 PE=3 SV=1 - [V6SPI1_9FLAO]	K01756	0	0											1.8							1.84057
VYAVEPVASPVISGGAPGPHPIQGIGAGFIPK	1	1	1	Q21ST6	Q21ST6	Bacteria	Proteobacteria	Betaproteobacteria	Burkholderiales	Comamonadaceae	Rhodoferax	Cysteine synthase OS=Rhodoferax ferrireducens (strain ATCC BAA-621 / DSM 15236 / T118) OX=338969 GN=Rfer_3460 PE=3 SV=1 - [Q21ST6_RHOFT]	K01738	0	0.03											3.11
EFLESFPIDSMK	2	1	1	A0A1M5UDW5	A0A1M5UDW5	Bacteria	Proteobacteria	Betaproteobacteria	Burkholderiales	Oxalobacteraceae	Massilia	Type IV pilus assembly protein PilP OS=Massilia sp. CF038 OX=1881045 GN=SAMN05428948_4609 PE=4 SV=1 - [A0A1M5UDW5_9BURK]	K02665	0	0.08											2.56					1.94
ALINNLVTGVAEGYTR	7	1	1	A0A437QEU3	A0A437QEU3	Bacteria	Proteobacteria	Gammaproteobacteria	Chromatiales	Chromatiaceae	Rheinheimera	50S ribosomal protein L6 OS=Rheinheimera sp. KYPC3 OX=1834037 GN=rplF PE=3 SV=1 - [A0A437QEU3_9GAMM]	K02933	0	0											3.94					3.31	2.94	4.50973
INIDVLNSQSQLFDTK	3	1	1	A0A2S7J794	A0A2S7J794	Bacteria	Proteobacteria	Betaproteobacteria	Burkholderiales	Comamonadaceae	Rhodoferax	Channel protein TolC OS=Rhodoferax sp. TS-BS-61-7 OX=2094194 GN=C5F53_17005 PE=4 SV=1 - [A0A2S7J794_9BURK]	K12340	0	0											2.43						2.91	3.86587
GPLGTLSQSLNGLVK	1	1	1	A0A0K1K0W4	A0A0K1K0W4	Bacteria	Proteobacteria	Betaproteobacteria	Burkholderiales	Oxalobacteraceae	Massilia	50S ribosomal protein L6 OS=Massilia sp. NR 4-1 OX=1678028 GN=rplF PE=3 SV=1 - [A0A0K1K0W4_9BURK]	K02933	0	0.06											2.57
APIAVPAGVTITLNGQNVVVK	7	1	1	A0A437QEU3	A0A437QEU3	Bacteria	Proteobacteria	Gammaproteobacteria	Chromatiales	Chromatiaceae	Rheinheimera	50S ribosomal protein L6 OS=Rheinheimera sp. KYPC3 OX=1834037 GN=rplF PE=3 SV=1 - [A0A437QEU3_9GAMM]	K02933	0	0											3.28	2.24				2.17	2.34	3.63387
EYEILLDELR	2	1	1	V6SKW8	V6SKW8	Bacteria	Bacteroidetes	Flavobacteriia	Flavobacteriales	Flavobacteriaceae	Flavobacterium	GTPase Obg OS=Flavobacterium limnosediminis JC2902 OX=1341181 GN=obg PE=3 SV=1 - [V6SKW8_9FLAO]	K03979	0	0.01											2.51						2.33
AAAASIFQASVSTIDSIADKK	3	1	1	A0A430HHY8	A0A430HHY8	Bacteria	Proteobacteria	Betaproteobacteria	Burkholderiales	Oxalobacteraceae	Massilia	30S ribosomal protein S20 OS=Massilia sp. SOD OX=2495579 GN=rpsT PE=3 SV=1 - [A0A430HHY8_9BURK]	K02968	0	0											3.53	1.92				2.94
VFMGWAQVWR	4	1	1	A0A318J5W4	A0A318J5W4	Bacteria	Proteobacteria	Betaproteobacteria	Burkholderiales	Oxalobacteraceae	Undibacterium	Endothelin-converting enzyme OS=Undibacterium pigrum OX=401470 GN=DFR42_104250 PE=4 SV=1 - [A0A318J5W4_9BURK]	K07386	0	0												1.6				2.04	1.87	2.11445
GYNIINFPGGNTGAQMGGWYR	3	1	1	A0A2N8KSW7	A0A2N8KSW7	Bacteria	Proteobacteria	Betaproteobacteria	Burkholderiales		Paucibacter	ABC transporter substrate-binding protein OS=Paucibacter aquatile OX=2070761 GN=C1O66_22870 PE=3 SV=1 - [A0A2N8KSW7_9BURK]		0	0											3.19						3.05	2.43387
DAGVNVADIHDVILVGGMTR	1	1	1	A0A3E1RHS8	A0A3E1RHS8	Bacteria	Proteobacteria	Betaproteobacteria	Burkholderiales	Comamonadaceae	Rhodoferax	Chaperone protein DnaK OS=Rhodoferax sp. IMCC26218 OX=2184758 GN=dnaK PE=2 SV=1 - [A0A3E1RHS8_9BURK]	K04043	0	0											4.29
GLTTAVGDEGGFAPSVENHESAIK	1	1	1	A0A3Q9BT91	A0A3Q9BT91	Bacteria	Proteobacteria	Betaproteobacteria	Burkholderiales	Oxalobacteraceae	Undibacterium	Enolase OS=Undibacterium parvum OX=401471 GN=eno PE=3 SV=1 - [A0A3Q9BT91_9BURK]	K01689	0	0.02											2.89
SWDKLDGLVHAIGFAPR	5	1	1	A0A318IU14	A0A318IU14	Bacteria	Proteobacteria	Betaproteobacteria	Burkholderiales	Oxalobacteraceae	Undibacterium	Enoyl-[acyl-carrier-protein] reductase [NADH] OS=Undibacterium pigrum OX=401470 GN=DFR42_11010 PE=3 SV=1 - [A0A318IU14_9BURK]	K00208	0	0												2.92				2.2		3.56071
ANPIPLQIPIGAEENFK	1	1	1	A0A418XQN7	A0A418XQN7	Bacteria	Proteobacteria	Betaproteobacteria	Burkholderiales	Oxalobacteraceae	Massilia	Elongation factor G OS=Massilia sp. K1S02-61 OX=2320864 GN=fusA PE=3 SV=1 - [A0A418XQN7_9BURK]	K02355	0	0.06											2.53
LGLILSQLVADNK	5	1	1	A0A1M5NZG7	A0A1M5NZG7	Bacteria	Proteobacteria	Betaproteobacteria	Burkholderiales	Oxalobacteraceae	Massilia	Trigger factor OS=Massilia sp. CF038 OX=1881045 GN=tig PE=3 SV=1 - [A0A1M5NZG7_9BURK]	K03545	0	0											2.96	2.66				2.59	2.92	2.91738
SSDYNYLASPDDIYLSTSQIR	3	1	1	V6SJC4	V6SJC4	Bacteria	Bacteroidetes	Flavobacteriia	Flavobacteriales	Flavobacteriaceae	Flavobacterium	Transcription termination factor Rho OS=Flavobacterium limnosediminis JC2902 OX=1341181 GN=rho PE=3 SV=1 - [V6SJC4_9FLAO]	K03628	0	0											2.07					2.69	2.6
YPMQDFEIQNGAILNVR	1	1	1	A0A4Y9S6P8	A0A4Y9S6P8	Bacteria	Proteobacteria	Betaproteobacteria	Burkholderiales	Oxalobacteraceae	Massilia	Uncharacterized protein (Fragment) OS=Massilia sp. MC02 OX=2561931 GN=E4L96_17530 PE=4 SV=1 - [A0A4Y9S6P8_9BURK]		0	0.03											1.65
FENPFLSPAWK	2	1	1	A0A1I1G5L4	A0A1I1G5L4	Bacteria	Proteobacteria	Betaproteobacteria	Burkholderiales	Oxalobacteraceae	Massilia	TonB dependent receptor OS=Massilia yuzhufengensis OX=1164594 GN=SAMN05216204_103141 PE=3 SV=1 - [A0A1I1G5L4_9BURK]	K02014	0	0											1.84						2.42
VLAEMQGFTAGPVDQQLLYK	1	1	1	A0A437QF46	A0A437QF46	Bacteria	Proteobacteria	Gammaproteobacteria	Chromatiales	Chromatiaceae	Rheinheimera	DUF885 domain-containing protein OS=Rheinheimera sp. KYPC3 OX=1834037 GN=EOE67_17745 PE=4 SV=1 - [A0A437QF46_9GAMM]		0	0											3.6
MMFATPCEEYVPNEVLVR	4	1	1	A0A4R6QS71	A0A4R6QS71	Bacteria	Proteobacteria	Betaproteobacteria	Burkholderiales		Paucibacter	Citrate synthase OS=Paucibacter toxinivorans OX=270368 GN=DES47_10162 PE=3 SV=1 - [A0A4R6QS71_9BURK]	K01647	0	0											2.1	2.02				1.89		2.06723
VEGIDAFEGSQVFYR	1	1	1	A0A431T5C1	A0A431T5C1	Bacteria	Proteobacteria	Betaproteobacteria	Burkholderiales	Oxalobacteraceae	Undibacterium	Ferredoxin--NADP reductase OS=Undibacterium sp. S11R28 OX=2495591 GN=EJG51_19325 PE=3 SV=1 - [A0A431T5C1_9BURK]		0	0.08										1.61
QIEPFEPTFHLNQEVTLVQR	2	1	1	A0A431T5C1	A0A431T5C1	Bacteria	Proteobacteria	Betaproteobacteria	Burkholderiales	Oxalobacteraceae	Undibacterium	Ferredoxin--NADP reductase OS=Undibacterium sp. S11R28 OX=2495591 GN=EJG51_19325 PE=3 SV=1 - [A0A431T5C1_9BURK]		0	0										2.61	3.49
LQTLVIDALEDVK	4	1	1	A0A2G8TEF8	A0A2G8TEF8	Bacteria	Proteobacteria	Betaproteobacteria	Burkholderiales	Oxalobacteraceae	Massilia	Ribosomal silencing factor RsfS OS=Massilia eurypsychrophila OX=1485217 GN=rsfS PE=3 SV=1 - [A0A2G8TEF8_9BURK]	K09710	0	0											2.56					2.23	2.38	2.67978
GLDMNEVLSLAK	5	1	1	V6SLT5	V6SLT5	Bacteria	Bacteroidetes	Flavobacteriia	Flavobacteriales	Flavobacteriaceae	Flavobacterium	Glu/Leu/Phe/Val dehydrogenase family protein OS=Flavobacterium limnosediminis JC2902 OX=1341181 GN=FLJC2902T_21040 PE=3 SV=1 - [V6SLT5_9FLAO]		0	0											2.54	2.3				2.51	2.72	2.77774
NYAYPGWWEGGPQLDLHINK	8	1	1	A0A315BMA7	A0A315BMA7	Bacteria	Proteobacteria	Betaproteobacteria	Burkholderiales	Comamonadaceae	Limnohabitans	ABC transporter substrate-binding protein OS=Limnohabitans sp. WS1 OX=1100726 GN=B9Z48_03940 PE=3 SV=1 - [A0A315BMA7_9BURK]		0	0											3.41	3.22				4.07	3.83	4.39381
SLFGDLSAYGPDAVR	2	1	1	Q222C7	Q222C7	Bacteria	Proteobacteria	Betaproteobacteria	Burkholderiales	Comamonadaceae	Rhodoferax	Methylmalonate-semialdehyde dehydrogenase (Acylating) OS=Rhodoferax ferrireducens (strain ATCC BAA-621 / DSM 15236 / T118) OX=338969 GN=Rfer_0372 PE=4 SV=1 - [Q222C7_RHOFT]	K00140	0	0											2.99						2.76
SADVAGYPQNSLAEFIGAGK	2	1	1	A0A0U4V4W8	A0A0U4V4W8	Bacteria	Proteobacteria	Gammaproteobacteria	Chromatiales	Chromatiaceae	Rheinheimera	Amino acid ABC transporter substrate-binding protein OS=Rheinheimera sp. F8 OX=1763998 GN=ATY27_04835 PE=3 SV=1 - [A0A0U4V4W8_9GAMM]	K02030	0	0.04											2.1							2.1161
EYYNIESLWGDAK	3	1	1	V6SMG0	V6SMG0	Bacteria	Bacteroidetes	Flavobacteriia	Flavobacteriales	Flavobacteriaceae	Flavobacterium	Ribosomal silencing factor RsfS OS=Flavobacterium limnosediminis JC2902 OX=1341181 GN=rsfS PE=3 SV=1 - [V6SMG0_9FLAO]	K09710	0	0				2.03							3.53							3.79939
KAETELNPVDVMFLYR	3	1	1	A0A3D5BFX8	A0A3D5BFX8	Bacteria	Proteobacteria	Gammaproteobacteria	Chromatiales	Chromatiaceae	Rheinheimera	TIGR00153 family protein OS=Rheinheimera sp. OX=1869214 GN=DF774_05525 PE=4 SV=1 - [A0A3D5BFX8_9GAMM]	K07220	0	0											3.35					2.34		4.19506
DAGLDYYNHNLDSAPDFYGDIISTR	1	1	1	A0A1T1AYV0	A0A1T1AYV0	Bacteria	Proteobacteria	Betaproteobacteria	Burkholderiales	Comamonadaceae	Rhodoferax	Biotin synthase OS=Rhodoferax fermentans OX=28066 GN=bioB PE=3 SV=1 - [A0A1T1AYV0_RHOFE]	K01012	0	0.02											2.12
YVVLVNLPDLASSPSAK	3	1	1	A0A1M5TNK9	A0A1M5TNK9	Bacteria	Proteobacteria	Betaproteobacteria	Burkholderiales	Oxalobacteraceae	Massilia	Phospholipase/lecithinase/hemolysin OS=Massilia sp. CF038 OX=1881045 GN=SAMN05428948_4280 PE=4 SV=1 - [A0A1M5TNK9_9BURK]	K12686	0	0											3.14	3.59						4.68619
LAPLGFVCETLHSGPADFR	1	1	1	A0A3E1RH21	A0A3E1RH21	Bacteria	Proteobacteria	Betaproteobacteria	Burkholderiales	Comamonadaceae	Rhodoferax	Succinyl-diaminopimelate desuccinylase OS=Rhodoferax sp. IMCC26218 OX=2184758 GN=dapE PE=3 SV=1 - [A0A3E1RH21_9BURK]	K01439	0	0.04											2.09
IGFVYVGPVGDGGWTFAHDNGR	6	1	1	A0A1Q8YA95	A0A1Q8YA95	Bacteria	Proteobacteria	Betaproteobacteria	Burkholderiales	Comamonadaceae	Rhodoferax	Basic membrane family protein OS=Rhodoferax antarcticus ANT.BR OX=1111071 GN=BLL52_3785 PE=4 SV=1 - [A0A1Q8YA95_9BURK]	K07335	0	0											4.93					3.87	3.88	5.24094
LANHPYDGAAVDLNMIPISALDR	9	1	1	A0A1M5R5Q3	A0A1M5R5Q3	Bacteria	Proteobacteria	Betaproteobacteria	Burkholderiales	Oxalobacteraceae	Massilia	Iron complex outermembrane recepter protein OS=Massilia sp. CF038 OX=1881045 GN=SAMN05428948_3345 PE=3 SV=1 - [A0A1M5R5Q3_9BURK]		0	0											4.74	4.34				5.51	5.04	6.64451
DWLGDGFVDHFAATR	6	1	1	A0A3E1RAV9	A0A3E1RAV9	Bacteria	Proteobacteria	Betaproteobacteria	Burkholderiales	Comamonadaceae	Rhodoferax	Glutamine synthetase OS=Rhodoferax sp. IMCC26218 OX=2184758 GN=DIC66_12740 PE=3 SV=1 - [A0A3E1RAV9_9BURK]	K01915	0	0											3.5					3.74	3.1	3.7122
SLDVIGNNIANANTVGFK	1	1	1	A0A3S9HNU7	A0A3S9HNU7	Bacteria	Proteobacteria	Betaproteobacteria	Burkholderiales	Oxalobacteraceae	Undibacterium	Flagellar hook protein FlgE OS=Undibacterium parvum OX=401471 GN=EJN92_18225 PE=3 SV=1 - [A0A3S9HNU7_9BURK]	K02390	0	0																		3.80181
ALAAMSDAAFLAAIK	2	1	1	A0A1P8K8P3	A0A1P8K8P3	Bacteria	Proteobacteria	Betaproteobacteria	Burkholderiales	Comamonadaceae	Rhodoferax	Uncharacterized protein OS=Rhodoferax saidenbachensis OX=1484693 GN=RS694_07320 PE=4 SV=1 - [A0A1P8K8P3_9BURK]		0	0											3.54							3.76512
NPGKDPVEAFTMAINNVKPMVEVK	4	1	1	A0A1G3HYY8	A0A1G3HYY8	Bacteria	Proteobacteria	Betaproteobacteria	Burkholderiales	Comamonadaceae	Rhodoferax	30S ribosomal protein S7 OS=Rhodoferax sp. RIFCSPLOWO2_12_FULL_60_11 OX=1802019 GN=rpsG PE=3 SV=1 - [A0A1G3HYY8_9BURK]	K02992	0	0											5.51					3.77	2.66
TPLELSFMQVEKV	2	1	1	V6SSY4	V6SSY4	Bacteria	Bacteroidetes	Flavobacteriia	Flavobacteriales	Flavobacteriaceae	Flavobacterium	Transcription termination/antitermination protein NusG OS=Flavobacterium limnosediminis JC2902 OX=1341181 GN=nusG PE=3 SV=1 - [V6SSY4_9FLAO]	K02601	0	0											3.98					4.39
AEVAAVVLQVLK	3	1	1	A0A1M5QEY2	A0A1M5QEY2	Bacteria	Proteobacteria	Betaproteobacteria	Burkholderiales	Oxalobacteraceae	Massilia	RND family efflux transporter, MFP subunit OS=Massilia sp. CF038 OX=1881045 GN=SAMN05428948_2898 PE=3 SV=1 - [A0A1M5QEY2_9BURK]		0	0											2.43						2.07	2.48374
SLDVIGNNISNANTVGFK	2	1	1	A0A3S0IV51	A0A3S0IV51	Bacteria	Proteobacteria	Betaproteobacteria	Burkholderiales	Oxalobacteraceae	Undibacterium	Flagellar hook protein FlgE OS=Undibacterium sp. S11R28 OX=2495591 GN=EJG51_19605 PE=3 SV=1 - [A0A3S0IV51_9BURK]		0	0												1.84				2.38
VIDYIIAEFKK	2	1	1	A0A3A1W4T8	A0A3A1W4T8	Bacteria	Proteobacteria	Betaproteobacteria	Burkholderiales	Comamonadaceae	Acidovorax	Chaperone protein DnaK OS=Acidovorax cavernicola OX=1675792 GN=dnaK PE=2 SV=1 - [A0A3A1W4T8_9BURK]	K04043	0	0.09											2.4							2.01641
ITQADCAQGFLFDGFPR	5	1	1	A0A2M6V7Q6	A0A2M6V7Q6	Bacteria	Proteobacteria	Betaproteobacteria	Burkholderiales	Comamonadaceae	Limnohabitans	Adenylate kinase OS=Limnohabitans sp. B9-3 OX=1100707 GN=adk PE=3 SV=1 - [A0A2M6V7Q6_9BURK]	K00939	0	0											2.96	3.93				3.82	2.57	4.1234
GIELVVYGKPLVNATTIDIIK	1	1	1	A0A0U4W592	A0A0U4W592	Bacteria	Proteobacteria	Gammaproteobacteria	Chromatiales	Chromatiaceae	Rheinheimera	Glyceraldehyde-3-phosphate dehydrogenase OS=Rheinheimera sp. F8 OX=1763998 GN=ATY27_15505 PE=3 SV=1 - [A0A0U4W592_9GAMM]	K00134	0	0											3.6
RTPEQVAALAGIEGLLADPK	3	1	1	A0A3D5VMS0	A0A3D5VMS0	Bacteria	Proteobacteria	Betaproteobacteria	Burkholderiales	Comamonadaceae	Rhodoferax	Ubiquinol-cytochrome c reductase iron-sulfur subunit OS=Rhodoferax sp. OX=50421 GN=petA PE=4 SV=1 - [A0A3D5VMS0_9BURK]	K00411	0	0											4.44	3.45				4.9
LQIPENIKEQLIVELYNK	11	1	1	V6SM34	V6SM34	Bacteria	Bacteroidetes	Flavobacteriia	Flavobacteriales	Flavobacteriaceae	Flavobacterium	30S ribosomal protein S4 OS=Flavobacterium limnosediminis JC2902 OX=1341181 GN=rpsD PE=3 SV=1 - [V6SM34_9FLAO]	K02986	0	0				3.18	2.78	2.91					4.77	3.9				5.13	3.56	4.60707
NQGSSGTCWSYSANSFLESEMIR	1	1	1	V6SUG0	V6SUG0	Bacteria	Bacteroidetes	Flavobacteriia	Flavobacteriales	Flavobacteriaceae	Flavobacterium	Bleomycin hydrolase OS=Flavobacterium limnosediminis JC2902 OX=1341181 GN=FLJC2902T_02880 PE=4 SV=1 - [V6SUG0_9FLAO]	K01372	0	0											4.07
VCTIYQDDDFGLEVLR	4	1	1	Q21SP4	Q21SP4	Bacteria	Proteobacteria	Betaproteobacteria	Burkholderiales	Comamonadaceae	Rhodoferax	Extracellular ligand-binding receptor OS=Rhodoferax ferrireducens (strain ATCC BAA-621 / DSM 15236 / T118) OX=338969 GN=Rfer_3504 PE=4 SV=1 - [Q21SP4_RHOFT]	K01999	0	0											3.35	3.04				1.63	3.33
FHWFDIRPADEDVATQLESIK	5	1	1	A0A3E1R6R9	A0A3E1R6R9	Bacteria	Proteobacteria	Betaproteobacteria	Burkholderiales	Comamonadaceae	Rhodoferax	DNA-directed RNA polymerase subunit beta OS=Rhodoferax sp. IMCC26218 OX=2184758 GN=rpoB PE=3 SV=1 - [A0A3E1R6R9_9BURK]	K03043	0	0				2.46	2.31	2.65					2.82					2.67
SFASVFDAQALSAGPLAR	3	1	1	A0A2N8KUE0	A0A2N8KUE0	Bacteria	Proteobacteria	Betaproteobacteria	Burkholderiales		Paucibacter	Dioxygenase OS=Paucibacter aquatile OX=2070761 GN=C1O66_05640 PE=3 SV=1 - [A0A2N8KUE0_9BURK]	K00464	0	0											2.43	1.62						2.80999
VADSWQAAMADVLK	3	1	1	A0A1B7UNE3	A0A1B7UNE3	Bacteria	Proteobacteria	Gammaproteobacteria	Chromatiales	Chromatiaceae	Rheinheimera	S-ribosylhomocysteine lyase OS=Rheinheimera sp. SA_1 OX=1827365 GN=luxS PE=3 SV=1 - [A0A1B7UNE3_9GAMM]	K07173	0	0											2.61	1.53					2.1
NILAAVGMLEGTDVK	3	1	1	A0A1B7UHH2	A0A1B7UHH2	Bacteria	Proteobacteria	Gammaproteobacteria	Chromatiales	Chromatiaceae	Rheinheimera	Na(+)-translocating NADH-quinone reductase subunit C OS=Rheinheimera sp. SA_1 OX=1827365 GN=nqrC PE=3 SV=1 - [A0A1B7UHH2_9GAMM]	K00348	0	0											3.78						2.38	3.80695
GEYFGNVTPITGQVFCEVAR	4	1	1	A0A430HCE4	A0A430HCE4	Bacteria	Proteobacteria	Betaproteobacteria	Burkholderiales	Oxalobacteraceae	Massilia	Aldehyde dehydrogenase family protein OS=Massilia sp. SOD OX=2495579 GN=EJB06_30810 PE=3 SV=1 - [A0A430HCE4_9BURK]	K00138	0	0											2.41	2.09				3.46	3.07
LSSQIGGLNQAVR	10	1	1	A0A318JH77	A0A318JH77	Bacteria	Proteobacteria	Betaproteobacteria	Burkholderiales	Oxalobacteraceae	Undibacterium	Flagellin OS=Undibacterium pigrum OX=401470 GN=DFR42_101324 PE=3 SV=1 - [A0A318JH77_9BURK]	K02406	0	0										1.97	3.31	3.59				3.73	3.55	3.77138
IASFATSGLDPAIMGMGPVSASQK	3	1	1	A0A1P8K9I2	A0A1P8K9I2	Bacteria	Proteobacteria	Betaproteobacteria	Burkholderiales	Comamonadaceae	Rhodoferax	Acetyl-CoA acetyltransferase OS=Rhodoferax saidenbachensis OX=1484693 GN=RS694_09110 PE=3 SV=1 - [A0A1P8K9I2_9BURK]	K00626	0	0											4.13					2.14	3.35
EQNILEHAAGMQEYWADAVHSLK	5	1	1	A0A1M5RB88	A0A1M5RB88	Bacteria	Proteobacteria	Betaproteobacteria	Burkholderiales	Oxalobacteraceae	Massilia	Beta-alanine--pyruvate transaminase OS=Massilia sp. CF038 OX=1881045 GN=SAMN05428948_3433 PE=3 SV=1 - [A0A1M5RB88_9BURK]	K00822	0	0											5.52	2.86						4.1464
NLSTAVGDEGGFAPNLAGGTEDALDSIK	8	1	1	V6SM28	V6SM28	Bacteria	Bacteroidetes	Flavobacteriia	Flavobacteriales	Flavobacteriaceae	Flavobacterium	Enolase OS=Flavobacterium limnosediminis JC2902 OX=1341181 GN=eno PE=3 SV=1 - [V6SM28_9FLAO]	K01689	0	0				1.71							4.97	2.53				3.77	4.52	4.29637
GQVLQQAGTAILAQANALPQGVLALLR	9	1	1	A0A318JH77	A0A318JH77	Bacteria	Proteobacteria	Betaproteobacteria	Burkholderiales	Oxalobacteraceae	Undibacterium	Flagellin OS=Undibacterium pigrum OX=401470 GN=DFR42_101324 PE=3 SV=1 - [A0A318JH77_9BURK]	K02406	0	0										1.81	4.09	1.8				5.05	4.03	5.29802
NSTSIVEAISAEDLGKLPDSSVAESIAR	3	1	1	A0A1I7FJI8	A0A1I7FJI8	Bacteria	Proteobacteria	Betaproteobacteria	Burkholderiales	Oxalobacteraceae	Massilia	Iron complex outermembrane recepter protein OS=Massilia namucuonensis OX=1035707 GN=SAMN05216552_100284 PE=4 SV=1 - [A0A1I7FJI8_9BURK]		0	0											3.82	1.84				3.7
DGALTLFTFK	5	1	1	A0A1M5JMT0	A0A1M5JMT0	Bacteria	Proteobacteria	Betaproteobacteria	Burkholderiales	Oxalobacteraceae	Massilia	Branched-chain amino acid transport system substrate-binding protein OS=Massilia sp. CF038 OX=1881045 GN=SAMN05428948_0375 PE=4 SV=1 - [A0A1M5JMT0_9BURK]	K01999	0	0.02											1.88	1.92				2.21	2.28	1.63784
VIDYIIAEFK	3	1	1	A0A3A1W4T8	A0A3A1W4T8	Bacteria	Proteobacteria	Betaproteobacteria	Burkholderiales	Comamonadaceae	Acidovorax	Chaperone protein DnaK OS=Acidovorax cavernicola OX=1675792 GN=dnaK PE=2 SV=1 - [A0A3A1W4T8_9BURK]	K04043	0	0.02											2.35	2.06					2.04
VGDNAPMALVEFVDR	5	1	1	A0A1P8KE20	A0A1P8KE20	Bacteria	Proteobacteria	Betaproteobacteria	Burkholderiales	Comamonadaceae	Rhodoferax	50S ribosomal protein L17 OS=Rhodoferax saidenbachensis OX=1484693 GN=rplQ PE=3 SV=1 - [A0A1P8KE20_9BURK]	K02879	0	0											3.2	3.39				3.31	2.54	4.34591
IQEVAAMLQIEHLLDR	1	1	1	A0A1P8K6T2	A0A1P8K6T2	Bacteria	Proteobacteria	Betaproteobacteria	Burkholderiales	Comamonadaceae	Rhodoferax	ABC transporter ATP-binding protein OS=Rhodoferax saidenbachensis OX=1484693 GN=RS694_03645 PE=3 SV=1 - [A0A1P8K6T2_9BURK]	K10112	0	0.02											2.25
AALNNEASQLISEINR	7	1	1	A0A318JH77	A0A318JH77	Bacteria	Proteobacteria	Betaproteobacteria	Burkholderiales	Oxalobacteraceae	Undibacterium	Flagellin OS=Undibacterium pigrum OX=401470 GN=DFR42_101324 PE=3 SV=1 - [A0A318JH77_9BURK]	K02406	0	0											3.22	1.37				3.04	1.98	4.24062
IAMLLYQIGDIR	5	1	1	V6SRA5	V6SRA5	Bacteria	Bacteroidetes	Flavobacteriia	Flavobacteriales	Flavobacteriaceae	Flavobacterium	Phenylalanine--tRNA ligase alpha subunit OS=Flavobacterium limnosediminis JC2902 OX=1341181 GN=pheS PE=3 SV=1 - [V6SRA5_9FLAO]	K01889	0	0											3.11	3.08				3.52	3.04	3.37138
ELIDNSGMPILSAVQFQEAADQVK	2	1	1	V6SRL2	V6SRL2	Bacteria	Bacteroidetes	Flavobacteriia	Flavobacteriales	Flavobacteriaceae	Flavobacterium	Succinate--CoA ligase [ADP-forming] subunit beta OS=Flavobacterium limnosediminis JC2902 OX=1341181 GN=sucC PE=3 SV=1 - [V6SRL2_9FLAO]	K01903	0	0											2.63						1.9
NLVALIDALNK	5	1	1	A0A4R2WNJ7	A0A4R2WNJ7	Bacteria	Proteobacteria	Betaproteobacteria	Burkholderiales	Oxalobacteraceae	Massilia	50S ribosomal protein L1 OS=Massilia sp. GV090 OX=2135673 GN=rplA PE=3 SV=1 - [A0A4R2WNJ7_9BURK]	K02863	0	0											1.61	1.39				2.45	2.03	1.8793
GQDIQLFDTTHLTSLFDR	1	1	1	A0A4Y9SUV7	A0A4Y9SUV7	Bacteria	Proteobacteria	Betaproteobacteria	Burkholderiales	Oxalobacteraceae	Massilia	Ribosome silencing factor OS=Massilia sp. MC02 OX=2561931 GN=rsfS PE=4 SV=1 - [A0A4Y9SUV7_9BURK]	K09710	0	0.02											1.9
VPVLSESVAEATLLAWHK	3	1	1	A0A1M5KJV4	A0A1M5KJV4	Bacteria	Proteobacteria	Betaproteobacteria	Burkholderiales	Oxalobacteraceae	Massilia	Dihydrolipoyllysine-residue succinyltransferase component of 2-oxoglutarate dehydrogenase complex OS=Massilia sp. CF038 OX=1881045 GN=SAMN05428948_0891 PE=3 SV=1 - [A0A1M5KJV4_9BURK]	K00658	0	0											2.43						2.84	3.05351
DSFQSVYAIQPGEFISPR	5	1	1	A0A0U4VRD3	A0A0U4VRD3	Bacteria	Proteobacteria	Gammaproteobacteria	Chromatiales	Chromatiaceae	Rheinheimera	Serine protease OS=Rheinheimera sp. F8 OX=1763998 GN=ATY27_13405 PE=3 SV=1 - [A0A0U4VRD3_9GAMM]		0	0											1.95	3.53				2.66	3.32	4.00267
QKDLTDYLELLEEAK	2	1	1	V6SLC7	V6SLC7	Bacteria	Bacteroidetes	Flavobacteriia	Flavobacteriales	Flavobacteriaceae	Flavobacterium	Threonine--tRNA ligase OS=Flavobacterium limnosediminis JC2902 OX=1341181 GN=thrS PE=3 SV=1 - [V6SLC7_9FLAO]	K01868	0	0											2.55					2.83
KLGIPLIAVVDTNHSPEGIDYIIPGNDDSSK	2	1	1	A0A1G3HUH7	A0A1G3HUH7	Bacteria	Proteobacteria	Betaproteobacteria	Burkholderiales	Comamonadaceae	Rhodoferax	30S ribosomal protein S2 OS=Rhodoferax sp. RIFCSPLOWO2_12_FULL_60_11 OX=1802019 GN=rpsB PE=3 SV=1 - [A0A1G3HUH7_9BURK]	K02967	0	0											3.63					2.38
AHLDIFEVALDNIRPTVEVK	4	1	1	A0A437QEP7	A0A437QEP7	Bacteria	Proteobacteria	Gammaproteobacteria	Chromatiales	Chromatiaceae	Rheinheimera	30S ribosomal protein S7 OS=Rheinheimera sp. KYPC3 OX=1834037 GN=rpsG PE=3 SV=1 - [A0A437QEP7_9GAMM]	K02992	0	0											4.17	2.55				4.75	2.6
NVENGGSLSIIATALTETGSK	3	1	1	V6SJC4	V6SJC4	Bacteria	Bacteroidetes	Flavobacteriia	Flavobacteriales	Flavobacteriaceae	Flavobacterium	Transcription termination factor Rho OS=Flavobacterium limnosediminis JC2902 OX=1341181 GN=rho PE=3 SV=1 - [V6SJC4_9FLAO]	K03628	0	0											2.27						1.72	2.98964
HLALMPYVADLLK	12	1	1	V6SJK8	V6SJK8	Bacteria	Bacteroidetes	Flavobacteriia	Flavobacteriales	Flavobacteriaceae	Flavobacterium	30S ribosomal protein S18 OS=Flavobacterium limnosediminis JC2902 OX=1341181 GN=rpsR PE=3 SV=1 - [V6SJK8_9FLAO]	K02963	0	0				1.76	3.12						2.71	2				3.05	1.87	2.15543
NLTTSQSSLNTSLQR	3	1	1	A0A318JH77	A0A318JH77	Bacteria	Proteobacteria	Betaproteobacteria	Burkholderiales	Oxalobacteraceae	Undibacterium	Flagellin OS=Undibacterium pigrum OX=401470 GN=DFR42_101324 PE=3 SV=1 - [A0A318JH77_9BURK]	K02406	0	0.01																2.55	2.42	2.2347
TPQAAMDNLAEEMDGVMGR	5	1	1	A0A3E1RCJ2	A0A3E1RCJ2	Bacteria	Proteobacteria	Betaproteobacteria	Burkholderiales	Comamonadaceae	Rhodoferax	ABC transporter substrate-binding protein OS=Rhodoferax sp. IMCC26218 OX=2184758 GN=DIC66_13660 PE=4 SV=1 - [A0A3E1RCJ2_9BURK]	K17321	0	0											1.64					2.15	2.51	3.55486
GLLNTAINDPNPVMFFEHK	1	1	1	V6SPM3	V6SPM3	Bacteria	Bacteroidetes	Flavobacteriia	Flavobacteriales	Flavobacteriaceae	Flavobacterium	2-oxoisovalerate dehydrogenase, E1 component, alpha and beta fusion OS=Flavobacterium limnosediminis JC2902 OX=1341181 GN=FLJC2902T_15130 PE=4 SV=1 - [V6SPM3_9FLAO]	K11381	0	0											2.63
IFSFTALTVVGDGTGR	3	1	1	A0A437QF44	A0A437QF44	Bacteria	Proteobacteria	Gammaproteobacteria	Chromatiales	Chromatiaceae	Rheinheimera	30S ribosomal protein S5 OS=Rheinheimera sp. KYPC3 OX=1834037 GN=rpsE PE=3 SV=1 - [A0A437QF44_9GAMM]	K02988	0	0											3.58	2.76					3.86
GFGFVEMGSDAEAQAAINGMNGQQFGGR	1	1	1	A0A1P8KF13	A0A1P8KF13	Bacteria	Proteobacteria	Betaproteobacteria	Burkholderiales	Comamonadaceae	Rhodoferax	RNA-binding protein OS=Rhodoferax saidenbachensis OX=1484693 GN=RS694_20130 PE=4 SV=1 - [A0A1P8KF13_9BURK]		0	0											3.39
AMTPSATLAAVVGATPLPR	5	1	1	A0A1M5J665	A0A1M5J665	Bacteria	Proteobacteria	Betaproteobacteria	Burkholderiales	Oxalobacteraceae	Massilia	SWIB/MDM2 domain-containing protein OS=Massilia sp. CF038 OX=1881045 GN=SAMN05428948_0062 PE=4 SV=1 - [A0A1M5J665_9BURK]		0	0											3.57					3.15		3.37779
VLLVDDLADSGHTLNAVIHQLK	1	1	1	A0A2S7J684	A0A2S7J684	Bacteria	Proteobacteria	Betaproteobacteria	Burkholderiales	Comamonadaceae	Rhodoferax	Nicotinate phosphoribosyltransferase OS=Rhodoferax sp. TS-BS-61-7 OX=2094194 GN=C5F53_19590 PE=4 SV=1 - [A0A2S7J684_9BURK]	K07101	0	0											2.69
TAVNIIGNGVVIDPVVFQK	4	1	1	V6SJ00	V6SJ00	Bacteria	Bacteroidetes	Flavobacteriia	Flavobacteriales	Flavobacteriaceae	Flavobacterium	Adenylosuccinate synthetase OS=Flavobacterium limnosediminis JC2902 OX=1341181 GN=purA PE=3 SV=1 - [V6SJ00_9FLAO]	K01939	0	0											3.6	1.87					3.58	4.30199
TTPSIIAYQEDGDILVGASAK	3	1	1	A0A1I2CWW0	A0A1I2CWW0	Bacteria	Proteobacteria	Betaproteobacteria	Burkholderiales	Comamonadaceae	Acidovorax	Chaperone protein DnaK OS=Acidovorax wautersii OX=1177982 GN=dnaK PE=2 SV=1 - [A0A1I2CWW0_9BURK]	K04043	0	0.01					2.67	2.31
FGLALLQTYMK	1	1	1	A0A437R000	A0A437R000	Bacteria	Proteobacteria	Gammaproteobacteria	Chromatiales	Chromatiaceae	Rheinheimera	Uncharacterized protein OS=Rheinheimera sp. KYPC3 OX=1834037 GN=EOE67_07590 PE=4 SV=1 - [A0A437R000_9GAMM]		0	0											2.09
FGVLPAIYAHFTSLER	1	1	1	A0A0U4NHJ5	A0A0U4NHJ5	Bacteria	Proteobacteria	Gammaproteobacteria	Chromatiales	Chromatiaceae	Rheinheimera	Uncharacterized protein OS=Rheinheimera sp. F8 OX=1763998 GN=ATY27_09360 PE=4 SV=1 - [A0A0U4NHJ5_9GAMM]		0	0											2.29
IEIPVVVNVLYK	1	1	1	V6SPS5	V6SPS5	Bacteria	Bacteroidetes	Flavobacteriia	Flavobacteriales	Flavobacteriaceae	Flavobacterium	Peptidase_M43 domain-containing protein OS=Flavobacterium limnosediminis JC2902 OX=1341181 GN=FLJC2902T_15520 PE=4 SV=1 - [V6SPS5_9FLAO]		0	0.09											1.76
VAGDELLVMKEDDLFAVVEK	1	1	1	A0A1H0WV08	A0A1H0WV08	Bacteria	Proteobacteria	Betaproteobacteria	Burkholderiales	Comamonadaceae	Rhodoferax	10 kDa chaperonin OS=Albidiferax sp. OV413 OX=1855285 GN=groS PE=3 SV=1 - [A0A1H0WV08_9BURK]	K04078	0.01	0.13											2.1
VNGVIGHLNSGTTIPASQIYNSAGIPQISPSATNPK	2	1	1	A0A315DF34	A0A315DF34	Bacteria	Proteobacteria	Betaproteobacteria	Burkholderiales	Comamonadaceae	Limnohabitans	Branched chain amino acid ABC transporter substrate-binding protein OS=Limnohabitans sp. Hippo3 OX=1597956 GN=B9Z34_02145 PE=4 SV=1 - [A0A315DF34_9BURK]	K01999	0	0.11											2.75	2.01
NLNSSQGAMATSLQR	1	1	1	A0A431T2C4	A0A431T2C4	Bacteria	Proteobacteria	Betaproteobacteria	Burkholderiales	Oxalobacteraceae	Undibacterium	Flagellin OS=Undibacterium sp. S11R28 OX=2495591 GN=EJG51_16705 PE=3 SV=1 - [A0A431T2C4_9BURK]		0	0																		1.72949
AGSPSNISVFPQPGLAANMAAIDGLKPLGSK	3	1	1	A0A3D5VPF6	A0A3D5VPF6	Bacteria	Proteobacteria	Betaproteobacteria	Burkholderiales	Comamonadaceae	Rhodoferax	Alpha-glucoside ABC transporter substrate-binding protein OS=Rhodoferax sp. OX=50421 GN=DHV01_07510 PE=4 SV=1 - [A0A3D5VPF6_9BURK]	K10232	0	0											3.67					3.74		4.02188
AIQLYLAAVNQAIVEGR	1	1	1	A0A437R156	A0A437R156	Bacteria	Proteobacteria	Gammaproteobacteria	Chromatiales	Chromatiaceae	Rheinheimera	30S ribosomal protein S2 OS=Rheinheimera sp. KYPC3 OX=1834037 GN=rpsB PE=3 SV=1 - [A0A437R156_9GAMM]	K02967	0	0											2.94
SAFISLLYYADGAK	2	1	1	V6SM56	V6SM56	Bacteria	Bacteroidetes	Flavobacteriia	Flavobacteriales	Flavobacteriaceae	Flavobacterium	50S ribosomal protein L2 OS=Flavobacterium limnosediminis JC2902 OX=1341181 GN=rplB PE=3 SV=1 - [V6SM56_9FLAO]	K02886	0	0					3.59						2.42
FLQAISLVLNADR	5	1	1	A0A0U4VT11	A0A0U4VT11	Bacteria	Proteobacteria	Gammaproteobacteria	Chromatiales	Chromatiaceae	Rheinheimera	Chemotaxis protein OS=Rheinheimera sp. F8 OX=1763998 GN=ATY27_08930 PE=4 SV=1 - [A0A0U4VT11_9GAMM]	K03406	0	0											2.68	2.08				2.82	2.83	3.11647
TDLSGNPNFLQLLDR	1	1	1	A0A0X3YC07	A0A0X3YC07	Bacteria	Proteobacteria	Gammaproteobacteria	Chromatiales	Chromatiaceae	Rheinheimera	Uncharacterized protein OS=Rheinheimera sp. EpRS3 OX=1712383 GN=AR688_13735 PE=4 SV=1 - [A0A0X3YC07_9GAMM]		0.01	0.13											1.87
YATDIIANEMQMLGGR	3	1	1	A0A1G3HUV8	A0A1G3HUV8	Bacteria	Proteobacteria	Betaproteobacteria	Burkholderiales	Comamonadaceae	Rhodoferax	Single-stranded DNA-binding protein OS=Rhodoferax sp. RIFCSPLOWO2_12_FULL_60_11 OX=1802019 GN=A3H24_04350 PE=3 SV=1 - [A0A1G3HUV8_9BURK]	K03111	0	0											2.98					3.56		3.51424
IAPAVAQAAADSGVALRPILDMDAYR	1	1	1	A0A1H0LVJ2	A0A1H0LVJ2	Bacteria	Proteobacteria	Betaproteobacteria	Burkholderiales	Comamonadaceae	Rhodoferax	Malate dehydrogenase (Oxaloacetate-decarboxylating)(NADP+) OS=Albidiferax sp. OV413 OX=1855285 GN=SAMN05216303_102179 PE=4 SV=1 - [A0A1H0LVJ2_9BURK]		0	0											2.83
LPIPQTVDAIIQLAPNTTR	3	1	1	A0A0Q7ER81	A0A0Q7ER81	Bacteria	Proteobacteria	Betaproteobacteria	Burkholderiales	Oxalobacteraceae	Massilia	Plug domain-containing protein OS=Massilia sp. Root418 OX=1736532 GN=ASC94_18315 PE=3 SV=1 - [A0A0Q7ER81_9BURK]		0	0											2.76					2.61		2.16718
VIDSAIANISSSR	1	1	1	A0A431T2C4	A0A431T2C4	Bacteria	Proteobacteria	Betaproteobacteria	Burkholderiales	Oxalobacteraceae	Undibacterium	Flagellin OS=Undibacterium sp. S11R28 OX=2495591 GN=EJG51_16705 PE=3 SV=1 - [A0A431T2C4_9BURK]		0	0																		3.14145
ETYGVPVEEIVIGIQNGVR	3	1	1	A0A318J589	A0A318J589	Bacteria	Proteobacteria	Betaproteobacteria	Burkholderiales	Oxalobacteraceae	Undibacterium	Fructose-1,6-bisphosphate aldolase OS=Undibacterium pigrum OX=401470 GN=DFR42_107158 PE=3 SV=1 - [A0A318J589_9BURK]	K01624	0	0.01												1.2					1.88	2.09911
DFPGMNISVDGDYIIK	5	1	1	V6SIA0	V6SIA0	Bacteria	Bacteroidetes	Flavobacteriia	Flavobacteriales	Flavobacteriaceae	Flavobacterium	Dihydrolipoamide acetyltransferase component of pyruvate dehydrogenase complex OS=Flavobacterium limnosediminis JC2902 OX=1341181 GN=FLJC2902T_27870 PE=3 SV=1 - [V6SIA0_9FLAO]	K00658	0	0											3.99	2.95				3.63	3.32	3.61857
VELNGLLYVIER	1	1	1	V6T011	V6T011	Bacteria	Bacteroidetes	Flavobacteriia	Flavobacteriales	Flavobacteriaceae	Flavobacterium	Uncharacterized protein OS=Flavobacterium limnosediminis JC2902 OX=1341181 GN=FLJC2902T_04990 PE=4 SV=1 - [V6T011_9FLAO]		0	0											3.04
VSFAADALFDFDK	8	1	1	A0A430HF70	A0A430HF70	Bacteria	Proteobacteria	Betaproteobacteria	Burkholderiales	Oxalobacteraceae	Massilia	OmpA family protein OS=Massilia sp. SOD OX=2495579 GN=EJB06_26385 PE=4 SV=1 - [A0A430HF70_9BURK]	K03286	0	0											3.28	2.5				2.99	3.34	3.22082
GDPSPFTALGCFVGAQAAVK	1	1	1	A0A3S9HGL8	A0A3S9HGL8	Bacteria	Proteobacteria	Betaproteobacteria	Burkholderiales	Oxalobacteraceae	Undibacterium	Glu/Leu/Phe/Val dehydrogenase OS=Undibacterium parvum OX=401471 GN=EJN92_04115 PE=3 SV=1 - [A0A3S9HGL8_9BURK]	K00263	0	0												2.26
NSAVNVPYGGAK	1	1	1	A0A318IPV0	A0A318IPV0	Bacteria	Proteobacteria	Betaproteobacteria	Burkholderiales	Oxalobacteraceae	Undibacterium	Glutamate dehydrogenase OS=Undibacterium pigrum OX=401470 GN=DFR42_12613 PE=3 SV=1 - [A0A318IPV0_9BURK]	K00261	0	0.07										2.13
SPNVFFADIMDKDDGFLDK	2	1	1	A0A3E1RFK1	A0A3E1RFK1	Bacteria	Proteobacteria	Betaproteobacteria	Burkholderiales	Comamonadaceae	Rhodoferax	Aldehyde dehydrogenase OS=Rhodoferax sp. IMCC26218 OX=2184758 GN=DIC66_09560 PE=3 SV=1 - [A0A3E1RFK1_9BURK]	K00138	0	0											4.94	4.26
IEIPVVVNVLYR	1	1	1	V6SP51	V6SP51	Bacteria	Bacteroidetes	Flavobacteriia	Flavobacteriales	Flavobacteriaceae	Flavobacterium	Peptidase_M43 domain-containing protein OS=Flavobacterium limnosediminis JC2902 OX=1341181 GN=FLJC2902T_15540 PE=4 SV=1 - [V6SP51_9FLAO]		0	0.01											2.53
MQVSMFEMAGLIGK	6	1	1	A0A1P8K9G5	A0A1P8K9G5	Bacteria	Proteobacteria	Betaproteobacteria	Burkholderiales	Comamonadaceae	Rhodoferax	SWIB domain-containing protein OS=Rhodoferax saidenbachensis OX=1484693 GN=RS694_08905 PE=4 SV=1 - [A0A1P8K9G5_9BURK]		0	0											2.74	1.97				3.99		3.21857
LLDLAQGGIADLIK	1	1	1	A0A1M5JXZ3	A0A1M5JXZ3	Bacteria	Proteobacteria	Betaproteobacteria	Burkholderiales	Oxalobacteraceae	Massilia	Ribonuclease PH OS=Massilia sp. CF038 OX=1881045 GN=rph PE=3 SV=1 - [A0A1M5JXZ3_9BURK]	K00989	0	0.1											1.68
KIDPITQVLDIIK	4	1	1	V6SLS2	V6SLS2	Bacteria	Bacteroidetes	Flavobacteriia	Flavobacteriales	Flavobacteriaceae	Flavobacterium	Pyruvate dehydrogenase E1 component subunit alpha OS=Flavobacterium limnosediminis JC2902 OX=1341181 GN=pdhA PE=4 SV=1 - [V6SLS2_9FLAO]	K00161	0	0											3.25					2.39	2.28	3.26686
VIGIVSNIPEFYDAFNVKPGDK	7	1	1	A0A0U4VA78	A0A0U4VA78	Bacteria	Proteobacteria	Gammaproteobacteria	Chromatiales	Chromatiaceae	Rheinheimera	Peptidase M13 OS=Rheinheimera sp. F8 OX=1763998 GN=ATY27_06555 PE=4 SV=1 - [A0A0U4VA78_9GAMM]	K07386	0	0											2.91	1.43				2.81	1.94	4.31769
DTADHPEGVWTLPPVLALK	4	1	1	A0A437R576	A0A437R576	Bacteria	Proteobacteria	Gammaproteobacteria	Chromatiales	Chromatiaceae	Rheinheimera	Methyltransferase OS=Rheinheimera sp. KYPC3 OX=1834037 GN=EOE67_01105 PE=4 SV=1 - [A0A437R576_9GAMM]		0	0											3.41					3.28		3.93083
IAMVLTDLEMPEMDGFTLTR	1	1	1	A0A3N7E6F5	A0A3N7E6F5	Bacteria	Proteobacteria	Betaproteobacteria	Burkholderiales	Comamonadaceae	Acidovorax	Chemotaxis protein CheV OS=Acidovorax sp. FJL06 OX=2153365 GN=DBV10_05130 PE=4 SV=1 - [A0A3N7E6F5_9BURK]	K03415	0	0.09												1.58
LLAEFGSMENLLDNTDK	1	1	1	V6SQG1	V6SQG1	Bacteria	Bacteroidetes	Flavobacteriia	Flavobacteriales	Flavobacteriaceae	Flavobacterium	DNA polymerase I OS=Flavobacterium limnosediminis JC2902 OX=1341181 GN=polA PE=3 SV=1 - [V6SQG1_9FLAO]	K02335	0	0											2.14
AIIAVHNTNLGPAMGGCR	2	1	1	A0A318J618	A0A318J618	Bacteria	Proteobacteria	Betaproteobacteria	Burkholderiales	Oxalobacteraceae	Undibacterium	Glutamate dehydrogenase/leucine dehydrogenase OS=Undibacterium pigrum OX=401470 GN=DFR42_104156 PE=3 SV=1 - [A0A318J618_9BURK]	K00263	0	0																	2.13	2.55985
SGHLIAEEVLLLVAR	3	1	1	A0A3E1RA09	A0A3E1RA09	Bacteria	Proteobacteria	Betaproteobacteria	Burkholderiales	Comamonadaceae	Rhodoferax	GGDEF domain-containing protein OS=Rhodoferax sp. IMCC26218 OX=2184758 GN=DIC66_17955 PE=4 SV=1 - [A0A3E1RA09_9BURK]		0	0											2.22						2.13	2.49853
LLPSLGLVYQLSER	3	1	1	A0A437R2R7	A0A437R2R7	Bacteria	Proteobacteria	Gammaproteobacteria	Chromatiales	Chromatiaceae	Rheinheimera	TonB-dependent receptor OS=Rheinheimera sp. KYPC3 OX=1834037 GN=EOE67_04775 PE=3 SV=1 - [A0A437R2R7_9GAMM]	K02014	0	0											1.31					2.79		1.78289
LEGGNTGHRPTVK	2	1	1	A0A318IRG4	A0A318IRG4	Bacteria	Proteobacteria	Betaproteobacteria	Burkholderiales	Oxalobacteraceae	Undibacterium	Glutamine synthetase OS=Undibacterium pigrum OX=401470 GN=DFR42_12235 PE=3 SV=1 - [A0A318IRG4_9BURK]	K20712	0	0.01																	1.99	2.12285
GQVQFPTVIGGVVPVINVK	6	1	1	A0A3E1RC75	A0A3E1RC75	Bacteria	Proteobacteria	Betaproteobacteria	Burkholderiales	Comamonadaceae	Rhodoferax	Phosphate-binding protein PstS OS=Rhodoferax sp. IMCC26218 OX=2184758 GN=DIC66_10775 PE=3 SV=1 - [A0A3E1RC75_9BURK]	K02040	0	0											3.18	1.97				3.52	2.41	2.98441
VAFIDPLSGPFAPVGQNQLK	4	1	1	A0A430HTZ0	A0A430HTZ0	Bacteria	Proteobacteria	Betaproteobacteria	Burkholderiales	Oxalobacteraceae	Massilia	Branched-chain amino acid ABC transporter substrate-binding protein OS=Massilia sp. SOD OX=2495579 GN=EJB06_02205 PE=4 SV=1 - [A0A430HTZ0_9BURK]	K01999	0	0											2.37	2.11				2.18	2.42
GETMPEPGLPESFNVLMHELK	6	1	1	V6SSX9	V6SSX9	Bacteria	Bacteroidetes	Flavobacteriia	Flavobacteriales	Flavobacteriaceae	Flavobacterium	DNA-directed RNA polymerase subunit beta OS=Flavobacterium limnosediminis JC2902 OX=1341181 GN=rpoB PE=3 SV=1 - [V6SSX9_9FLAO]	K03043	0	0											2.77					3.34	3.59	2.85537
ELNLIDEIIPEPLGGAHR	1	1	1	A0A437R155	A0A437R155	Bacteria	Proteobacteria	Gammaproteobacteria	Chromatiales	Chromatiaceae	Rheinheimera	Acetyl-coenzyme A carboxylase carboxyl transferase subunit alpha OS=Rheinheimera sp. KYPC3 OX=1834037 GN=accA PE=3 SV=1 - [A0A437R155_9GAMM]	K01962	0	0.02											2.63
NANDGISLAQTAEGALNEVTNNLQR	3	1	1	A0A1N6I6F0	A0A1N6I6F0	Bacteria	Proteobacteria	Betaproteobacteria	Nitrosomonadales	Nitrosomonadaceae	Nitrosomonas	Flagellin OS=Nitrosomonas cryotolerans ATCC 49181 OX=1131553 GN=SAMN02743940_1573 PE=3 SV=1 - [A0A1N6I6F0_9PROT]	K02406	0	0											1.92						3.12	3.47844
VIICITEGIPVADMIK	6	1	1	V6SKS9	V6SKS9	Bacteria	Bacteroidetes	Flavobacteriia	Flavobacteriales	Flavobacteriaceae	Flavobacterium	Succinate--CoA ligase [ADP-forming] subunit alpha OS=Flavobacterium limnosediminis JC2902 OX=1341181 GN=sucD PE=3 SV=1 - [V6SKS9_9FLAO]	K01902	0	0				2.57		3.36					3.86	3.55				3.86	3.59
LPILYQGSANDGFHEAIGDTIALSITPK	2	1	1	A0A437QZX6	A0A437QZX6	Bacteria	Proteobacteria	Gammaproteobacteria	Chromatiales	Chromatiaceae	Rheinheimera	Peptidase M2 family protein OS=Rheinheimera sp. KYPC3 OX=1834037 GN=EOE67_07475 PE=4 SV=1 - [A0A437QZX6_9GAMM]	K01283	0	0											3.88						1.95
TPVALEAIALLSK	4	1	1	A0A0U4W4G8	A0A0U4W4G8	Bacteria	Proteobacteria	Gammaproteobacteria	Chromatiales	Chromatiaceae	Rheinheimera	Keto-deoxy-phosphogluconate aldolase OS=Rheinheimera sp. F8 OX=1763998 GN=ATY27_14685 PE=4 SV=1 - [A0A0U4W4G8_9GAMM]	K01625	0	0											3.43	2.87					3.26	4.05922
SEMCLVLESLGIPVEVHHHEVAGAGQNEIGTR	2	1	1	A0A3S0GQL3	A0A3S0GQL3	Bacteria	Proteobacteria	Betaproteobacteria	Burkholderiales	Oxalobacteraceae	Undibacterium	Glutamine synthetase OS=Undibacterium sp. S11R28 OX=2495591 GN=glnA PE=3 SV=1 - [A0A3S0GQL3_9BURK]		0	0																2.59	2.4
MLDTTVALMHAK	2	1	1	A0A318IXI6	A0A318IXI6	Bacteria	Proteobacteria	Betaproteobacteria	Burkholderiales	Oxalobacteraceae	Undibacterium	Glyceraldehyde-3-phosphate dehydrogenase OS=Undibacterium pigrum OX=401470 GN=DFR42_11048 PE=3 SV=1 - [A0A318IXI6_9BURK]	K00134	0	0												2.11						2.90225
WFLSVDVNDIPADVR	1	1	1	A0A2D5RUL1	A0A2D5RUL1	Bacteria	Proteobacteria	Gammaproteobacteria	Chromatiales	Chromatiaceae	Rheinheimera	Oxidoreductase OS=Rheinheimera sp. OX=1869214 GN=CML20_08910 PE=4 SV=1 - [A0A2D5RUL1_9GAMM]	K13016	0	0.09											1.82
DLTDYLELLEEAKR	4	1	1	V6SLC7	V6SLC7	Bacteria	Bacteroidetes	Flavobacteriia	Flavobacteriales	Flavobacteriaceae	Flavobacterium	Threonine--tRNA ligase OS=Flavobacterium limnosediminis JC2902 OX=1341181 GN=thrS PE=3 SV=1 - [V6SLC7_9FLAO]	K01868	0	0.01											2.2					1.98	1.92	2.02813
NASDGISLAQTAEGGLQTAGDLLQR	10	1	1	A0A1M5JXC8	A0A1M5JXC8	Bacteria	Proteobacteria	Betaproteobacteria	Burkholderiales	Oxalobacteraceae	Massilia	Flagellin OS=Massilia sp. CF038 OX=1881045 GN=SAMN05428948_0533 PE=3 SV=1 - [A0A1M5JXC8_9BURK]	K02406	0	0											5.21	4.32				5.59	5.93	6.245
GSTQFDPILLRPVDELELTVR	6	1	1	A0A1G3II88	A0A1G3II88	Bacteria	Proteobacteria	Betaproteobacteria	Burkholderiales	Comamonadaceae	Rhodoferax	DNA-directed RNA polymerase subunit alpha OS=Rhodoferax sp. RIFCSPLOWO2_12_FULL_60_11 OX=1802019 GN=rpoA PE=3 SV=1 - [A0A1G3II88_9BURK]	K03040	0	0.01				2.58	2.17						2.51	2.35				2.46	1.72
LYAQTGMFTYDPGFMSTAACQSAITYIDGDKGELLYR	3	1	1	A0A3A1W0W5	A0A3A1W0W5	Bacteria	Proteobacteria	Betaproteobacteria	Burkholderiales	Comamonadaceae	Acidovorax	Citrate synthase OS=Acidovorax cavernicola OX=1675792 GN=gltA PE=3 SV=1 - [A0A3A1W0W5_9BURK]	K01647	0	0											5.56	2.54				4.51
MIVEAFFEEIR	3	1	1	A0A3D5BKA9	A0A3D5BKA9	Bacteria	Proteobacteria	Gammaproteobacteria	Chromatiales	Chromatiaceae	Rheinheimera	Integration host factor subunit alpha OS=Rheinheimera sp. OX=1869214 GN=ihfA PE=3 SV=1 - [A0A3D5BKA9_9GAMM]	K04764	0	0											3					2.96		3.19753
MLDTTMALMNAK	1	1	1	A0A3S0IR84	A0A3S0IR84	Bacteria	Proteobacteria	Betaproteobacteria	Burkholderiales	Oxalobacteraceae	Undibacterium	Glyceraldehyde-3-phosphate dehydrogenase OS=Undibacterium sp. S11R28 OX=2495591 GN=gap PE=3 SV=1 - [A0A3S0IR84_9BURK]		0	0																3.06
EWTNPGLDIKDFIGTSFTSGPDK	1	1	1	A0A3D5VP11	A0A3D5VP11	Bacteria	Proteobacteria	Betaproteobacteria	Burkholderiales	Comamonadaceae	Rhodoferax	ABC transporter substrate-binding protein OS=Rhodoferax sp. OX=50421 GN=DHV01_06755 PE=4 SV=1 - [A0A3D5VP11_9BURK]	K17321	0	0											3.14
VYALWEGGSATEVDPVSLDTIGLK	4	1	1	A0A1M5PE80	A0A1M5PE80	Bacteria	Proteobacteria	Betaproteobacteria	Burkholderiales	Oxalobacteraceae	Massilia	Dioxygenase OS=Massilia sp. CF038 OX=1881045 GN=SAMN05428948_2261 PE=3 SV=1 - [A0A1M5PE80_9BURK]		0	0											2.99						1.81	1.82222
DVVTEVGQQYPDVALDHMYVDNAAMQLVK	1	1	1	A0A315BYW3	A0A315BYW3	Bacteria	Proteobacteria	Betaproteobacteria	Burkholderiales	Comamonadaceae	Limnohabitans	3-isopropylmalate dehydrogenase OS=Limnohabitans sp. MMS-10A-160 OX=1835766 GN=leuB PE=3 SV=1 - [A0A315BYW3_9BURK]	K00052	0	0											2.5
LLLEPVNVLILDEPTNHLDMK	1	1	1	V6SIC9	V6SIC9	Bacteria	Bacteroidetes	Flavobacteriia	Flavobacteriales	Flavobacteriaceae	Flavobacterium	ABC transporter, ATP-binding protein OS=Flavobacterium limnosediminis JC2902 OX=1341181 GN=FLJC2902T_28240 PE=4 SV=1 - [V6SIC9_9FLAO]	K06158	0	0.02											2.33
HIYAQLIAPNAEVIAAASTVEASIR	6	1	1	A0A437QEU4	A0A437QEU4	Bacteria	Proteobacteria	Gammaproteobacteria	Chromatiales	Chromatiaceae	Rheinheimera	50S ribosomal protein L18 OS=Rheinheimera sp. KYPC3 OX=1834037 GN=rplR PE=3 SV=1 - [A0A437QEU4_9GAMM]	K02881	0	0											3.66	2.86				4.74	5.1	6.36771
AVEGAVLAYFNQGEVCTCPSR	2	1	1	A0A437J7V8	A0A437J7V8	Bacteria	Proteobacteria	Gammaproteobacteria	Chromatiales	Chromatiaceae	Rheinheimera	Aldehyde dehydrogenase OS=Rheinheimera sp. yqf_1 OX=2499626 GN=EMM73_19210 PE=3 SV=1 - [A0A437J7V8_9GAMM]	K00138	0	0											2.86								1.49497
TALIDAIVPANIR	4	1	1	A0A318K3E1	A0A318K3E1	Bacteria	Proteobacteria	Betaproteobacteria	Burkholderiales	Oxalobacteraceae	Undibacterium	Glycine dehydrogenase (decarboxylating) OS=Undibacterium pigrum OX=401470 GN=gcvP PE=3 SV=1 - [A0A318K3E1_9BURK]	K00281	0	0.06										1.94		2.27					1.81	2.54777
FTDAWLSMAGTADVGIPNGRPVDEWGIR	3	1	1	A0A3D5VP11	A0A3D5VP11	Bacteria	Proteobacteria	Betaproteobacteria	Burkholderiales	Comamonadaceae	Rhodoferax	ABC transporter substrate-binding protein OS=Rhodoferax sp. OX=50421 GN=DHV01_06755 PE=4 SV=1 - [A0A3D5VP11_9BURK]	K17321	0	0											2.99	3.95				3.8
MILPIIGYGDPVLR	5	1	1	V6SJ08	V6SJ08	Bacteria	Bacteroidetes	Flavobacteriia	Flavobacteriales	Flavobacteriaceae	Flavobacterium	Peptide deformylase OS=Flavobacterium limnosediminis JC2902 OX=1341181 GN=def PE=3 SV=1 - [V6SJ08_9FLAO]	K01462	0	0											2.05	1.8				2.51	1.91	2.17344
IFLDDVSLDETAYQIGASYR	3	1	1	A0A437R3B2	A0A437R3B2	Bacteria	Proteobacteria	Gammaproteobacteria	Chromatiales	Chromatiaceae	Rheinheimera	Putative porin OS=Rheinheimera sp. KYPC3 OX=1834037 GN=EOE67_03355 PE=4 SV=1 - [A0A437R3B2_9GAMM]		0	0											3.1						1.95	3.86351
SPEFVVLFNEFK	3	1	1	A0A1B7UMR2	A0A1B7UMR2	Bacteria	Proteobacteria	Gammaproteobacteria	Chromatiales	Chromatiaceae	Rheinheimera	Histidine kinase OS=Rheinheimera sp. SA_1 OX=1827365 GN=A5320_07185 PE=4 SV=1 - [A0A1B7UMR2_9GAMM]		0	0.01											3.11					1.15	2.63
DPVEAFTMAINNVKPMVEVK	4	1	1	A0A1G3HYY8	A0A1G3HYY8	Bacteria	Proteobacteria	Betaproteobacteria	Burkholderiales	Comamonadaceae	Rhodoferax	30S ribosomal protein S7 OS=Rhodoferax sp. RIFCSPLOWO2_12_FULL_60_11 OX=1802019 GN=rpsG PE=3 SV=1 - [A0A1G3HYY8_9BURK]	K02992	0	0											4.71	2.14				2.62		4.10024
VQMATVDIVDIAGLVK	5	1	1	V6SQA4	V6SQA4	Bacteria	Bacteroidetes	Flavobacteriia	Flavobacteriales	Flavobacteriaceae	Flavobacterium	Ribosome-binding ATPase YchF OS=Flavobacterium limnosediminis JC2902 OX=1341181 GN=ychF PE=3 SV=1 - [V6SQA4_9FLAO]	K06942	0	0											3.11	2.67				2.76	3.43	2.53034
GSGLLIGLPLAPAFK	3	1	1	A0A1M5U1A9	A0A1M5U1A9	Bacteria	Proteobacteria	Betaproteobacteria	Burkholderiales	Oxalobacteraceae	Massilia	Acetylornithine aminotransferase OS=Massilia sp. CF038 OX=1881045 GN=argD PE=3 SV=1 - [A0A1M5U1A9_9BURK]	K00840	0	0.01											2.66						1.77	3.04958
IKDGWTDIDVIITMPAVMGK	8	1	1	V6SXZ9	V6SXZ9	Bacteria	Bacteroidetes	Flavobacteriia	Flavobacteriales	Flavobacteriaceae	Flavobacterium	50S ribosomal protein L1 OS=Flavobacterium limnosediminis JC2902 OX=1341181 GN=rplA PE=3 SV=1 - [V6SXZ9_9FLAO]	K02863	0	0											4.25					4.37	4.03	4.59886
NYGAAGIILSGGPSSVTEGDTPR	4	1	1	A0A318JE56	A0A318JE56	Bacteria	Proteobacteria	Betaproteobacteria	Burkholderiales	Oxalobacteraceae	Undibacterium	GMP synthase [glutamine-hydrolyzing] OS=Undibacterium pigrum OX=401470 GN=guaA PE=3 SV=1 - [A0A318JE56_9BURK]	K01951	0	0										2.48		3.52				2.98	2.92
RTEMSGAAAGDAVNTIIDIITER	4	1	1	A0A1S9A7C7	A0A1S9A7C7	Bacteria	Proteobacteria	Betaproteobacteria	Burkholderiales	Oxalobacteraceae	Massilia	DNA-binding protein HU OS=Massilia sp. KIM OX=1955422 GN=B0920_23560 PE=3 SV=1 - [A0A1S9A7C7_9BURK]	K03530	0	0											3.9					3.43		3.35045
DEDLQQAFGEFGTITSAK	4	1	1	A0A0P0LL01	A0A0P0LL01	Bacteria	Proteobacteria	Betaproteobacteria	Burkholderiales	Comamonadaceae	Limnohabitans	RNA recognition motif OS=Limnohabitans sp. 63ED37-2 OX=1678128 GN=L63ED372_02522 PE=4 SV=1 - [A0A0P0LL01_9BURK]	K13195	0	0											3.7	2.51				2.33		3.30419
NPPAGEGAFLVDLLENR	6	1	1	A0A437QFW6	A0A437QFW6	Bacteria	Proteobacteria	Gammaproteobacteria	Chromatiales	Chromatiaceae	Rheinheimera	Aconitate hydratase B OS=Rheinheimera sp. KYPC3 OX=1834037 GN=acnB PE=3 SV=1 - [A0A437QFW6_9GAMM]	K01682	0	0											2.93	2.25					1.14	4.27661
VYMDTDASLVEINPMILEGNGGIK	2	1	1	A0A1W9KVV9	A0A1W9KVV9	Bacteria	Proteobacteria	Betaproteobacteria	Burkholderiales	Comamonadaceae	Rhodoferax	Succinate--CoA ligase [ADP-forming] subunit beta OS=Rhodoferax ferrireducens OX=192843 GN=sucC PE=3 SV=1 - [A0A1W9KVV9_9BURK]	K01903	0	0											3.97					2.32
LTDNAVNLIVMDINLPGK	4	1	1	A0A437QM18	A0A437QM18	Bacteria	Proteobacteria	Gammaproteobacteria	Chromatiales	Chromatiaceae	Rheinheimera	Two-component system response regulator ArcA OS=Rheinheimera sp. KYPC3 OX=1834037 GN=arcA PE=4 SV=1 - [A0A437QM18_9GAMM]	K07773	0	0											2.27						1.9	3.0571
EGNPLWEQYSTAAIIHTIEQYNK	1	1	1	A0A2U2I6W3	A0A2U2I6W3	Bacteria	Proteobacteria	Betaproteobacteria	Burkholderiales	Oxalobacteraceae	Massilia	M1 family peptidase OS=Massilia glaciei OX=1524097 GN=C7C56_001650 PE=4 SV=1 - [A0A2U2I6W3_9BURK]		0	0.01											2
ATDFMAILTTLK	7	1	1	A0A315CPN7	A0A315CPN7	Bacteria	Proteobacteria	Betaproteobacteria	Burkholderiales	Comamonadaceae	Limnohabitans	Branched chain amino acid ABC transporter substrate-binding protein OS=Limnohabitans sp. Jir72 OX=1977909 GN=B9Z52_06615 PE=4 SV=1 - [A0A315CPN7_9BURK]	K01999	0	0											2.75	2.22				3.37	2.39	2.91931
RTEMSGAAANGAVNTIIDIITER	6	1	1	A0A418X7J1	A0A418X7J1	Bacteria	Proteobacteria	Betaproteobacteria	Burkholderiales	Oxalobacteraceae	Massilia	HU family DNA-binding protein OS=Massilia sp. K1S02-61 OX=2320864 GN=D3872_23850 PE=3 SV=1 - [A0A418X7J1_9BURK]	K03530	0	0											3.96	2.49				4.09	4.01	4.65065
LVQQALVESGLPADAVQLVQTTDR	1	1	1	A0A1P8KEG6	A0A1P8KEG6	Bacteria	Proteobacteria	Betaproteobacteria	Burkholderiales	Comamonadaceae	Rhodoferax	Gamma-glutamyl phosphate reductase OS=Rhodoferax saidenbachensis OX=1484693 GN=proA PE=3 SV=1 - [A0A1P8KEG6_9BURK]	K00147	0	0											3.56
DLDKLNHYAFGDATGALVDMLGVR	5	1	1	A0A2U2HKK2	A0A2U2HKK2	Bacteria	Proteobacteria	Betaproteobacteria	Burkholderiales	Oxalobacteraceae	Massilia	Peroxiredoxin OS=Massilia glaciei OX=1524097 GN=C7C56_012880 PE=4 SV=1 - [A0A2U2HKK2_9BURK]	K03386	0	0											4.11	1.45				3.72
VVQAEGDDSTYEVSGR	6	1	1	A0A318JK47	A0A318JK47	Bacteria	Proteobacteria	Betaproteobacteria	Burkholderiales	Oxalobacteraceae	Undibacterium	GTP-binding protein TypA/BipA OS=Undibacterium pigrum OX=401470 GN=DFR42_1011073 PE=4 SV=1 - [A0A318JK47_9BURK]	K06207	0	0										2	3.29	1.63				2.88	2.74	3.54968
LGATDEQLDFPIVYASGFK	3	1	1	A0A318JK47	A0A318JK47	Bacteria	Proteobacteria	Betaproteobacteria	Burkholderiales	Oxalobacteraceae	Undibacterium	GTP-binding protein TypA/BipA OS=Undibacterium pigrum OX=401470 GN=DFR42_1011073 PE=4 SV=1 - [A0A318JK47_9BURK]	K06207	0	0												1.93					2.46	2.88119
GFNMIIDGELDHLPEAAFNLK	5	1	1	V6SQZ6	V6SQZ6	Bacteria	Bacteroidetes	Flavobacteriia	Flavobacteriales	Flavobacteriaceae	Flavobacterium	ATP synthase subunit beta OS=Flavobacterium limnosediminis JC2902 OX=1341181 GN=atpD PE=3 SV=1 - [V6SQZ6_9FLAO]	K02133	0	0											3.98	2.07					3.19	3.10613
GDLQAFFAFMR	1	1	1	A0A3D5BIQ7	A0A3D5BIQ7	Bacteria	Proteobacteria	Gammaproteobacteria	Chromatiales	Chromatiaceae	Rheinheimera	DUF885 domain-containing protein OS=Rheinheimera sp. OX=1869214 GN=DF774_06400 PE=4 SV=1 - [A0A3D5BIQ7_9GAMM]		0.01	0.13											1.75
DSVGSVILGAYEHISEGDIVK	5	1	1	A0A422QP73	A0A422QP73	Bacteria	Proteobacteria	Betaproteobacteria	Burkholderiales	Oxalobacteraceae	Massilia	ATP synthase subunit alpha OS=Massilia aurea OX=373040 GN=atpA PE=3 SV=1 - [A0A422QP73_9BURK]	K02111	0	0					4.1						3.08					2.79	2.32
GVTSETILNGFASGELGFNLPSHSMPVAAVIGVEHR	4	1	1	A0A0U4V7P2	A0A0U4V7P2	Bacteria	Proteobacteria	Gammaproteobacteria	Chromatiales	Chromatiaceae	Rheinheimera	TonB-dependent receptor OS=Rheinheimera sp. F8 OX=1763998 GN=ATY27_01170 PE=3 SV=1 - [A0A0U4V7P2_9GAMM]		0	0											3.29	3.52					5.8	5.49651
VEVFELPFMMTNAEAASK	2	1	1	A0A315B5M0	A0A315B5M0	Bacteria	Proteobacteria	Betaproteobacteria	Burkholderiales	Comamonadaceae	Limnohabitans	C4-dicarboxylate ABC transporter OS=Limnohabitans sp. MMS-10A-178 OX=1835767 GN=B9Z32_11415 PE=4 SV=1 - [A0A315B5M0_9BURK]		0	0.07											2.08					1.9
AVVHIDGLAPIELPIYSGTAGTDVIDVR	1	1	1	A0A437R2S4	A0A437R2S4	Bacteria	Proteobacteria	Gammaproteobacteria	Chromatiales	Chromatiaceae	Rheinheimera	Citrate synthase OS=Rheinheimera sp. KYPC3 OX=1834037 GN=EOE67_02490 PE=3 SV=1 - [A0A437R2S4_9GAMM]	K01647	0	0											6.36
NAMIEGLNTASQK	1	1	1	A0A3Q9BUI7	A0A3Q9BUI7	Bacteria	Proteobacteria	Betaproteobacteria	Burkholderiales	Oxalobacteraceae	Undibacterium	HAMP domain-containing protein OS=Undibacterium parvum OX=401471 GN=EJN92_00400 PE=4 SV=1 - [A0A3Q9BUI7_9BURK]	K05874	0	0.05											2.42
VLLVDDLADSGHTLNAVINQLK	5	1	1	A0A255ZIK5	A0A255ZIK5	Bacteria	Proteobacteria	Betaproteobacteria	Burkholderiales	Comamonadaceae	Rhodoferax	Nicotinate phosphoribosyltransferase OS=Rhodoferax sp. TH121 OX=2022803 GN=CHU94_09415 PE=4 SV=1 - [A0A255ZIK5_9BURK]	K07101	0	0											4.34	1.25				4.07	4.42	4.68643
YGMGQPYMYPR	5	1	1	C5T7C6	C5T7C6	Bacteria	Proteobacteria	Betaproteobacteria	Burkholderiales	Comamonadaceae	Acidovorax	Citrate synthase OS=Acidovorax delafieldii 2AN OX=573060 GN=AcdelDRAFT_2806 PE=3 SV=1 - [C5T7C6_ACIDE]	K01647	0	0											2.58	1.75				2.53	2	2.56738
LWAALMELAQIGATPK	1	1	1	A0A1M5RAS1	A0A1M5RAS1	Bacteria	Proteobacteria	Betaproteobacteria	Burkholderiales	Oxalobacteraceae	Massilia	N-carbamoyl-L-amino-acid hydrolase OS=Massilia sp. CF038 OX=1881045 GN=SAMN05428948_3427 PE=4 SV=1 - [A0A1M5RAS1_9BURK]	K06016	0	0.06											2.36
STGGDFELQPWDWEFYAEK	1	1	1	A0A1B7UQI5	A0A1B7UQI5	Bacteria	Proteobacteria	Gammaproteobacteria	Chromatiales	Chromatiaceae	Rheinheimera	Dipeptidyl carboxypeptidase OS=Rheinheimera sp. SA_1 OX=1827365 GN=A5320_04695 PE=3 SV=1 - [A0A1B7UQI5_9GAMM]	K01284	0	0											3.64
YGYKPTAVPVAIDLLAVYINK	6	1	1	A0A437QLD1	A0A437QLD1	Bacteria	Proteobacteria	Gammaproteobacteria	Chromatiales	Chromatiaceae	Rheinheimera	Phosphate ABC transporter substrate-binding protein PstS family protein OS=Rheinheimera sp. KYPC3 OX=1834037 GN=pstS PE=4 SV=1 - [A0A437QLD1_9GAMM]	K02040	0	0											3.36	4.28				4.44	4.23	4.7658
FLSQPFHVAEQFTGIPGVLVDIKDTIK	11	1	1	V6SQZ6	V6SQZ6	Bacteria	Bacteroidetes	Flavobacteriia	Flavobacteriales	Flavobacteriaceae	Flavobacterium	ATP synthase subunit beta OS=Flavobacterium limnosediminis JC2902 OX=1341181 GN=atpD PE=3 SV=1 - [V6SQZ6_9FLAO]	K02133	0	0				3.1	3.1	3.22					6.1	3.75				6.02	5.6	6.49005
NIVIVTPSTLLATLR	3	1	1	V6SKM9	V6SKM9	Bacteria	Bacteroidetes	Flavobacteriia	Flavobacteriales	Flavobacteriaceae	Flavobacterium	Uncharacterized protein OS=Flavobacterium limnosediminis JC2902 OX=1341181 GN=FLJC2902T_23450 PE=4 SV=1 - [V6SKM9_9FLAO]	K09760	0.01	0.11											2.65	1.9				2.27
STNVYGPDVWLPEETLQVLK	2	1	1	A0A0K1JY20	A0A0K1JY20	Bacteria	Proteobacteria	Betaproteobacteria	Burkholderiales	Oxalobacteraceae	Massilia	Isocitrate dehydrogenase [NADP] OS=Massilia sp. NR 4-1 OX=1678028 GN=ACZ75_11520 PE=4 SV=1 - [A0A0K1JY20_9BURK]	K00031	0	0.07											2.39						1.66
LTPSEFVAITSTNAAK	3	1	1	A0A2V5F4S2	A0A2V5F4S2	Bacteria	Proteobacteria	Betaproteobacteria	Burkholderiales	Comamonadaceae	Acidovorax	Dihydropyrimidinase OS=Acidovorax sp. OV235 OX=2135489 GN=C7505_11215 PE=4 SV=1 - [A0A2V5F4S2_9BURK]		0	0												2.37				2.66		1.96962
STTVYGPDVWLPEETLTVLK	1	1	1	A0A1M5QIK4	A0A1M5QIK4	Bacteria	Proteobacteria	Betaproteobacteria	Burkholderiales	Oxalobacteraceae	Massilia	Isocitrate dehydrogenase [NADP] OS=Massilia sp. CF038 OX=1881045 GN=SAMN05428948_2981 PE=4 SV=1 - [A0A1M5QIK4_9BURK]	K00031	0	0											3.42
TELMFLTELLQK	1	1	1	A0A3D5VMR8	A0A3D5VMR8	Bacteria	Proteobacteria	Betaproteobacteria	Burkholderiales	Comamonadaceae	Rhodoferax	Response regulator OS=Rhodoferax sp. OX=50421 GN=DHV01_05295 PE=4 SV=1 - [A0A3D5VMR8_9BURK]	K02658	0	0											2.44
VEQGTALVDQAGVTMAEVVSSIR	2	1	1	A0A1T1AW95	A0A1T1AW95	Bacteria	Proteobacteria	Betaproteobacteria	Burkholderiales	Comamonadaceae	Rhodoferax	Uncharacterized protein OS=Rhodoferax fermentans OX=28066 GN=RF819_18270 PE=4 SV=1 - [A0A1T1AW95_RHOFE]	K05874	0	0.06											2.46					2.08
EGTETITVASK	1	1	1	A0A431T3Z6	A0A431T3Z6	Bacteria	Proteobacteria	Betaproteobacteria	Burkholderiales	Oxalobacteraceae	Undibacterium	HAMP domain-containing protein OS=Undibacterium sp. S11R28 OX=2495591 GN=EJG51_19700 PE=4 SV=1 - [A0A431T3Z6_9BURK]		0	0.03											1.56
LYVGNLPYTVRDEDLQQAFGEFGTITSAK	2	1	1	A0A0P0LL01	A0A0P0LL01	Bacteria	Proteobacteria	Betaproteobacteria	Burkholderiales	Comamonadaceae	Limnohabitans	RNA recognition motif OS=Limnohabitans sp. 63ED37-2 OX=1678128 GN=L63ED372_02522 PE=4 SV=1 - [A0A0P0LL01_9BURK]	K13195	0	0											3.35					3.43
SLLVALEPVVASGPASITNFAENR	2	1	1	A0A3D5VPG1	A0A3D5VPG1	Bacteria	Proteobacteria	Betaproteobacteria	Burkholderiales	Comamonadaceae	Rhodoferax	Type IV pilus secretin PilQ OS=Rhodoferax sp. OX=50421 GN=DHV01_04600 PE=3 SV=1 - [A0A3D5VPG1_9BURK]	K02666	0	0											3.88	2.28
VLNLSLGFSHPVVFEVPNGITIETPSQTEVLVK	1	1	1	A0A437QEU3	A0A437QEU3	Bacteria	Proteobacteria	Gammaproteobacteria	Chromatiales	Chromatiaceae	Rheinheimera	50S ribosomal protein L6 OS=Rheinheimera sp. KYPC3 OX=1834037 GN=rplF PE=3 SV=1 - [A0A437QEU3_9GAMM]	K02933	0	0											3.82
LANSSYYHASR	2	1	1	A0A318IY43	A0A318IY43	Bacteria	Proteobacteria	Betaproteobacteria	Burkholderiales	Oxalobacteraceae	Undibacterium	HD-like signal output (HDOD) protein OS=Undibacterium pigrum OX=401470 GN=DFR42_108224 PE=4 SV=1 - [A0A318IY43_9BURK]		0	0																3.32		3.33837
AHYVLLNVEAPQSVIDELETNFR	3	1	1	A0A437QF73	A0A437QF73	Bacteria	Proteobacteria	Gammaproteobacteria	Chromatiales	Chromatiaceae	Rheinheimera	30S ribosomal protein S6 OS=Rheinheimera sp. KYPC3 OX=1834037 GN=rpsF PE=3 SV=1 - [A0A437QF73_9GAMM]	K02990	0	0											5.3	2.91				5.19
SLFDEVMVPNYAPSPIIPVR	1	1	1	A0A3D5BJR9	A0A3D5BJR9	Bacteria	Proteobacteria	Gammaproteobacteria	Chromatiales	Chromatiaceae	Rheinheimera	Acetylornithine aminotransferase OS=Rheinheimera sp. OX=1869214 GN=argD PE=3 SV=1 - [A0A3D5BJR9_9GAMM]	K00840	0	0											2.93
GVVMISIADNLLFK	5	1	1	V6SF41	V6SF41	Bacteria	Bacteroidetes	Flavobacteriia	Flavobacteriales	Flavobacteriaceae	Flavobacterium	Putative flagellar motor protein MotB OS=Flavobacterium limnosediminis JC2902 OX=1341181 GN=FLJC2902T_31160 PE=4 SV=1 - [V6SF41_9FLAO]	K02557	0	0											3.75	2.73				3.46	3.83	3.65249
TVMESGGLVSDDLIINLVK	4	1	1	A0A315DUZ2	A0A315DUZ2	Bacteria	Proteobacteria	Betaproteobacteria	Burkholderiales	Comamonadaceae	Limnohabitans	Adenylate kinase OS=Limnohabitans sp. 2KL-1 OX=1100699 GN=adk PE=3 SV=1 - [A0A315DUZ2_9BURK]	K00939	0	0											3.81					3.51	3.14	3.83899
SFDFGNLLSLHLLDTR	1	1	1	A0A437R201	A0A437R201	Bacteria	Proteobacteria	Gammaproteobacteria	Chromatiales	Chromatiaceae	Rheinheimera	Alkaline phosphatase OS=Rheinheimera sp. KYPC3 OX=1834037 GN=EOE67_04065 PE=4 SV=1 - [A0A437R201_9GAMM]	K01113	0.01	0.14											1.33
VVQEVIDSFNNDDVSIDEIAR	1	1	1	A0A318IY43	A0A318IY43	Bacteria	Proteobacteria	Betaproteobacteria	Burkholderiales	Oxalobacteraceae	Undibacterium	HD-like signal output (HDOD) protein OS=Undibacterium pigrum OX=401470 GN=DFR42_108224 PE=4 SV=1 - [A0A318IY43_9BURK]		0	0																5.11
IVPGDVILGLASSGVHSNGYSLVR	1	1	1	A0A418XRS9	A0A418XRS9	Bacteria	Proteobacteria	Betaproteobacteria	Burkholderiales	Oxalobacteraceae	Massilia	Phosphoribosylformylglycinamidine cyclo-ligase OS=Massilia sp. K1S02-61 OX=2320864 GN=purM PE=3 SV=1 - [A0A418XRS9_9BURK]	K01933	0	0											3.43
VYFPGYVMIEANLTGEIPHIIK	7	1	1	V6SSY4	V6SSY4	Bacteria	Bacteroidetes	Flavobacteriia	Flavobacteriales	Flavobacteriaceae	Flavobacterium	Transcription termination/antitermination protein NusG OS=Flavobacterium limnosediminis JC2902 OX=1341181 GN=nusG PE=3 SV=1 - [V6SSY4_9FLAO]	K02601	0	0				2.87							4.97	1.4				2.89	3.75	3.46684
EKNEDFITLISGIIGQK	3	1	1	V6SSZ5	V6SSZ5	Bacteria	Bacteroidetes	Flavobacteriia	Flavobacteriales	Flavobacteriaceae	Flavobacterium	PlsC domain-containing protein OS=Flavobacterium limnosediminis JC2902 OX=1341181 GN=FLJC2902T_02310 PE=4 SV=1 - [V6SSZ5_9FLAO]		0	0											3.76	2.73				2.92
SPISFDALDQVTIDVAPFSAK	1	1	1	A0A1B7UNJ5	A0A1B7UNJ5	Bacteria	Proteobacteria	Gammaproteobacteria	Chromatiales	Chromatiaceae	Rheinheimera	Cell envelope biogenesis protein OmpA OS=Rheinheimera sp. SA_1 OX=1827365 GN=A5320_01220 PE=4 SV=1 - [A0A1B7UNJ5_9GAMM]		0	0											5.92
NVNDELLNTMHEEMLAFVDK	1	1	1	A0A4S3FS14	A0A4S3FS14	Bacteria	Proteobacteria	Betaproteobacteria	Burkholderiales	Oxalobacteraceae	Massilia	Zn-dependent hydrolase OS=Massilia sp. Mn16-1_5 OX=2079199 GN=C2862_11635 PE=4 SV=1 - [A0A4S3FS14_9BURK]	K06016	0	0											4.01
IKGPAAVQQYLVNEIQEVYR	2	1	1	V6SRL3	V6SRL3	Bacteria	Bacteroidetes	Flavobacteriia	Flavobacteriales	Flavobacteriaceae	Flavobacterium	DNA-directed RNA polymerase subunit beta' OS=Flavobacterium limnosediminis JC2902 OX=1341181 GN=rpoC PE=3 SV=1 - [V6SRL3_9FLAO]	K03046	0	0											3.02	2.46
ILFLEGLPNLQALGR	3	1	1	A0A349LW20	A0A349LW20	Bacteria	Proteobacteria	Gammaproteobacteria	Chromatiales	Chromatiaceae	Rheinheimera	Bacterioferritin OS=Rheinheimera sp. OX=1869214 GN=bfr PE=3 SV=1 - [A0A349LW20_9GAMM]	K03594	0	0											2.21					2.36	2.26
EFDIQIPDDQAENIATVGQAISYIEEAKK	1	1	1	V6ST24	V6ST24	Bacteria	Bacteroidetes	Flavobacteriia	Flavobacteriales	Flavobacteriaceae	Flavobacterium	Acyl carrier protein OS=Flavobacterium limnosediminis JC2902 OX=1341181 GN=acpP PE=3 SV=1 - [V6ST24_9FLAO]	K02078	0	0.08											3.17
NVIANVLQNEAWLQPTLNTLPK	2	1	1	A0A1M5U2X4	A0A1M5U2X4	Bacteria	Proteobacteria	Betaproteobacteria	Burkholderiales	Oxalobacteraceae	Massilia	Long-chain acyl-CoA synthetase OS=Massilia sp. CF038 OX=1881045 GN=SAMN05428948_4529 PE=4 SV=1 - [A0A1M5U2X4_9BURK]	K00666	0	0.07											2.99	2.1
GNPITTLADLPAVGSKAPDFTLTGAGLADVK	1	1	1	A0A437QG37	A0A437QG37	Bacteria	Proteobacteria	Gammaproteobacteria	Chromatiales	Chromatiaceae	Rheinheimera	Thiol peroxidase OS=Rheinheimera sp. KYPC3 OX=1834037 GN=tpx PE=3 SV=1 - [A0A437QG37_9GAMM]	K11065	0	0											4.62
LDIPVIFVSGGPMEAGK	1	1	1	A0A1I7IFE8	A0A1I7IFE8	Bacteria	Proteobacteria	Betaproteobacteria	Burkholderiales	Comamonadaceae	Acidovorax	Dihydroxy-acid dehydratase OS=Acidovorax caeni OX=343013 GN=ilvD PE=3 SV=1 - [A0A1I7IFE8_9BURK]	K01687	0	0.05				2.09
TVGSVDDAVLMLGFMTVR	1	1	1	A0A318IY43	A0A318IY43	Bacteria	Proteobacteria	Betaproteobacteria	Burkholderiales	Oxalobacteraceae	Undibacterium	HD-like signal output (HDOD) protein OS=Undibacterium pigrum OX=401470 GN=DFR42_108224 PE=4 SV=1 - [A0A318IY43_9BURK]		0	0																	2.43
IVANYICDVLDNLGDEGVVER	1	1	1	A0A437QRR3	A0A437QRR3	Bacteria	Proteobacteria	Gammaproteobacteria	Chromatiales	Chromatiaceae	Rheinheimera	Serine hydroxymethyltransferase OS=Rheinheimera sp. KYPC3 OX=1834037 GN=glyA PE=3 SV=1 - [A0A437QRR3_9GAMM]	K00600	0	0.05											2.1
DMIVDMTQFFK	6	1	1	A0A2M6VEC4	A0A2M6VEC4	Bacteria	Proteobacteria	Betaproteobacteria	Burkholderiales	Comamonadaceae	Limnohabitans	Succinate dehydrogenase iron-sulfur subunit OS=Limnohabitans sp. JirII-31 OX=1977908 GN=sdhB PE=3 SV=1 - [A0A2M6VEC4_9BURK]	K00240	0	0						1.91					2.86	2.2				2.39	2.83	2.76793
LFYVPANEWGMDIWNEPITYK	3	1	1	A0A2G8SW08	A0A2G8SW08	Bacteria	Proteobacteria	Betaproteobacteria	Burkholderiales	Oxalobacteraceae	Massilia	PQQ-dependent dehydrogenase, methanol/ethanol family OS=Massilia psychrophila OX=1603353 GN=CR103_20590 PE=4 SV=1 - [A0A2G8SW08_9BURK]	K00114	0	0.01											2.19					1.69		1.88381
AQERVQLLLALQHANLLSAR	1	1	1	A0A1G3IIZ3	A0A1G3IIZ3	Bacteria	Proteobacteria	Betaproteobacteria	Burkholderiales	Comamonadaceae	Rhodoferax	4-alpha-glucanotransferase (Fragment) OS=Rhodoferax sp. RIFCSPLOWO2_12_FULL_60_11 OX=1802019 GN=A3H24_06765 PE=3 SV=1 - [A0A1G3IIZ3_9BURK]	K00705	0	0.07											2.54
[truncated: 4,482 more rows]

## Sheet: Table S4 RIA of analysed pep
Table S4: Relative Isotope Abundances (RIA) of 13C within the mesocosms. 2 to 7 peptides were manually examined for the incorporation of 13C.
[truncated: 33 more rows]

[truncated: 6 more sheets: Table S5 qPCR Bacteria, Table S6 qPCR Eukarya, Table S7 Top 100 OTUs, Table S8 Fishers exact test , Table S9 Proteomics database, Tabelle1]
